# Supplementary material for: Cyclanilide Induces Lateral Bud Outgrowth by Modulating Cytokinin Biosynthesis and Signalling Pathways in Apple Identified via Transcriptome Analysis
Source: Int J Mol Sci. 2022 Jan 6;23(2):581. doi: 10.3390/ijms23020581 (PMC8776233; doi:10.3390/ijms23020581)
Supplement: Supplementary file 1 [file ijms-23-00581-s001.zip]

Archive with 5 entries (5 files):
- Excel S1.xlsx
- Excel S2.xlsx
- Table S1.pdf
- Table S2.pdf
- Table S3.pdf
