# Supplementary material for: Cyclanilide Induces Lateral Bud Outgrowth by Modulating Cytokinin Biosynthesis and Signalling Pathways in Apple Identified via Transcriptome Analysis
Source: Int J Mol Sci. 2022 Jan 6;23(2):581. doi: 10.3390/ijms23020581 (PMC8776233; doi:10.3390/ijms23020581)
Supplement: Supplementary file 1 [file ijms-23-00581-s001.zip › Excel S1.xlsx]

## Sheet: table s3 (2)
gene_id	Y0_1_fpkm	Y0_2_fpkm	Y0_3_fpkm	CT24_1_fpkm	CT24_2_fpkm	CT24_3_fpkm	CYC24_1_fpkm	CYC24_2_fpkm	CYC24_3_fpkm	CT168_1_fpkm	CT168_2_fpkm	CT168_3_fpkm	CYC168_1_fpkm	CYC168_2_fpkm	CYC168_3_fpkm	CYC24vsCT24_CYC24	CYC24vsCT24_CT24	CYC24vsCT24_log2FoldChange	CYC24vsCT24_pvalue	CYC24vsCT24_padj	CYC168vsCT168_CYC168	CYC168vsCT168_CT168	CYC168vsCT168_log2FoldChange	CYC168vsCT168_pvalue	CYC168vsCT168_padj	CT24vsY0_CT24	CT24vsY0_Y0	CT24vsY0_log2FoldChange	CT24vsY0_pvalue	CT24vsY0_padj	CT168vsY0_CT168	CT168vsY0_Y0	CT168vsY0_log2FoldChange	CT168vsY0_pvalue	CT168vsY0_padj	CYC24vsY0_CYC24	CYC24vsY0_Y0	CYC24vsY0_log2FoldChange	CYC24vsY0_pvalue	CYC24vsY0_padj	CYC168vsY0_CYC168	CYC168vsY0_Y0	CYC168vsY0_log2FoldChange	CYC168vsY0_pvalue	CYC168vsY0_padj	gene_name	gene_chr	gene_start	gene_end
gene:MD12G1141500	6085.13	6058.28	5728.33	5641.86	4805.99	3911.86	4512.87	3927.49	4152.26	4874.78	5104.26	7737.65	5517.31	5983.27	6519.71	60853.5	69604.6	-0.193844	0.168796	0.597386	88401.9	86993.1	0.0231799	0.88876	0.958716	67139.7	83547.3	-0.315424	0.0272124	0.136053	84233.2	84526.3	-0.00501301	0.975462	0.987964	58056.6	82397.6	-0.505137	1.34918e-11	5.27401e-10	83052.9	82253.6	0.0139563	0.870415	0.928704	MD12G1141500	Chr12	21998702	22000380
gene:MD11G1109200	6655.51	5693.16	6553.55	6684.22	5811.86	4870.66	6919.49	5942.55	5989.93	6250.87	6362.7	6224.74	3474.62	3700.73	4605.09	73318.9	67742.8	0.114117	0.399733	0.810155	46503	74469.3	-0.679311	1.3443e-08	4.13236e-07	65344.5	71106.8	-0.121917	0.384511	0.677797	72084.5	71930.4	0.00309294	0.974173	0.987245	69948.5	70126.3	-0.00365013	0.966297	0.987275	43701.3	70008.2	-0.679831	2.59522e-09	3.5407e-08	MD11G1109200	Chr11	9653383	9654339
gene:MD05G1345800	1883.51	1867.13	1794.97	2018.01	2052.76	2097.1	2445.83	2184.44	2490.42	1754.97	2011.85	2048.02	1740.71	1749.62	1914.14	63011.3	54719.5	0.203557	0.0407508	0.302736	48551.4	52301.7	-0.107331	0.288695	0.555154	52786	47474.1	0.153013	0.105936	0.335453	50627.9	48030.1	0.0759846	0.435637	0.635481	60116.3	46820.6	0.360616	1.08296e-06	1.70521e-05	45611.1	46739.3	-0.0352408	0.642199	0.780464	MD05G1345800	Chr05	46533897	46536242
gene:MD04G1003000	957.359	937.228	895.555	1039.76	1238.88	1110.1	1229.8	1145.51	1193.78	602.635	573.226	599.076	1383.9	1377.67	1183.1	59431.2	56568.9	0.0712068	0.501778	0.863773	66698.9	30041.2	1.15071	1.50032e-30	7.13638e-28	54568.6	44945.1	0.279913	0.0111717	0.071262	29080.5	45471.2	-0.644894	1.37237e-14	6.27522e-13	56701.6	44326.7	0.35522	1.79246e-07	3.36171e-06	62627.7	44249.1	0.501146	4.71762e-09	6.17841e-08	MD04G1003000	Chr04	435282	440567
gene:MD12G1187100	2613.58	2429.24	2787.8	3817.67	3971.85	3480.56	3462.25	3515.61	3613.14	1920.58	2078.01	2642.59	2579.39	2694.88	2669.96	49631.7	52957.9	-0.0935909	0.348355	0.779664	37798	31628.4	0.257094	0.0437078	0.164176	51084.4	35498.1	0.52515	2.44955e-06	6.18938e-05	30621.1	35911.2	-0.229912	0.082514	0.210778	47354.2	35007.8	0.435826	2.43973e-09	6.70548e-08	35502.6	34950.7	0.0226164	0.775867	0.871645	MD12G1187100	Chr12	26930672	26931629
gene:MD17G1110200	1680.01	1394.82	1715.34	1463.85	1287.45	1099.57	1748.04	1914.81	1714.12	3420.76	3754.46	3180.37	1222.55	1139.05	1809.14	33575.9	24117.6	0.477332	0.000172645	0.00727826	26428.8	65735.2	-1.31454	1.03535e-15	1.06632e-13	23263.9	28932.4	-0.314578	0.0258361	0.131023	63623.8	29266.7	1.12032	4.08082e-22	3.44625e-20	32036.2	28533	0.167095	0.0592539	0.179665	24847.1	28486	-0.197147	0.192177	0.348103	MD17G1110200	Chr17	9498014	9499346
gene:MD15G1407600	1611.94	1643.17	1471.79	1452.71	1634.58	1265.4	1577.26	1463.73	1439.94	999.908	874.009	1186.92	859.926	898.909	1008.83	40744.5	39686.2	0.0379583	0.752564	0.947945	25546.6	28283.2	-0.146808	0.255198	0.517148	38281.1	41579.6	-0.119234	0.345766	0.644654	27383.6	42067.9	-0.619406	9.9299e-07	1.54757e-05	38873	41007.9	-0.0771345	0.302927	0.535766	24001.6	40935.1	-0.770193	9.67175e-18	3.24725e-16	MD15G1407600	Chr15	50776411	50777904
gene:MD08G1004500	2145.87	1876.63	1845.54	1907.76	1804.42	1116.9	1916.09	1843.48	1772.74	918.075	1089.78	1058.3	903.044	866.154	913.029	44075.3	38596	0.191511	0.266531	0.709552	21694.1	24829.1	-0.194706	0.052424	0.187284	37227	45221.2	-0.28064	0.122736	0.367301	24033.7	45746.7	-0.928623	2.94302e-17	1.74018e-15	42051.6	44599.9	-0.0848637	0.280384	0.511966	20377.8	44519.6	-1.12742	3.89368e-41	5.38583e-39	MD08G1004500	Chr08	417838	419481
gene:MD02G1317800	720.751	667.239	603.69	484.234	501.119	587.682	965.275	1045.87	1050.01	438.878	402.58	434.707	341.823	347.191	342.779	59317.6	30553.8	0.957115	7.30517e-18	9.32626e-15	20300	25135.6	-0.308269	0.000296731	0.00297225	29475.5	37335.4	-0.341029	0.00592959	0.0437271	24332.4	37771.2	-0.634399	5.1483e-10	1.35119e-08	56597.4	36822.9	0.620137	2.21816e-14	1.29988e-12	19066.6	36755.6	-0.946907	3.48059e-29	2.65041e-27	MD02G1317800	Chr02	37219640	37227516
gene:MD13G1111500	1551.31	1452.48	1402.77	1101.31	1101.74	1143.14	973.559	941.624	960.486	665.425	764.398	776.392	1001.62	1011.5	1020.69	28510.1	33259.5	-0.222288	0.0134822	0.155727	30537.3	22232.3	0.457941	2.15327e-06	4.01034e-05	32084.4	42261.8	-0.397483	6.3687e-05	0.00105452	21520.7	42755.1	-0.990388	1.22608e-22	1.0713e-20	27201.2	41680.7	-0.615698	6.26544e-19	5.98074e-17	28683.1	41606.9	-0.536611	1.73199e-13	3.9075e-12	MD13G1111500	Chr13	8118489	8121598
gene:MD06G1008700	926.148	994.918	886.25	876.34	918.219	904.864	1186.3	1177.38	1196.07	656.804	623.3	658.606	406.53	422.438	514.965	43481.4	33057	0.395438	9.99492e-06	0.000765611	16663.1	24069.9	-0.530546	2.71133e-06	4.94025e-05	31888.7	33174.7	-0.0570451	0.575681	0.811816	23300.3	33565.5	-0.526632	8.8914e-09	1.95709e-07	41485.6	32718.2	0.342501	1.34636e-06	2.0782e-05	15658.1	32661	-1.06063	1.92482e-24	1.03025e-22	MD06G1008700	Chr06	947004	952142
novel.1072	379.781	163.621	228.426	433.153	335.282	323.144	285.945	256.406	154.088	236.458	172.445	308.669	268.47	411.039	295.426	23783.4	37381.8	-0.652377	0.000857284	0.0238576	33805.4	24893.7	0.441462	0.0282641	0.118863	36059.4	25480	0.501019	0.182526	0.462559	24106.3	25762.9	-0.0958798	0.805867	0.896706	22690	25132.3	-0.14748	0.714298	0.858638	31740.1	25081.4	0.339691	0.363391	0.542011	-	Chr16	38913868	38919477
gene:MD05G1116600	1978.35	1801.64	1617.52	1644.01	1907.9	1540.98	1753.42	1894.24	1744.99	2300.65	2233.56	2540.75	2282.99	2347.62	2383.52	25271.6	23930.3	0.0786619	0.492265	0.859756	33371.9	33697.9	-0.014021	0.878128	0.953522	23083.4	24468.5	-0.0840551	0.515	0.775178	32622.1	24753.9	0.398198	0.000283518	0.00228133	24112.6	24132.8	-0.00120116	0.988666	0.995044	31346.5	24088.3	0.379984	2.03967e-05	0.000146156	MD05G1116600	Chr05	23783380	23784298
gene:MD11G1037400	1372.29	1180.19	1223.86	490.74	545.361	729.496	536.601	524.324	496.244	304.666	341.382	331.124	326.64	384.117	418.459	23096.2	26241.2	-0.184164	0.201284	0.638261	17002.2	14731.9	0.206817	0.0750901	0.240068	25316.4	54178.7	-1.09766	8.58138e-13	8.29052e-11	14259.9	54807.3	-1.94242	3.55912e-83	2.99136e-80	22035.9	53433.6	-1.27787	1.26904e-60	1.78173e-57	15974.5	53339.1	-1.73939	4.04941e-61	1.22584e-58	MD11G1037400	Chr11	3204284	3207461
gene:MD03G1036600	1293.8	1056.31	1177.08	483.689	468.203	620.789	454.681	472.834	447.406	274.52	322.572	335.101	324.566	337.632	373.033	21363.4	24491.4	-0.197119	0.118786	0.512983	16329.2	14721.9	0.149541	0.181555	0.423844	23627.8	53011	-1.16582	1.32057e-16	2.20031e-14	14250.9	53623.6	-1.91183	6.43561e-59	2.98917e-56	20383.2	52281.4	-1.3589	2.87348e-61	4.40112e-58	15341.1	52190.2	-1.76635	4.10202e-74	1.74133e-71	MD03G1036600	Chr03	2907372	2910570
gene:MD07G1196500	1805.91	1519.76	1483.7	406.635	375.042	435.179	485.658	472.738	430.027	234.961	303.069	364.037	217.502	268.378	370.835	19571.2	17195.2	0.186748	0.0823085	0.435717	12255.3	12921.9	-0.076359	0.693433	0.863236	16588.1	65573	-1.98297	4.84993e-59	2.38963e-55	12509.8	66333.4	-2.4067	5.54697e-54	2.25067e-51	18672.6	64673	-1.79222	1.15273e-91	4.85531e-88	11521.2	64554.6	-2.48618	1.21054e-57	3.28732e-55	MD07G1196500	Chr07	27480044	27483016
gene:MD15G1219500	1292.85	1253	1263.14	1102.85	985.836	1069.47	1173.1	1032.98	1145.51	1268.12	1345.38	1120.8	787.913	888.775	1124.77	24457.3	23106.8	0.0819651	0.434844	0.831623	20749.5	27702	-0.416892	0.00312276	0.0213277	22290.4	26888.4	-0.270566	0.00767529	0.0535103	26812	27202.6	-0.0208695	0.834638	0.913148	23333.5	26518	-0.184552	0.0112645	0.0504622	19501.1	26472.5	-0.440911	0.000203688	0.00116847	MD15G1219500	Chr15	17750818	17753366
gene:MD11G1246800	1364.68	1350.7	1364.37	1245.54	858.583	577.928	1614.9	1413.83	1340.48	1811.79	2000.91	2359.54	1652.46	2298.01	2377.97	21779.7	13416.7	0.698947	0.000777445	0.0221796	32023.1	31267.4	0.0344621	0.822245	0.9315	12940.8	19672.4	-0.604241	0.00428402	0.0341356	30269.9	19902.6	0.604918	1.4103e-07	2.59019e-06	20778.6	19401.3	0.098963	0.219849	0.440038	30088	19368.4	0.635496	2.55853e-07	2.5712e-06	MD11G1246800	Chr11	35883698	35885211
gene:MD10G1314900	796.378	705.618	649.645	690.02	724.086	678.682	701.994	677.015	732.625	614.5	621.816	605.098	627.868	634.964	608.608	24494.6	24340	0.00913239	0.92339	0.98609	22041.6	21712.6	0.0216905	0.789346	0.914373	23479.4	24143.9	-0.0402504	0.726512	0.890486	21017.2	24425	-0.216779	0.035351	0.112886	23370.1	23812.7	-0.0270446	0.747544	0.877032	20701	23768.8	-0.199353	0.0261898	0.075767	MD10G1314900	Chr10	39893809	39896373
gene:MD05G1028100	1475.88	1382.81	1542.56	1438.16	1343.65	877.819	1721.82	1573.83	1471.36	821.609	805.712	990.415	549.701	579.954	712.623	30058.5	23148.3	0.376854	0.0241469	0.2242	11790.7	16774.4	-0.508572	0.000107691	0.0012418	22327.5	26844.6	-0.265798	0.120439	0.362986	16239.7	27157.3	-0.741806	3.57779e-11	1.11965e-09	28677.5	26474.1	0.115361	0.148845	0.342728	11079.9	26430.3	-1.25419	6.82896e-32	6.01926e-30	MD05G1028100	Chr05	4573695	4575638
gene:MD17G1268700	616.515	584.126	593.904	585.378	593.054	599.207	645.32	612.784	621.173	449.132	465.957	444.281	472.798	492.152	473.193	24648	23374.5	0.0765372	0.39852	0.809771	19150.9	18122.9	0.0796044	0.337036	0.603666	22548.5	22768.3	-0.0139913	0.882565	0.958579	17542.2	23034	-0.392938	1.69348e-06	2.5002e-05	23516.1	22454.7	0.0666525	0.315875	0.548872	17986.7	22416.1	-0.317592	4.41947e-06	3.60787e-05	MD17G1268700	Chr17	32836020	32839973
gene:MD01G1126500	1651.43	1194.86	1266.27	329.923	270.278	358.324	265.056	266.143	266.924	248.656	318.012	340.601	356.31	409.301	420.352	10953.5	13187.8	-0.267779	0.0287316	0.247633	16524.2	12655.3	0.384879	0.00409901	0.026584	12722.6	54590.1	-2.10127	1.56738e-41	2.84522e-38	12250.7	55216.8	-2.17227	1.97354e-45	5.52904e-43	10450.8	53841.7	-2.36509	2.64523e-117	1.48556e-113	15523.1	53741.2	-1.79159	4.39775e-49	8.82704e-47	MD01G1126500	Chr01	23821532	23824372
gene:MD04G1125600	1098.41	1074.36	1047.27	558.382	616.514	734.181	555.025	547.272	534.757	238.996	286.185	298.865	365.652	380.164	406.407	20066.2	23452.6	-0.224968	0.0609106	0.372887	14338	10266.3	0.481985	1.96325e-05	0.000286754	22625.2	38182.1	-0.754977	1.67823e-09	8.82348e-08	9937.88	38628.8	-1.95871	8.06819e-72	5.08584e-69	19145.1	37656.4	-0.975915	1.49257e-50	1.11764e-47	13469.4	37591.1	-1.48068	1.1006e-84	6.45195e-82	MD04G1125600	Chr04	21210771	21213773
gene:MD15G1217900	540.092	531.943	503.354	402.456	360.996	331.345	494.345	462.76	449.627	1040.6	1010.1	1221.18	814.654	833.061	979.94	13895.7	10845	0.357609	0.00151528	0.0356818	26347.3	32846.1	-0.318052	0.00681399	0.0399814	10461.3	15053.9	-0.525058	5.61092e-06	0.0001285	31798.8	15230.2	1.06204	1.10087e-23	1.02806e-21	13257.5	14846.8	-0.163323	0.0235879	0.0903408	24755.9	14820.7	0.74018	1.27448e-15	3.55507e-14	MD15G1217900	Chr15	17545504	17548383
gene:MD13G1161400	1211.4	1232.57	1329.17	768.146	688.044	855.023	1273.03	1586.28	1501.32	1823.04	1804.28	1398.67	561.17	689.885	785.034	24016.8	12761.3	0.912286	5.02833e-13	3.08136e-10	11383.9	28143.5	-1.30578	1.70271e-18	2.54351e-16	12311	20104.6	-0.707609	2.73541e-09	1.38132e-07	27238.3	20339.9	0.421326	0.00064075	0.0045341	22916.9	19826.8	0.208941	0.0179179	0.0728565	10697.3	19794.6	-0.887826	2.13407e-14	5.31102e-13	MD13G1161400	Chr13	12714262	12715334
gene:MD06G1142300	383.027	347.913	259.798	253.287	365.472	448.331	654.554	751.208	722.664	116.861	108.922	142.287	698.304	711.877	453.374	32202.1	16175.3	0.993374	7.34236e-09	1.66644e-06	28638.7	5659.48	2.3392	4.96017e-42	5.60344e-39	15605.1	14500.7	0.105892	0.592555	0.821879	5479.33	14670.2	-1.42081	1.27729e-19	8.82355e-18	30726.2	14302.7	1.10319	2.98819e-22	4.23068e-20	26876.2	14274.3	0.912901	2.25872e-08	2.69267e-07	MD06G1142300	Chr06	28606916	28612194
gene:MD02G1096100	1279.27	1060.94	1155.58	547.041	488.446	440.278	821.165	903.87	821.039	526.522	665.54	574.175	986.764	1006.1	880.628	20252.9	11772.9	0.782646	1.86696e-11	8.93807e-09	23209.6	14282	0.700551	2.62728e-09	9.31138e-08	11356.3	26897.5	-1.24395	2.27328e-22	7.76292e-20	13823.2	27208.7	-0.976993	5.47128e-16	2.89994e-14	19324.2	26527.4	-0.457051	4.82356e-08	1.02352e-06	21794.2	26480.9	-0.281002	0.00271968	0.0113405	MD02G1096100	Chr02	7600659	7602728
gene:MD10G1321200	692.234	749.348	684.244	668.924	705.33	646.125	704.471	662.197	769.808	591.853	594.675	645.039	319.605	344.066	441.394	21947.8	20810.7	0.0767442	0.462802	0.844975	11522.9	19124.8	-0.730889	2.14585e-08	6.31183e-07	20074.8	21128.5	-0.0738123	0.475631	0.746611	18513.6	21377.4	-0.207521	0.0253127	0.0879121	20940	20837.6	0.00705585	0.9288	0.970746	10829.5	20801.6	-0.941685	1.01797e-15	2.86116e-14	MD10G1321200	Chr10	40317552	40320129
gene:MD12G1008100	346.821	370.528	335.982	403.163	462.218	480.511	451.722	452.544	472.47	242.03	248.869	208.617	341.706	312.178	277.626	23351.7	22882.9	0.0292552	0.781376	0.955014	16043.8	12061.9	0.411539	0.000519605	0.00479177	22074.7	17284.9	0.352866	0.00188742	0.0177813	11674.5	17488.4	-0.583057	3.52227e-08	7.06856e-07	22280	17047	0.386198	4.74898e-08	1.0096e-06	15064.6	17017.4	-0.175897	0.0604127	0.146363	MD12G1008100	Chr12	865556	870716
gene:MD05G1341400	739.942	632.697	596.38	628.405	590.842	518.298	659.17	664.922	661.464	625.377	641.925	593.791	609.894	637.54	618.012	19093.1	16755.8	0.188376	0.0834302	0.437873	18212.8	18191.9	0.00165722	0.984586	0.994761	16162.9	18315.2	-0.180328	0.16435	0.436437	17608.6	18527.9	-0.0733971	0.499401	0.688466	18216.9	18063.9	0.0121974	0.885817	0.950372	17106	18030.6	-0.0759189	0.415198	0.592004	MD05G1341400	Chr05	46185343	46187514
gene:MD05G1319800	370.879	350.591	206.064	297.484	397.172	362.815	665.483	643.646	669.58	182.052	148.545	226.865	1235.83	1167.03	879.97	21243	11379.4	0.900551	2.4011e-13	1.56531e-10	35792.8	6081.59	2.55712	5.37945e-52	1.02351e-48	10977.1	9633.37	0.188396	0.341775	0.640363	5888.62	9746.63	-0.726961	0.000439129	0.00330025	20267.7	9502.38	1.09282	6.99208e-06	9.11784e-05	33598.5	9482.23	1.82509	6.78998e-11	1.14193e-09	MD05G1319800	Chr05	44733185	44734948
gene:MD06G1071600	597.2	579.507	573.66	667.278	723.475	819.48	812.487	761.047	782.706	326.236	289.895	372.85	1137.91	1147.3	979.183	18642.5	17527.9	0.0889634	0.418476	0.822232	26226.5	7952.17	1.72157	7.26179e-45	9.72273e-42	16909.2	13397	0.335884	0.00319579	0.0271572	7698.95	13553.7	-0.815924	5.29512e-13	2.05179e-11	17786.4	13212.6	0.428883	1.78241e-10	5.82544e-09	24625.6	13189.7	0.900731	2.91995e-26	1.78247e-24	MD06G1071600	Chr06	17544096	17545587
gene:MD10G1021700	2214.41	2226.51	2033.3	1724.45	1412.91	976.783	2157.46	2310.65	2368.72	3772.57	3477.8	3045.27	1047.27	1180.25	1582.93	17849.9	10777.3	0.727895	2.48208e-05	0.00160445	10097.4	27326.6	-1.43629	1.37108e-20	2.55488e-18	10395.2	16352.9	-0.653608	0.000268498	0.0035824	26449.8	16544.7	0.676893	6.97386e-10	1.79954e-08	17031.2	16128	0.0785976	0.288769	0.520975	9491.11	16099.5	-0.762311	8.14055e-09	1.02997e-07	MD10G1021700	Chr10	2698855	2699839
gene:MD04G1194100	372.986	355.534	347.526	273.968	260.587	255.297	295.153	262.939	257.194	303.133	305.553	395.607	287.741	307.469	348.309	14429.9	14016.7	0.0419162	0.687481	0.929124	16951.5	18063.2	-0.0916253	0.487608	0.732842	13521.2	18422.9	-0.44627	7.9825e-06	0.000175249	17488.2	18638.1	-0.0918783	0.458273	0.654623	13766.8	18169.4	-0.40029	2.04034e-07	3.78795e-06	15926.9	18137.6	-0.187477	0.0393887	0.104708	MD04G1194100	Chr04	28353246	28357601
gene:MD01G1148400	787.16	746.245	689.871	770.241	768.411	523.337	889.678	848.082	824.939	300.602	286.553	417.808	487.007	455.781	468.393	21804.9	17597.7	0.309243	0.0386803	0.294378	12190.2	8688.84	0.488482	0.000678988	0.00601014	16974	18299.3	-0.108441	0.491038	0.75856	8412.91	18513.1	-1.13787	1.10565e-14	5.0886e-13	20803.6	18047.8	0.205024	0.00651582	0.0325897	11449.7	18015.4	-0.653916	3.44879e-16	1.01491e-14	MD01G1148400	Chr01	25722874	25724678
gene:MD11G1052900	349.736	329.937	293.973	342.735	382.728	272.546	375.088	370.871	357.036	252.765	204.46	282.599	773.38	718.562	601.516	14540.4	13193.8	0.140179	0.293217	0.733499	28024	9911.19	1.4995	6.95814e-26	2.16842e-23	12726.4	12416.3	0.0356161	0.806235	0.927459	9596.04	12561.5	-0.388464	0.00395093	0.0203365	13873	12245.9	0.179999	0.0243353	0.0924257	26310.8	12223.5	1.10599	5.72111e-25	3.15833e-23	MD11G1052900	Chr11	4505770	4510093
gene:MD11G1131300	609.325	573.949	555.773	486.343	503.156	519.65	536.638	529.757	538.417	795.032	839.864	783.958	607.915	609.54	672.184	13537.1	12762.1	0.0850536	0.353442	0.782905	16181.7	20740.6	-0.358062	8.72524e-05	0.00103927	12311.2	14190.7	-0.204966	0.0414189	0.181807	20075.7	14356.4	0.483761	4.37013e-08	8.65687e-07	12915.7	13995.5	-0.115816	0.0939509	0.250427	15201.9	13970.8	0.121878	0.132374	0.265783	MD11G1131300	Chr11	11881266	11882849
gene:MD08G1011200	335.892	308.65	252.565	215.401	249.19	268.336	221.186	207.433	226.507	274.956	314.8	274.421	381.974	433.301	419.016	11323.4	12697.5	-0.165233	0.146579	0.56175	21660.4	15184	0.512534	8.20032e-07	1.69492e-05	12249.2	15000	-0.292278	0.0373799	0.16924	14696.5	15175.3	-0.0462628	0.71541	0.841142	10803.4	14794.7	-0.453579	2.85434e-06	4.08929e-05	20345.3	14766.4	0.462388	2.25011e-05	0.000159626	MD08G1011200	Chr08	864457	869106
gene:MD03G1104900	445.426	430.181	407.941	393.825	428.755	485.356	324.57	333.753	346.365	535.92	566.392	534.452	564.366	550.92	520.331	10706.4	13970.7	-0.383916	0.000522681	0.016392	17697.9	17730.3	-0.00264608	0.975992	0.992113	13477.6	13232.3	0.0264864	0.820594	0.933046	17162.1	13387.1	0.358376	4.21049e-05	0.00044117	10215.2	13050.3	-0.353364	6.63991e-07	1.09622e-05	16620.5	13027.3	0.351422	3.4484e-06	2.86258e-05	MD03G1104900	Chr03	8984102	8985958
gene:MD07G1174700	741.833	694.588	663.329	632.749	647.923	586.829	755.456	757.646	716.887	276.098	271.886	364.381	325.795	326.513	330.429	20168.2	16935	0.252067	0.00996484	0.1292	9023.53	8385.3	0.105837	0.406398	0.667969	16336	18370.2	-0.169296	0.110334	0.343978	8118.53	18584.7	-1.19483	7.6876e-20	5.39508e-18	19242.6	18117.7	0.086922	0.23011	0.452935	8475.63	18085.5	-1.09341	1.15343e-47	2.18454e-45	MD07G1174700	Chr07	25310390	25314225
gene:MD09G1079600	2333.68	2212.59	2425.27	3148.59	2958.77	1403.81	2340.58	2070.83	2034.28	127.363	133.938	231.322	137.47	146.954	207.129	20635.4	24129.4	-0.225676	0.307509	0.744534	1597.03	1602.27	-0.0045234	0.983606	0.99445	23272.1	21589.4	0.108289	0.634296	0.844672	1551.58	21841.1	-3.8153	8.26506e-88	8.33591e-85	19687.1	21291.5	-0.112996	0.149126	0.343164	1501.24	21256.2	-3.82328	6.711e-180	2.47851e-176	MD09G1079600	Chr09	5595448	5596202
gene:MD08G1205500	355.471	313.51	311.94	367.887	375.644	351.951	385.639	347.582	406.081	282.474	308.734	322.264	295.24	303.682	302.224	15566.2	15007.6	0.0527187	0.613312	0.907014	12500.8	12685.9	-0.0211757	0.817942	0.929392	14476.9	12964.7	0.159201	0.13827	0.394347	12280.1	13115.4	-0.094934	0.352052	0.557984	14851.1	12786.5	0.216	0.0100176	0.0460824	11741.6	12763.6	-0.120366	0.136699	0.272102	MD08G1205500	Chr08	26600551	26605105
gene:MD11G1182100	232.786	239.126	224.353	199.695	213.357	226.037	209.96	207.217	224.512	200.862	200.805	213.706	192.032	192.298	216.17	13613.8	13592	0.00231666	0.981596	0.996904	12933.4	13270.1	-0.037044	0.693367	0.863217	13111.9	14290.8	-0.124221	0.230647	0.525639	12845.9	14458.5	-0.170633	0.0482903	0.1423	12988.9	14094	-0.117824	0.0947734	0.251889	12150.8	14069.6	-0.211503	0.0100194	0.0344155	MD11G1182100	Chr11	22420492	22428731
gene:MD17G1209200	365.844	344.991	338.029	249.676	259.178	302.226	269.143	293.033	289.438	188.304	224.891	189.961	149.139	148.12	176.53	15045.9	14363.7	0.0669533	0.546486	0.881178	8497.26	10833	-0.350286	0.00311327	0.0212991	13856.8	17926.5	-0.371516	0.00126229	0.0129881	10485	18135.8	-0.790552	7.06872e-14	3.02822e-12	14355.9	17679.9	-0.300458	2.97813e-05	0.000326133	7984.05	17648.9	-1.14431	5.6765e-35	6.12995e-33	MD17G1209200	Chr17	25393822	25398354
gene:MD10G1080100	441.006	441.747	433.585	409.541	356.596	372.137	499.259	460.98	433.115	168.071	166.701	201.727	264.587	270.701	241.557	17961.7	14712.9	0.287856	0.00857683	0.117057	10168	7028.46	0.532731	2.0131e-06	3.7903e-05	14192.9	16414.9	-0.20985	0.0468353	0.19891	6804.37	16607.2	-1.28729	9.15057e-34	1.59121e-31	17136.6	16188.8	0.0820926	0.270267	0.500079	9548.28	16161	-0.759255	1.87269e-23	9.39704e-22	MD10G1080100	Chr10	11750688	11754211
gene:MD10G1270700	340.271	349.366	239.599	325.532	386.968	370.367	634.667	619.44	672.416	83.2551	79.9614	108.913	494.047	541.885	392.809	22253.5	12538.9	0.827604	1.07247e-14	8.51254e-12	16761.3	3194.47	2.39146	3.03901e-54	6.86626e-51	12095.8	10384.6	0.22005	0.157808	0.426093	3092.88	10507.1	-1.76436	3.5717e-26	4.09354e-24	21231.9	10242.7	1.05162	2.30982e-20	2.62945e-18	15734.2	10222.6	0.62211	1.83321e-05	0.000132545	MD10G1270700	Chr10	36291185	36295501
gene:MD11G1070800	454.207	501.666	467.69	387.58	309.561	332.422	314.339	320.672	290.284	348.118	285.468	332.194	16.7773	19.8312	100.4	13273.7	14810.7	-0.15806	0.180729	0.613374	1991.76	14080.9	-2.82159	0.00113374	0.00926001	14287.2	19756.5	-0.46762	0.000140181	0.00206177	13631.7	19989.4	-0.552253	3.95565e-07	6.66195e-06	12664.5	19484.1	-0.621536	1.4709e-16	1.08454e-14	1877.77	19451.1	-3.37273	0.000101939	0.000628199	MD11G1070800	Chr11	6056815	6061464
gene:MD13G1285100	450.341	429.903	436.732	555.931	634.194	705.808	629.957	581.953	634.812	302.541	243.57	257.778	640.169	612.538	511.005	15532.6	15983.1	-0.0412325	0.722887	0.939916	15064.1	6872.73	1.13207	6.04026e-19	9.61919e-17	15418.9	10715.6	0.524983	1.04564e-05	0.00022207	6653.05	10840.7	-0.704282	1.0183e-10	2.95851e-09	14819.2	10568	0.487798	3.70854e-12	1.58698e-10	14143.4	10549.9	0.422877	9.41577e-06	7.22508e-05	MD13G1285100	Chr13	43203447	43206049
gene:MD14G1005700	894.77	924.47	942.005	1201.71	1056.5	405.099	1422.47	1473.55	1543.28	510.631	473.951	507.953	307.056	331.703	343.431	23018.6	13862.1	0.73165	0.0683488	0.396561	5170.58	7866.39	-0.605363	1.02766e-10	4.57512e-09	13369	13851.5	-0.0511401	0.910752	0.969562	7614.96	14013.9	-0.879926	4.82059e-24	4.64937e-22	21962.6	13660.3	0.685033	2.83681e-23	4.42542e-21	4857.16	13637.6	-1.48936	3.11554e-79	1.55491e-76	MD14G1005700	Chr14	625756	626787
gene:MD16G1138300	423.558	385.773	428.282	406.386	380.186	500.197	398.975	405.022	438.631	327.325	402.872	257.477	289.789	285.442	284.314	14043.5	14576.7	-0.0537352	0.666751	0.923263	9863.01	11349.6	-0.202527	0.176484	0.416255	14062.6	13530.4	0.0556436	0.670618	0.863432	10983	13687.8	-0.317626	0.0359382	0.114311	13399.1	13343.8	0.00600037	0.93652	0.974041	9263.69	13321.5	-0.524055	5.0209e-12	9.55342e-11	MD16G1138300	Chr16	10606366	10608923
gene:MD05G1289300	949.428	888.868	824.43	852.11	948.461	704.955	973.822	839.164	830.245	488.37	445.379	620.295	611.063	581.424	695.634	14849	14114.3	0.0731935	0.583682	0.897203	10766.6	8871.34	0.279361	0.0425825	0.160886	13614.4	14469.6	-0.087865	0.516236	0.775882	8589.33	14638.6	-0.769151	1.25107e-08	2.69122e-07	14166.4	14270.9	-0.0105636	0.90207	0.958493	10116.1	14245.1	-0.493767	2.33604e-07	2.36239e-06	MD05G1289300	Chr05	42174118	42175040
gene:MD00G1148600	146.591	144.157	142.004	242.807	211.21	113.615	143.338	135.428	120.565	960.011	813.433	1430.06	1192.02	1171.76	1084.14	3033.27	4326.43	-0.512349	0.0154684	0.171288	26590.9	24722.4	0.10511	0.549764	0.777329	4172.81	3179.75	0.392163	0.0691654	0.257198	23940.3	3216.96	2.89568	1.5186e-60	7.34334e-58	2893.96	3135.96	-0.115796	0.170108	0.373979	24971.3	3130.56	2.99578	0	0	MD00G1148600	Chr00	32692868	32694338
gene:MD09G1200500	490.212	435.89	270.754	432.472	577.934	400.309	1157.15	1148.52	1140.58	94.2274	89.5182	188.56	1054.83	1092.74	724.25	23239.5	9538.26	1.28473	5.60163e-20	9.03336e-17	19669.4	2550.42	2.94714	1.01145e-12	6.35894e-11	9200.37	7807.47	0.236867	0.246813	0.543133	2470.09	7898.82	-1.67708	0.000157658	0.00138235	22172.8	7701.31	1.52562	1.72441e-10	5.65781e-09	18460.4	7684.97	1.26432	1.77115e-05	0.000128612	MD09G1200500	Chr09	18371051	18373877
gene:MD17G1244400	733.399	575.059	649.946	1123.94	1204.17	858.183	1170.54	1063.03	1089.86	434.665	355.53	396.635	638.764	579.053	535.097	18103.3	17406.4	0.0566157	0.678742	0.926974	9695.1	6570.81	0.561087	1.36953e-06	2.67903e-05	16789.7	10318.1	0.702444	4.09808e-06	9.80865e-05	6360.99	10437.1	-0.71429	7.88955e-09	1.74695e-07	17271.6	10176.2	0.763306	2.65551e-17	2.16659e-15	9103.96	10158.3	-0.158053	0.136084	0.271155	MD17G1244400	Chr17	29290761	29292229
gene:MD12G1107400	538.834	539.519	438.475	568.121	664.32	315.901	559.879	506.716	507.456	274.773	284.68	384.663	596.925	568.556	490.489	13440.9	13263.3	0.019163	0.925151	0.986198	14358.3	8192.32	0.809539	2.38569e-08	6.94387e-07	12792.2	12529.9	0.02991	0.889921	0.96154	7931.74	12677.1	-0.676537	5.49457e-06	7.25621e-05	12823.4	12358.1	0.0533192	0.558206	0.757503	13481.6	12335.1	0.128184	0.234195	0.400597	MD12G1107400	Chr12	16956598	16958163
gene:MD04G1096200	205.654	206.112	178.416	237.908	258.325	253.7	266.361	244.629	256.781	201.972	182.908	151.444	421.13	407.778	358.115	12289.4	12033.8	0.0303113	0.755499	0.948293	19293	8727.2	1.14444	7.31426e-19	1.14961e-16	11608.6	9138.89	0.345096	0.00186333	0.0175975	8446.91	9246.16	-0.130408	0.30983	0.51524	11724.8	9013.39	0.379425	2.43912e-06	3.57187e-05	18115.8	8997.05	1.00969	1.52767e-26	9.61156e-25	MD04G1096200	Chr04	17723731	17727188
gene:MD17G1066000	459.698	462.395	459.779	634.175	596.688	767.741	502.265	475.828	589.478	516.319	630.155	617.151	662.675	678.706	709.737	10903.9	13935.7	-0.353917	0.00730381	0.105213	14485.7	12470.3	0.216193	0.0443905	0.16612	13444.2	9299.49	0.531724	1.69064e-05	0.000339211	12070.8	9408.43	0.359447	0.000706184	0.00491391	10403.3	9171.33	0.181831	0.0337709	0.118339	13607.4	9155.73	0.571655	1.0278e-15	2.8866e-14	MD17G1066000	Chr17	5334595	5336282
gene:MD01G1208700	1160.75	715.409	881.829	112.988	88.6398	109.769	129.988	147.432	119.467	65.0624	117.278	148.451	77.7257	99.3352	124.29	6150.06	4837.98	0.346252	0.00898901	0.120694	4739.45	5208.58	-0.136138	0.724916	0.880105	4667.18	41329.6	-3.14658	3.24409e-73	3.72963e-69	5042.68	41798.9	-3.05122	4.75926e-16	2.53015e-14	5868.12	40762.8	-2.79628	1.83254e-36	7.43967e-34	4454.66	40687	-3.19115	6.10348e-30	4.83721e-28	MD01G1208700	Chr01	30315406	30318680
gene:MD09G1122500	779.692	803.297	806.374	921.555	1181.93	903.194	1244.82	1149.23	1107.07	23.2355	25.7195	36.3209	60.829	67.1778	64.548	23312	20071	0.21594	0.0941375	0.463465	1301.69	576.96	1.1741	8.7536e-13	5.57117e-11	19360.5	15390.4	0.3311	0.011231	0.0715605	558.628	15570.9	-4.80116	5.11053e-218	3.60803e-214	22241.1	15178.2	0.551228	2.07497e-14	1.22021e-12	1222.62	15152.7	-3.63152	0	0	MD09G1122500	Chr09	9443330	9444730
gene:MD01G1035300	719.03	682.19	691.297	692.045	719.258	554.505	594.087	597.039	542.757	537.532	491.782	617.198	705.33	727.504	692.389	10626.8	12082.3	-0.18522	0.139753	0.550811	13224.5	10255.4	0.366802	0.000748481	0.0065286	11654.5	12405.9	-0.0901065	0.479827	0.750101	9928.71	12550.7	-0.338067	0.00198067	0.0115988	10139	12235	-0.271069	0.000175982	0.00155886	12420.2	12214	0.0241729	0.730311	0.841687	MD01G1035300	Chr01	11967731	11969419
gene:MD11G1109300	948.635	732.59	835.232	869.372	845.227	893.913	942.16	896.092	950.129	853.378	818.336	580.233	497.125	508.699	565.75	13745.9	12892.2	0.0925107	0.321939	0.757323	7864.94	11287	-0.521141	0.000421714	0.00402029	12436.8	11999	0.0517325	0.674336	0.865119	10923.4	12137.2	-0.151974	0.331017	0.537979	13114.7	11834	0.148337	0.102186	0.26591	7389.01	11813.1	-0.676838	1.49373e-10	2.42065e-09	MD11G1109300	Chr11	9661659	9662840
gene:MD15G1319800	260.553	257.261	235.779	290.205	266.595	366.031	300.303	293.56	307.771	397.76	442.819	443.984	322.194	350.309	395.463	10453.4	10723.8	-0.036801	0.776964	0.954202	12569.4	15138.1	-0.268217	0.0143766	0.0717838	10345.7	8452.32	0.291576	0.0347316	0.161137	14653.5	8551.36	0.776991	1.07783e-15	5.52211e-14	9973.55	8336.12	0.25873	0.000362769	0.00292647	11809.8	8321.3	0.505138	1.45385e-07	1.52021e-06	MD15G1319800	Chr15	33163686	33166311
gene:MD09G1054700	469.74	426.544	404.609	345.699	345.255	182.006	336.292	320.998	299.391	229.152	225.968	304.142	283.822	288.147	304.297	11569.7	10591.7	0.127378	0.517783	0.869117	10758.1	9330.8	0.205361	0.113285	0.314808	10215.7	15218.1	-0.574968	0.00503488	0.0386991	9033.98	15395.4	-0.769066	1.16419e-08	2.51812e-07	11038.4	15009	-0.443267	4.34375e-08	9.34655e-07	10105.9	14982	-0.567987	1.38244e-11	2.51385e-10	MD09G1054700	Chr09	3628568	3630948
gene:MD15G1383200	943.523	741.097	944.021	776.744	531.583	413.719	430.872	544.689	471.199	551.684	843.989	589.249	520.573	533.529	665.894	8760.9	10464	-0.256303	0.179444	0.611315	10572.4	12220.6	-0.208952	0.209383	0.460769	10093.2	15396.7	-0.609218	0.0023049	0.0210363	11826.1	15573.9	-0.397176	0.016695	0.063691	8359.72	15184.2	-0.86102	3.12916e-16	2.25299e-14	9935.11	15159	-0.609492	6.53188e-07	6.12584e-06	MD15G1383200	Chr15	47202241	47203235
gene:MD06G1034300	430.376	317.814	392.39	239.21	132.472	135.204	118.756	181.395	157.034	195.291	325.274	257.815	220.782	218.37	258.828	7336.82	8163.03	-0.153955	0.468176	0.847454	11371.1	12699.4	-0.15933	0.339269	0.605717	7874.11	17704.9	-1.16896	2.59557e-08	1.06012e-06	12290.5	17908.1	-0.543093	0.0019744	0.0115693	7001.46	17461.1	-1.31842	6.03887e-10	1.83486e-08	10684.1	17430.9	-0.706109	1.84904e-09	2.57401e-08	MD06G1034300	Chr06	4263351	4266041
gene:MD09G1143800	639.421	568.054	546.031	530.93	504.206	565.845	541.526	549.343	629.167	637.857	696.343	597.124	547.801	577.98	535.129	11022.5	10286	0.0997866	0.358928	0.786601	10807.6	12582.2	-0.219331	0.0273973	0.116191	9922.73	10870.5	-0.131607	0.245233	0.541545	12178.1	10997	0.147195	0.169167	0.346965	10516.7	10721.2	-0.0277489	0.749589	0.878209	10150	10701.8	-0.0763588	0.374185	0.552643	MD09G1143800	Chr09	11193794	11194846
gene:MD17G1281900	744.778	709.111	711.457	740.824	801.957	641.16	850.914	755.663	754.608	241.561	250.813	346.366	337.879	345.986	396.297	15175.7	14074.8	0.108632	0.36382	0.78911	7047.17	5477.81	0.363493	0.0135187	0.0684455	13576.5	13462.4	0.0122178	0.918061	0.973225	5303.66	13619.6	-1.36064	6.60446e-22	5.47271e-20	14478.3	13277	0.125002	0.0960753	0.254564	6621.15	13254.1	-1.00119	1.91727e-30	1.58409e-28	MD17G1281900	Chr17	34100469	34101524
gene:MD02G1192600	453.295	454.384	429.65	612.543	582.147	583.278	688.296	520.792	623.245	390.09	493.487	571.328	219.307	235.241	308.816	13906.6	13529.6	0.0396625	0.746755	0.946032	5880.16	11221.8	-0.932294	1.23679e-08	3.82255e-07	13051.4	9818.65	0.410596	3.20364e-05	0.000584848	10863.7	9933.74	0.129063	0.349873	0.55618	13266.6	9683.51	0.454214	1.52431e-06	2.31992e-05	5526.6	9666.63	-0.806525	2.314e-11	4.11265e-10	MD02G1192600	Chr02	18226664	18228431
gene:MD10G1143400	424.743	318.252	444.958	247.439	165.821	143.269	170.2	234.987	210.175	169.534	324.709	215.358	216	231.121	262.498	8957.87	8129.07	0.140052	0.45469	0.841489	10486.9	10503	-0.00214781	0.99119	0.997119	7841.17	16727	-1.09302	2.68695e-08	1.09284e-06	10163.3	16918.9	-0.735293	0.000332484	0.00261163	8548.02	16495.8	-0.948426	1.02653e-14	6.32359e-13	9853.13	16469.3	-0.741059	3.79287e-09	5.02524e-08	MD10G1143400	Chr10	23014343	23016995
gene:MD15G1098800	351.456	271.52	323.659	420.789	407.769	395.313	473.579	431.727	491.984	315.375	335.447	364.929	310.04	287.449	321.224	13759.2	12084.1	0.187287	0.0648507	0.385157	9184.21	10166.3	-0.146517	0.141929	0.365204	11656.9	9016.36	0.370627	0.0028874	0.0251863	9841.4	9120.14	0.109852	0.360997	0.566843	13127.2	8892.19	0.562058	3.07558e-09	8.32409e-08	8627.77	8876.85	-0.0409535	0.69402	0.817585	MD15G1098800	Chr15	6882296	6884745
gene:MD05G1106800	249.592	264.081	221.492	352.919	436.63	489.171	320.499	342.699	322.157	323.703	397.12	351.13	477.131	425.789	377.742	9894.99	12868.9	-0.379109	0.00351453	0.0642512	13058.9	10942.5	0.255095	0.040143	0.154429	12414.7	7142.28	0.797569	2.05923e-08	8.57028e-07	10591.2	7226.43	0.551448	2.56078e-06	3.65087e-05	9441.13	7044.17	0.422466	3.08871e-07	5.51548e-06	12261.5	7031.46	0.80217	2.61285e-14	6.45902e-13	MD05G1106800	Chr05	22028729	22031131
gene:MD02G1177700	367.201	338.947	341.167	360.487	332.099	310.769	383.676	381.437	360.283	469.395	412.739	425.618	398.93	396.614	409.141	10644	9516.03	0.161598	0.12323	0.520661	11567.4	12572	-0.120173	0.193586	0.440161	9179.47	9581.89	-0.0618708	0.574815	0.811418	12169.9	9693.57	0.328274	0.000627129	0.00444889	10155.4	9450.02	0.103912	0.147279	0.340168	10865.4	9433.52	0.203935	0.00544402	0.0205813	MD02G1177700	Chr02	15710142	15713299
gene:MD03G1108200	678.467	634.481	554.25	372.861	372.76	271.626	335.333	331.52	334.49	263.644	341.616	389.447	467.574	540.447	518.451	8495.39	8656.03	-0.0270664	0.842521	0.967778	13148.8	8576.78	0.616465	1.75968e-05	0.000260173	8349.36	15324.4	-0.876059	5.66054e-09	2.62762e-07	8302.94	15503.6	-0.900945	1.20845e-09	3.02542e-08	8105.44	15114.2	-0.898931	3.40323e-27	7.25792e-25	12350.4	15086.3	-0.288666	0.00326081	0.0132572	MD03G1108200	Chr03	9396035	9398958
gene:MD09G1038500	338.81	333.11	340.31	276.811	265.498	276.31	237.012	242.558	251.331	205.86	266.586	169.568	183.193	188.492	204.469	10422.2	11703.7	-0.167297	0.0723335	0.408123	8340.61	9308.38	-0.15833	0.304157	0.571827	11290.1	13963.4	-0.30659	0.00130647	0.0133591	9007.59	14126.6	-0.649237	1.67945e-05	0.00019788	9943.98	13770.9	-0.469726	1.77437e-12	7.90861e-11	7835.5	13747.6	-0.811018	7.80643e-26	4.61291e-24	MD09G1038500	Chr09	2343619	2347514
gene:MD15G1095200	460.619	449.064	393.186	591.492	714.918	600.289	814.896	775.222	847.252	425.567	390.599	409.923	611.467	646.479	588.894	14922.8	11703.9	0.350499	0.00195827	0.0431044	11481.3	7630.25	0.589417	1.30738e-10	5.7566e-09	11289.8	7716.88	0.548958	1.15801e-05	0.000243534	7386.27	7807.3	-0.079947	0.432641	0.632994	14237.6	7610.94	0.903563	7.58614e-29	1.83901e-26	10782.3	7597.08	0.505121	9.53481e-09	1.19653e-07	MD15G1095200	Chr15	6647827	6649281
gene:MD01G1194700	244.731	224.185	192.635	412.759	399	421.519	393.558	384.584	409.697	425.034	354.975	267.519	487.662	503.955	432.533	11349.8	11814.5	-0.0578806	0.536563	0.878268	13818	10176.2	0.441303	0.00510954	0.0317917	11397.1	6114.91	0.898275	1.19023e-13	1.33282e-11	9848.98	6186.31	0.670934	4.13425e-05	0.000433826	10828.8	6031.1	0.844418	3.84213e-21	4.83076e-19	12975	6019.8	1.10794	1.73402e-26	1.08544e-24	MD01G1194700	Chr01	29342987	29344698
gene:MD09G1102600	317.563	294.404	239.505	282.308	324.973	388.187	384.82	459.51	474.298	307.072	262.366	303.028	460.231	430.597	352.529	13272.9	10042.6	0.402362	0.00374561	0.0673248	12710.1	8926.42	0.509753	5.6586e-05	0.000713492	9688.33	8291.59	0.224589	0.140172	0.397482	8641.56	8388.55	0.0429069	0.738908	0.856233	12664.8	8178.07	0.630993	2.744e-09	7.48678e-08	11932.6	8162.47	0.547808	8.60204e-06	6.64208e-05	MD09G1102600	Chr09	7492197	7495383
gene:MD01G1185500	319.581	268.883	307.605	210.477	215.183	258.989	229.279	250.128	229.128	378.811	391.292	427.128	349.941	382.074	403.416	8111.3	7856.03	0.0461652	0.691659	0.930471	13196	13930.4	-0.0781042	0.435815	0.691689	7578.82	9922.56	-0.388737	0.00236244	0.0214708	13485.3	10037.4	0.42604	5.05615e-05	0.000518542	7739.33	9785.81	-0.338416	5.15603e-05	0.000527437	12396.8	9769.16	0.343745	0.000282777	0.0015634	MD01G1185500	Chr01	28454060	28459181
gene:MD12G1120600	792.394	542.382	679.54	399.689	307.56	349.545	315.925	347.378	329.065	326.094	455.576	369.483	355.154	355.37	377.175	8316.48	8881.33	-0.0947817	0.439066	0.834293	9254.25	9807.22	-0.0836577	0.522055	0.758349	8567.54	16326.7	-0.93027	3.9364e-09	1.9122e-07	9491.73	16513.2	-0.798892	5.55845e-07	9.07135e-06	7935.14	16102.2	-1.02088	9.37298e-21	1.12797e-18	8693.21	16073.7	-0.88668	2.43548e-13	5.41198e-12	MD12G1120600	Chr12	19329235	19330611
gene:MD11G1130600	366.44	343.083	331.458	314.481	349.062	368.224	256.007	257.177	264.053	378.621	422.629	389.293	424.054	400.451	385.453	7629.93	10152.9	-0.412147	6.04232e-05	0.00323101	12060.1	11880.3	0.0216832	0.819492	0.929984	9794.33	9885.65	-0.0133815	0.904009	0.96701	11499.3	10001	0.20139	0.0331433	0.107553	7279.76	9749.7	-0.421436	3.86542e-09	1.01916e-07	11326.1	9732.46	0.218783	0.00562718	0.021174	MD11G1130600	Chr11	11843419	11845129
gene:MD14G1005500	192.931	205.896	178.797	230.272	250.49	291.197	289.779	288.715	303.72	126.143	143.724	124.421	165.094	151.169	140.426	14679.2	12874.3	0.189299	0.0981589	0.471113	7715.87	6669.29	0.210304	0.0552646	0.194548	12420	9298.47	0.417559	0.000883254	0.00963423	6455.14	9408.02	-0.543516	3.44117e-07	5.86827e-06	14005.5	9170.61	0.610849	1.13206e-15	7.76902e-14	7245.55	9154.36	-0.337446	0.000248256	0.00139531	MD14G1005500	Chr14	588141	593214
gene:MD11G1121400	368.398	346.535	319.226	384.899	433.696	306.783	420.15	415.52	423.268	318.153	329.275	403.445	444.861	474.343	443.253	11017.9	9877.15	0.157639	0.239143	0.683095	12106.9	9346.88	0.373277	0.00123874	0.00997334	9527.22	8755.43	0.121924	0.397153	0.687232	9048.95	8857.72	0.030808	0.798943	0.892484	10512.2	8635.16	0.283797	0.000168248	0.00149888	11370.5	8619.59	0.399609	1.41389e-06	1.25312e-05	MD11G1121400	Chr11	11197082	11199931
gene:MD17G1089900	163.911	153.977	112.738	211.859	250.165	260.698	164.827	163.254	198.1	475.108	429.728	477.349	442.429	392.846	389.91	6167.34	8491.29	-0.461338	0.000251084	0.00938196	14581.3	16467.3	-0.175515	0.0789569	0.248372	8191.41	4883.11	0.746315	1.74297e-06	4.60651e-05	15941.4	4940.33	1.69011	1.58476e-32	2.57797e-30	5884.31	4816.4	0.288921	0.015821	0.0661997	13694	4806.88	1.51037	9.70711e-33	9.0303e-31	MD17G1089900	Chr17	7373850	7377238
gene:MD05G1000500	309.362	281.976	261.594	281.601	286.445	212.293	286.891	245.43	248.359	158.788	164.734	238.692	245.199	267.891	263.59	10453.3	10478.9	-0.00355469	0.979536	0.996631	10558.2	7649.34	0.464974	0.00231305	0.0167234	10107.7	11047.4	-0.128202	0.370185	0.665098	7406.41	11176.2	-0.593591	0.000158094	0.00138514	9972.77	10895.7	-0.127639	0.148094	0.341629	9917.25	10875.9	-0.133087	0.130708	0.26334	MD05G1000500	Chr05	105876	109341
gene:MD00G1005700	180.873	157.339	133.691	341.922	310.246	297.475	279.576	271.768	302.446	451.069	391.174	324.329	514.318	517.251	421.521	8615.08	9609.29	-0.157571	0.141486	0.553803	14889.9	11967.1	0.315208	0.02586	0.111264	9269.48	4606.28	1.00893	1.56435e-13	1.71284e-11	11582.9	4659.89	1.31367	1.52485e-18	9.76901e-17	8219.6	4543.23	0.855431	1.46919e-17	1.23765e-15	13979.7	4534.52	1.62433	6.63447e-42	9.46039e-40	MD00G1005700	Chr00	814503	816299
gene:MD06G1216300	436.072	517.312	494.542	379.57	327.955	246.763	463.817	423.673	389.943	723.453	702.261	836.594	300.158	380.47	533.24	8809.11	6601.02	0.416282	0.00714391	0.104035	8494.57	15854.6	-0.900232	4.33131e-07	9.68318e-06	6367.15	9659.74	-0.60133	0.000183512	0.00259399	15348.9	9774.02	0.651071	1.31496e-08	2.81493e-07	8404.39	9526.33	-0.180828	0.0433968	0.142919	7986.19	9510.78	-0.25202	0.117719	0.244	MD06G1216300	Chr06	34846718	34848951
gene:MD16G1207500	140.451	131.772	111.476	148.474	216.684	245.672	196.801	293.006	250.664	169.849	152.882	144.112	424.351	376.75	285.641	11103.5	9178.01	0.274754	0.133538	0.540127	16550.7	7116.48	1.21761	1.63842e-16	1.9106e-14	8854.28	5566.28	0.669662	0.000141114	0.00207284	6888.47	5631.38	0.290743	0.0157428	0.0607833	10595.8	5489.98	0.948612	4.73316e-15	3.06709e-13	15535.5	5479.71	1.50338	7.08109e-29	5.25138e-27	MD16G1207500	Chr16	19424308	19429007
gene:MD04G1194200	309.61	293.444	278.719	264.898	304.576	347.045	260.106	254.024	270.211	352.848	388.817	327.902	484.34	510.402	446.655	7580.3	8877.75	-0.227921	0.0580137	0.363486	14145.4	10508.4	0.42879	6.42139e-05	0.000797435	8564.45	8244.03	0.0550022	0.666031	0.860707	10170.8	8340.34	0.286248	0.00555625	0.026747	7232.32	8130.68	-0.168885	0.0213185	0.0835483	13283.1	8116.25	0.710694	2.25599e-17	7.33436e-16	MD04G1194200	Chr04	28360918	28364464
gene:MD15G1262500	181.377	206.405	226.716	207.839	189.104	195.188	257.739	238.542	228.859	239.126	220.731	254.417	202.95	211.243	232.645	10821.8	8860.17	0.288549	0.00516123	0.0829261	9799.3	10833.6	-0.144747	0.156509	0.387597	8547.04	8871.79	-0.0538347	0.657331	0.857032	10487.9	8976.22	0.224523	0.0521326	0.150522	10324.7	8748.91	0.238885	0.00794128	0.0383531	9206.25	8735.42	0.0757346	0.457491	0.630286	MD15G1262500	Chr15	22441689	22444307
gene:MD14G1134100	242.773	217.105	188.053	162.631	182.248	204.983	154.52	157.538	165.37	185.488	199.354	164.592	249.686	294.513	293.384	7688.18	8875.16	-0.207116	0.0705778	0.403018	13694	8994.78	0.606412	1.70303e-07	4.09883e-06	8561.89	10093.4	-0.237413	0.0829745	0.288111	8705.73	10211.1	-0.230093	0.0659195	0.179011	7335.4	9955.12	-0.440535	1.63432e-06	2.47283e-05	12863.8	9936.37	0.372561	0.00066018	0.00331905	MD14G1134100	Chr14	21236326	21240511
gene:MD07G1222900	315.808	237.134	307.155	235.498	108.703	169.809	73.2978	143.02	138.304	192.152	390.526	194.543	161.688	176.495	219.106	5636.35	8196.94	-0.540323	0.191963	0.627729	8992.29	12564.4	-0.482566	0.216218	0.469729	7907.54	13224.6	-0.741934	0.000827412	0.00915836	12155.7	13376.4	-0.138071	0.682521	0.820718	5379.22	13042.1	-1.27772	2.236e-05	0.000255058	8450.66	13020.3	-0.623541	2.36259e-06	2.01188e-05	MD07G1222900	Chr07	29992816	29995962
gene:MD04G1003300	234.632	250.923	250.384	319.579	352.022	305.309	344.726	322.545	331.759	258.446	204.046	215.943	679.505	650.603	526.27	9187.25	9007.49	0.0284768	0.783638	0.955178	17336.1	6341.61	1.45077	5.17246e-27	1.85133e-24	8688.85	6547.38	0.408256	0.000182201	0.00257962	6138.91	6624.33	-0.10973	0.342237	0.548586	8765.31	6457.03	0.440887	6.40345e-10	1.94038e-08	16275.6	6446.31	1.3361	1.93052e-38	2.39255e-36	MD04G1003300	Chr04	488057	489737
gene:MD16G1064200	779.626	734.049	755.498	686.214	593.703	108.331	633.742	546.75	428.737	222.779	223.998	461.252	296.39	324.163	357.09	10921.7	9460.28	0.207233	0.777828	0.954498	6734.86	6259.64	0.105579	0.752644	0.895331	9122.9	14896	-0.707357	0.325081	0.624274	6062.41	15069.7	-1.31369	0.000514139	0.00377242	10419.5	14690.8	-0.495595	6.83563e-06	8.95354e-05	6327.55	14665.6	-1.21263	7.578e-42	1.0723e-39	MD16G1064200	Chr16	4530671	4531785
gene:MD04G1173600	358.123	266.537	316.405	452.675	470.032	459.174	344.941	467.817	452.212	613.65	697.574	788.933	770.68	788.261	774.601	7513.33	8229.55	-0.131391	0.312837	0.749616	14073.4	12678.9	0.150566	0.178506	0.419407	7938.67	5406.68	0.554263	1.86962e-05	0.000369938	12274	5468.78	1.16638	1.76701e-17	1.05721e-15	7169.52	5332.28	0.427214	0.000289621	0.00240549	13218.2	5322.93	1.31239	1.17538e-35	1.30357e-33	MD04G1173600	Chr04	26512251	26513459
gene:MD04G1174000	399.912	405.273	514.357	518.937	617.349	396.27	412.858	617.021	505.195	531.449	429.243	501.129	1119.89	1099.6	983.589	8127.66	8138.14	-0.00191642	0.99132	0.998477	17221.2	7866.97	1.13023	3.46424e-23	8.34882e-21	7849.64	6758.91	0.215884	0.205877	0.493745	7615.98	6837.79	0.155548	0.244016	0.441595	7756.08	6665.14	0.218666	0.0809665	0.225233	16171.2	6655.21	1.28087	2.07781e-31	1.80559e-29	MD04G1174000	Chr04	26571638	26572743
gene:MD07G1004500	282.102	246.857	240.659	220.097	196.98	218.033	285.504	288.743	288.304	118.611	116.71	114.446	82.5757	85.3077	96.9635	14200	10483.1	0.43785	8.05894e-06	0.000642281	4426.16	5853.05	-0.403044	5.20733e-05	0.000664472	10112.8	12256.1	-0.277308	0.0159131	0.0924374	5665.63	12398.5	-1.12982	1.63357e-30	2.34411e-28	13548.4	12087.7	0.164626	0.0352382	0.122187	4158.54	12065.9	-1.53666	6.4611e-56	1.64567e-53	MD07G1004500	Chr07	488751	492747
gene:MD05G1221000	220.568	215.205	195.051	184.272	200.687	229.215	174.287	168.595	163.044	191.389	186.841	192.732	197.614	191.014	185.25	8172.14	9943.35	-0.282992	0.012158	0.146635	9411.59	9374.08	0.00572898	0.945763	0.980379	9592.4	9857.14	-0.0392956	0.746893	0.900207	9074.21	9972.58	-0.136186	0.13885	0.304076	7796.93	9721.69	-0.318286	2.81455e-05	0.000310439	8839.07	9704.25	-0.13474	0.0930329	0.204422	MD05G1221000	Chr05	35355472	35359007
gene:MD09G1079800	532.314	501.077	550.296	481.663	422.195	441.613	440.014	454.784	423.439	244.409	327.123	236.594	146.91	161.082	191.59	11168	11429.6	-0.0333929	0.744978	0.946032	4296.18	6960.42	-0.695997	4.14685e-06	7.24547e-05	11025.7	12978.7	-0.235276	0.0299925	0.145327	6736.02	13130	-0.96295	1.09118e-12	4.08904e-11	10655.6	12799.6	-0.26446	0.000230103	0.0019764	4037.05	12778.4	-1.66219	7.4661e-56	1.88862e-53	MD09G1079800	Chr09	5601960	5603351
gene:MD14G1014600	284.501	277.129	260.192	251.859	280.604	275.155	244.564	234.839	243.584	252.758	268.122	248.852	254.914	261.93	250.064	8672.7	9711.91	-0.16328	0.095044	0.465274	9340.59	9385.87	-0.00697162	0.936153	0.977356	9368.7	9536.84	-0.0256503	0.807231	0.927703	9084.96	9648.46	-0.0868361	0.334568	0.541457	8274.5	9405.68	-0.184843	0.00914412	0.0428838	8772.56	9389.07	-0.0979956	0.187632	0.342103	MD14G1014600	Chr14	1287135	1291116
gene:MD16G1111100	377.378	346.96	350.578	322.198	326.976	273.644	288.51	288.589	280.593	224.765	235.657	237.347	251.89	264.627	255.367	9270.79	10002.5	-0.109632	0.317982	0.75348	8470.96	7666.16	0.14404	0.0909327	0.273087	9648.52	11239.3	-0.220125	0.0589246	0.231919	7420.79	11370.2	-0.615619	2.08182e-12	7.5996e-11	8845.29	11084.6	-0.325529	3.34691e-06	4.70494e-05	7956.13	11065.3	-0.475866	1.78332e-10	2.86354e-09	MD16G1111100	Chr16	7801943	7805303
gene:MD01G1154000	258.259	222.642	264.64	231.707	117.025	167.952	90.3309	155.727	139.541	188.524	311.123	205.935	169.474	183.859	217.048	6161.93	8283.54	-0.426864	0.231039	0.674836	9253.4	11465.2	-0.309145	0.0822603	0.254926	7990.99	11525.6	-0.528416	0.00865076	0.0588259	11094.6	11659.1	-0.0716239	0.678623	0.818372	5880.56	11366.5	-0.950776	4.57282e-05	0.000476161	8695.03	11347.7	-0.384056	0.000477665	0.00249592	MD01G1154000	Chr01	26223940	26227088
gene:MD10G1111800	402.285	402.205	389.103	360.435	375.273	423.893	311.047	337.699	338.741	634.788	656.597	696.466	672.827	652.154	673.212	6226.11	7328.93	-0.235256	0.0293067	0.251137	12791.2	12739.4	0.00586859	0.945766	0.980379	7070.2	7280.5	-0.0423192	0.698915	0.878131	12332.1	7365.79	0.743489	1.82778e-17	1.09172e-15	5940.59	7180.24	-0.273465	0.00015292	0.0013796	12014.7	7167.84	0.74519	8.24881e-27	5.3074e-25	MD10G1111800	Chr10	18316931	18318190
gene:MD10G1029800	140.79	134.421	121.606	133.566	135.344	145.252	149.218	141.437	149.123	121.781	137.193	126.14	123.766	113.545	127.83	10152	9584.52	0.0830102	0.387641	0.803165	8557.04	9036.94	-0.0786528	0.424458	0.681811	9245.99	8861.54	0.0612631	0.575192	0.811463	8747.12	8965.19	-0.0355558	0.727239	0.849282	9685.85	8739.83	0.148297	0.0558117	0.172156	8038.65	8724.03	-0.117998	0.183832	0.337288	MD10G1029800	Chr10	3908929	3914908
gene:MD05G1348100	436.122	386.184	369.979	337.369	340.722	262.042	323.748	304.056	305.785	446.27	443.15	471.595	469.287	496.955	481.886	7250.24	7322.12	-0.0142742	0.91039	0.983012	11418.1	10742.9	0.0879287	0.30332	0.570975	7062.81	8956.62	-0.34265	0.0128859	0.0793114	10399.5	9060.82	0.198831	0.0460645	0.137477	6917.26	8833.61	-0.352726	1.31816e-05	0.00015983	10724.3	8817.61	0.282473	0.0010021	0.00478395	MD05G1348100	Chr05	46663786	46665996
gene:MD10G1075500	108.289	103.276	96.3247	143.291	128.146	51.7587	73.9222	67.7518	52.1179	827.327	689.897	1739.52	1387.66	1407.08	1258.44	1068.7	1788.68	-0.743076	0.103013	0.482559	22693.3	18240.4	0.315129	0.40484	0.666517	1725.08	1642.32	0.0709749	0.869971	0.953627	17668	1661.52	3.41056	8.97967e-15	4.18182e-13	1019.59	1619.74	-0.667593	1.09862e-08	2.67371e-07	21310.2	1616.85	3.72033	0	0	MD10G1075500	Chr10	10717720	10718925
gene:MD15G1126700	598.811	588.892	634.626	1268.81	1130.45	628.367	879.703	760.782	786.818	1902.47	2479.55	2010.62	1920.26	1876.48	2012.39	5584.3	6989	-0.323738	0.107915	0.492366	13567.5	14950.5	-0.139988	0.242872	0.502106	6740.9	4055.59	0.733067	0.000397057	0.0049762	14469.6	4102.98	1.81825	3.58641e-51	1.31875e-48	5327.62	3999.61	0.413707	3.22821e-07	5.74114e-06	12745	3993.01	1.67443	9.82838e-106	1.09994e-102	MD15G1126700	Chr15	9208073	9208450
gene:MD01G1221800	150.436	143.023	135.299	150.846	133.294	183.913	201.665	170.096	182.289	205.714	216.153	208.381	141.337	162.353	192.641	9634.08	8157.49	0.240081	0.0778847	0.423712	8760.24	11139.3	-0.346557	0.00506821	0.0315999	7869.87	7211.99	0.1259	0.359648	0.656463	10782.5	7296.27	0.563458	2.8706e-10	7.91658e-09	9191.16	7112.83	0.369875	8.54985e-06	0.000109127	8232.13	7100.2	0.213475	0.0589752	0.143597	MD01G1221800	Chr01	31420071	31428547
gene:MD03G1195300	249.773	244.708	252.657	229.231	226.393	240.621	242.859	224.83	233.227	122.319	157.68	137.663	187	203.484	206.38	9969.36	9927.94	0.00602961	0.949654	0.991577	8618.79	6038.69	0.513353	1.27544e-05	0.000196955	9577.22	10280.1	-0.102181	0.291514	0.590416	5844.76	10400.3	-0.831494	2.26863e-13	9.13144e-12	9511.45	10138.3	-0.0920534	0.179685	0.387202	8096.06	10121.2	-0.322055	2.55114e-05	0.000178987	MD03G1195300	Chr03	26735359	26738585
gene:MD02G1258400	281.601	302.596	286.884	222.837	213.931	225.445	219.133	263.507	252.771	328.956	352.261	305.794	190.274	211.996	242.75	8387.23	7572.3	0.147458	0.17661	0.607127	7467.86	11443.6	-0.615705	1.84885e-07	4.42037e-06	7304.76	9611.53	-0.395974	7.37914e-05	0.00119487	11076.2	9724.64	0.187702	0.0527017	0.151632	8002.99	9479.06	-0.244279	0.00360484	0.020238	7016.92	9462.96	-0.431413	1.7931e-05	0.000130078	MD02G1258400	Chr02	31163067	31166674
gene:MD08G1097300	122.662	132.026	117.766	223.951	297.533	421.885	183.995	401.559	338.382	153.978	184.592	141.914	709.831	572.845	448.417	9259.91	9472.89	-0.0328076	0.936724	0.989089	17622.1	4896.38	1.84761	8.74132e-29	3.76189e-26	9139.37	3611.89	1.3393	2.09475e-12	1.88541e-10	4738.77	3654.44	0.374743	0.00230578	0.0131748	8837.92	3562.18	1.31093	1.98738e-05	0.000229574	16540.9	3555.96	2.21765	4.14066e-59	1.16735e-56	MD08G1097300	Chr08	8192989	8194635
gene:MD10G1062500	358.808	301.705	347.614	206.601	147.683	140.24	129.678	170.161	143.935	194.169	271.998	226.577	177.711	188.388	209.216	6168.59	6895.81	-0.160792	0.321318	0.75692	8118.47	9789.03	-0.269876	0.047343	0.174353	6651.79	13555.2	-1.02702	1.32986e-10	8.81724e-09	9474.29	13712	-0.533382	9.43009e-05	0.000887213	5886.23	13368.3	-1.1834	1.03442e-31	3.08458e-29	7627.4	13345.6	-0.807013	1.68014e-16	5.07781e-15	MD10G1062500	Chr10	8507601	8509960
gene:MD13G1167500	577.327	452.155	466.211	364.537	351.794	295.301	254.466	344.148	271.917	824.855	595.201	830.629	417.301	560.267	509.507	5366.97	6254.78	-0.220904	0.119428	0.514182	9308.71	14101.7	-0.599238	0.000104569	0.00120927	6033.39	8919.27	-0.563883	5.19306e-05	0.000887556	13653.3	9022.18	0.597765	7.72343e-05	0.000749003	5121.37	8796.86	-0.780436	9.76098e-12	3.91555e-10	8743.51	8780.72	-0.00606918	0.961114	0.979224	MD13G1167500	Chr13	13558011	13560260
gene:MD01G1073600	268.871	168.004	197.968	66.7295	50.7518	58.1498	59.87	52.823	57.0538	152.266	161.947	141.64	85.9511	107.529	137.12	4279.12	4439.85	-0.0531238	0.677273	0.926836	8458.67	11681.6	-0.465675	0.00280395	0.0195568	4282.99	15477.1	-1.85345	2.77649e-26	1.3118e-23	11306.6	15653.1	-0.469244	0.00293593	0.0160257	4082.49	15265	-1.90268	8.69618e-20	9.21467e-18	7950.61	15236.3	-0.938345	0.000855644	0.00416895	MD01G1073600	Chr01	17913620	17918552
gene:MD10G1021800	861.276	862.574	800.473	699.596	627.744	564.337	818.384	784.239	874.08	1380.82	1169.23	1127.28	404.983	512.784	653.904	8923.21	6835.28	0.384544	0.000990924	0.0265445	5747.4	13468	-1.2285	5.1327e-14	4.01617e-12	6593.44	8798.62	-0.416232	0.000522685	0.00625951	13036.8	8901.78	0.550449	5.25846e-07	8.60963e-06	8513.53	8677.58	-0.0275429	0.713252	0.858026	5402.25	8662.32	-0.681112	1.23823e-06	1.10942e-05	MD10G1021800	Chr10	2699870	2700808
gene:MD03G1103900	257.563	236.111	216.175	174.19	185.59	231.867	157.24	159.375	165.276	378.993	425.02	390.22	326.916	325.934	338.655	5232.06	6438.11	-0.299212	0.0176612	0.185356	10929.5	13180.5	-0.270145	0.00294814	0.0203582	6211.04	7455.66	-0.263527	0.0568275	0.226349	12757.8	7542.63	0.758244	4.71204e-13	1.84203e-11	4991.97	7353.31	-0.558747	7.29413e-12	2.97919e-10	10266.4	7339.89	0.484144	1.94404e-08	2.3326e-07	MD03G1103900	Chr03	8944885	8947532
gene:MD03G1080000	316.002	326.529	296.715	331.146	359.762	373.422	269.922	266.437	267.057	231.766	230.029	271.359	298.29	273.502	266.679	7955.5	10564.8	-0.409228	2.78774e-05	0.0017519	8429.86	7378.31	0.192203	0.0729961	0.235608	10191.6	8997.55	0.179751	0.0916387	0.306182	7142.93	9103.27	-0.349893	0.000959139	0.00630613	7590.32	8873.76	-0.225416	0.00151731	0.00987775	7916.8	8858.19	-0.162149	0.0477421	0.121685	MD03G1080000	Chr03	6447992	6450688
gene:MD16G1219000	240.736	235.488	236.697	251.71	289.883	270.258	240.053	241.815	240.615	169.417	181.859	177.087	223.236	212.85	204.243	9097.57	10248.4	-0.171876	0.0862407	0.445226	8186.75	6762.79	0.275682	0.00227978	0.0165657	9886.16	8684.39	0.187011	0.0740954	0.26844	6546.17	8785.94	-0.424582	4.74718e-07	7.85633e-06	8680.05	8564.73	0.019308	0.768829	0.888221	7688.49	8550.09	-0.153263	0.0362286	0.0979498	MD16G1219000	Chr16	21758009	21761845
gene:MD11G1213600	205.739	198.836	201.57	172.754	169.805	169.933	198.04	183.737	199.721	313.545	326.505	325.677	257.587	268.065	286.031	7138.2	6307.65	0.178466	0.0634446	0.381008	10115.4	12050	-0.252429	0.00435956	0.0278935	6084.71	7198.08	-0.242409	0.011694	0.0739235	11664.2	7282.18	0.67965	1.02217e-16	5.74564e-15	6810.35	7098.9	-0.0598226	0.39913	0.627934	9502.61	7086.76	0.423259	3.81662e-08	4.39114e-07	MD11G1213600	Chr11	31237505	31242297
gene:MD13G1274600	488.337	357.435	451.522	359.914	204.46	202.996	174.944	266.738	255.996	450.765	579.652	440.546	368.608	363.111	444.66	5515.1	6087.54	-0.142481	0.503851	0.864347	9440.41	11822.6	-0.324563	0.0179852	0.0851436	5872.05	9919.79	-0.756432	0.000297412	0.00391816	11441.9	10033.5	0.189511	0.1999	0.387355	5262.99	9783.12	-0.89441	5.24113e-05	0.000535491	8870.7	9766.36	-0.138668	0.260996	0.431753	MD13G1274600	Chr13	37345962	37347260
gene:MD15G1141700	199.034	203.244	178.935	198.07	208.009	233.64	225.702	222.255	221.613	158.131	161.27	160.06	202.507	193.541	181.131	9715	9303.93	0.0624	0.547828	0.88129	8503.06	7071.14	0.266011	0.00323047	0.0219308	8975.46	8158.26	0.137693	0.235294	0.530451	6844.76	8254.1	-0.270142	0.00388132	0.020066	9269.04	8046.13	0.204099	0.00656757	0.0328096	7985.16	8031.75	-0.00845271	0.921292	0.95993	MD15G1141700	Chr15	10446234	10449855
gene:MD08G1195400	735.531	528.992	677.105	605.413	376.112	230.23	302.471	383.137	346.853	424.846	736.65	448.97	413.71	433.133	540.483	6120.04	7210.64	-0.236594	0.556932	0.884944	8347.5	9706.78	-0.217578	0.260083	0.523321	6954.69	11132	-0.678653	0.102345	0.328179	9392.46	11259.6	-0.261594	0.183454	0.36643	5839.8	10978.7	-0.910671	8.10234e-16	5.62921e-14	7844.51	10959.9	-0.482372	0.000270819	0.00150676	MD08G1195400	Chr08	25209898	25210871
gene:MD15G1120000	161.504	152.63	158.262	411.961	418.97	336.955	286.027	235.474	284.692	175.127	298.845	265.279	233.615	229.828	229.499	8733.6	12687.9	-0.538821	3.35197e-05	0.00202973	7621.57	8140.51	-0.094966	0.572479	0.792068	12238.8	4950.56	1.30584	1.21612e-26	5.90762e-24	7879.03	5008.31	0.653639	0.000111724	0.00103108	8332.05	4882.34	0.77117	7.11797e-19	6.7184e-17	7158.48	4874.01	0.554609	7.33211e-15	1.90295e-13	MD15G1120000	Chr15	8642522	8647178
gene:MD14G1131300	420.146	306.257	429.572	252.721	144.718	176.447	160.366	208.358	194.918	202.966	347.964	211.211	145.815	166.911	213.905	6675.12	6818.31	-0.0306041	0.86683	0.972435	6330.62	9177.92	-0.535738	0.0078088	0.0444161	6577.32	13241.7	-1.00952	3.09819e-07	9.89625e-06	8880.71	13393.3	-0.59279	0.00285535	0.015649	6369.54	13058.7	-1.03573	4.29015e-18	3.76461e-16	5949.99	13037.5	-1.13161	2.98022e-14	7.33771e-13	MD14G1131300	Chr14	20862031	20864614
gene:MD07G1062300	262.76	276.371	267.589	201.186	175.262	175.615	199.839	214.539	199.074	256.201	261.362	272.521	164.523	184.961	209.472	7709.76	6957.55	0.148108	0.168671	0.59712	7131.09	10092.7	-0.501049	7.05532e-06	0.000116196	6711.56	9808.48	-0.547403	6.56894e-07	1.94809e-05	9769.89	9923.72	-0.022575	0.791221	0.887911	7356.14	9673.27	-0.395107	2.78142e-08	6.18631e-07	6700.37	9656.88	-0.527265	1.00853e-07	1.08782e-06	MD07G1062300	Chr07	5858537	5862483
gene:MD17G1098900	255.814	241.302	243.194	208.165	218.462	260.014	218.682	220.776	225.938	178.411	178.084	187.32	179.317	179.491	182.189	8739.04	9038.96	-0.0486515	0.669407	0.924318	7213.82	7259.64	-0.00912333	0.912621	0.968451	8720.01	9405.74	-0.109229	0.361914	0.657557	7027.5	9515.49	-0.43725	2.68279e-07	4.64455e-06	8338	9276.23	-0.153804	0.0238484	0.0910592	6775.84	9260.18	-0.450591	2.01285e-10	3.21117e-09	MD17G1098900	Chr17	8394267	8399524
gene:MD08G1178000	47.8031	45.872	48.5365	52.9954	56.6014	64.453	62.8317	59.2389	63.2137	41.4656	38.7062	46.1578	114.075	100.164	89.1	8285.97	7801.82	0.0868918	0.430186	0.829486	13774.7	5741.82	1.2624	7.99953e-25	2.22448e-22	7526.43	6152.26	0.29084	0.0111154	0.070943	5558.7	6224.07	-0.163071	0.108569	0.256327	7905.46	6067.41	0.381825	5.8266e-08	1.22174e-06	12933.6	6057.22	1.09438	1.07577e-28	7.82091e-27	MD08G1178000	Chr08	21797770	21810908
gene:MD15G1320600	567.83	529.375	542.824	574.417	570.575	415.645	462.143	440.21	394.059	432.931	447.733	556.246	546.825	577.648	586.782	7022.56	8478.63	-0.271865	0.0572956	0.361606	9410.64	7909.94	0.250651	0.0339281	0.136354	8178.24	8593.41	-0.071391	0.618007	0.836501	7657.88	8693.6	-0.183012	0.122659	0.279247	6700.05	8475.07	-0.338992	2.3007e-05	0.000261065	8839.69	8460.46	0.0633253	0.398717	0.575999	MD15G1320600	Chr15	33323352	33324942
gene:MD01G1219500	64.508	70.7736	74.5125	60.4628	54.2302	60.6112	69.6283	68.3228	64.6647	40.9282	37.9045	39.7139	77.5309	69.9447	60.6966	9198.21	7978.85	0.20521	0.0441591	0.316425	9596.18	5470.01	0.810839	1.60357e-12	9.7921e-11	7697.03	9213.78	-0.259541	0.0217488	0.116659	5295.1	9322.12	-0.815987	1.14947e-16	6.44066e-15	8775.94	9086.4	-0.0501937	0.520626	0.731275	9009.93	9071.86	-0.00995246	0.923829	0.961257	MD01G1219500	Chr01	31171938	31182759
gene:MD14G1016800	286.325	268.491	267.454	301.805	362.967	327.16	278.489	271.473	287.544	209.94	220.308	205.752	376.006	361.912	322.076	7941.21	9428.97	-0.24777	0.0215468	0.209175	10205.9	6130.16	0.735384	2.3663e-13	1.66424e-11	9095.59	7542.39	0.270191	0.0170438	0.097567	5933.66	7630.39	-0.362833	3.67998e-05	0.000392576	7576.66	7438.58	0.0265865	0.706502	0.853455	9583.36	7425.61	0.368007	1.60247e-05	0.000117612	MD14G1016800	Chr14	1516483	1519247
gene:MD06G1203900	344.485	330.141	304.178	347.35	363.517	350.332	336.472	308.689	364.877	273.413	296.874	233.415	312.341	288.657	273.152	8796.28	9266.05	-0.0750682	0.474885	0.851303	7730.06	7115.98	0.119411	0.314922	0.5828	8938.5	8246.54	0.116263	0.264622	0.56281	6887.09	8342.99	-0.276681	0.0180291	0.0676402	8392.27	8133.22	0.0452573	0.589927	0.780056	7259.2	8118.64	-0.161456	0.0627917	0.150752	MD06G1203900	Chr06	33853359	33855820
gene:MD01G1108500	371.777	358.191	326.735	293.176	345.809	254.355	413.38	389.147	381.216	87.03	75.8918	99.4178	236.112	223.341	169.889	12154.1	9197.32	0.40211	0.00178496	0.0401551	6562.17	2737.34	1.26129	3.08686e-17	3.98536e-15	8871.59	10495.6	-0.242468	0.0755949	0.271534	2650.21	10618.4	-2.00232	1.99064e-60	9.49588e-58	11595.9	10351.4	0.163816	0.0328491	0.115783	6159.97	10332.8	-0.74631	2.95913e-10	4.61904e-09	MD01G1108500	Chr01	22141508	22146252
gene:MD01G1001600	207.148	213.378	202.325	213.191	227.715	254.131	209.913	204.515	209.056	202.38	205.537	185.79	211.098	203.221	200.829	8059.68	9005.89	-0.160123	0.128069	0.53058	8073.62	7801.65	0.0494253	0.588073	0.801454	8687.95	7789.2	0.157507	0.155727	0.423148	7551.42	7880.64	-0.0615866	0.498481	0.687574	7689.68	7681.93	0.00142553	0.98328	0.993183	7582.77	7668.69	-0.0163031	0.820671	0.899058	MD01G1001600	Chr01	756544	759607
gene:MD01G1144400	1716.94	1150.08	1408.58	391.423	325.731	147.93	309.607	315.141	287.072	194.528	232.998	262.194	125.497	155.607	221.809	5310.94	5057.2	0.0706103	0.862238	0.971577	2972.62	4082.83	-0.457655	0.0148276	0.0734575	4877.47	24084.7	-2.30389	9.15516e-09	4.07434e-07	3952.44	24359.5	-2.62371	5.09002e-62	2.60402e-59	5067.21	23753.8	-2.22885	2.64923e-87	8.1153e-84	2794.77	23711	-3.0847	2.24428e-25	1.27713e-23	MD01G1144400	Chr01	25475100	25479690
gene:MD09G1172600	214.735	209.527	187.868	244.273	281.458	303.8	224.589	224.551	250.721	163.063	166.55	169.862	183.107	178.062	172.399	8948.64	10631.6	-0.248615	0.0326584	0.267626	6927.2	6491.73	0.0936549	0.272012	0.536661	10256.2	7572.03	0.437743	0.000366936	0.0046528	6284.01	7660.72	-0.285807	0.00259029	0.014473	8537.96	7468	0.193166	0.0181246	0.0735814	6505.83	7454.55	-0.196413	0.0170659	0.0533411	MD09G1172600	Chr09	14589583	14594272
gene:MD12G1116700	171.332	154.143	133.815	181.569	197.65	175.02	176.983	172.963	176.958	140.123	119.71	94.1648	324.514	309.471	257.394	7693.06	8113.5	-0.0768024	0.44094	0.835523	13216	5254.6	1.33057	4.30713e-18	6.05847e-16	7826.52	6486.92	0.270887	0.0322887	0.153436	5085.72	6562.56	-0.367739	0.0168925	0.0642673	7339.9	6398.02	0.198191	0.0275868	0.101304	12408.2	6386	0.958304	4.15627e-17	1.31759e-15	MD12G1116700	Chr12	18597679	18601337
gene:MD06G1122100	148.847	128.149	109.572	120.385	108.193	112.965	113.68	109.595	106.07	246.327	262.94	262.431	347.061	370.493	338.937	4592.24	4775.02	-0.0562722	0.580078	0.895389	14957.2	10937	0.451634	5.10481e-07	1.11639e-05	4606.28	5213.86	-0.178727	0.18726	0.468899	10586.9	5274.51	1.0052	5.12804e-16	2.7221e-14	4381.38	5142.5	-0.230993	0.021395	0.0837994	14046.8	5132.64	1.45252	2.62566e-40	3.46324e-38	MD06G1122100	Chr06	26333011	26337204
gene:MD16G1160700	755.835	777.957	811.011	902.183	765.329	521.73	733.119	741.575	720.325	196.075	215.698	212.925	134.307	133.709	164.031	11502.2	11509.5	-0.000933308	0.995592	0.999136	2298.09	3327.36	-0.533672	4.26429e-06	7.42523e-05	11101.4	11886.6	-0.0985747	0.575145	0.811452	3220.81	12025.9	-1.90076	2.01688e-95	2.7383e-92	10974.4	11722.5	-0.0951602	0.161258	0.361358	2159.43	11703.2	-2.43794	8.91381e-134	1.73266e-130	MD16G1160700	Chr16	13095154	13096185
gene:MD14G1188600	307.287	292.645	281.098	206.06	211.747	219.017	169.608	158.822	165.37	153.478	195.927	130.481	121.864	123.262	151.168	6882.2	8897.83	-0.370567	9.29445e-05	0.00452035	5606.4	6800.14	-0.2784	0.0742073	0.238262	8583.47	11878.4	-0.468709	2.93687e-06	7.27155e-05	6580.6	12017.2	-0.868853	1.74786e-09	4.27873e-08	6566.13	11715	-0.835209	2.53007e-31	7.22485e-29	5268.21	11694.4	-1.15032	4.42316e-30	3.56673e-28	MD14G1188600	Chr14	28034403	28037154
gene:MD11G1174700	552.976	403.219	537.28	245.113	168.322	179.278	167.182	199.927	180.45	123.771	186.681	171.847	147.405	138.365	169.213	6218.31	6751.81	-0.118743	0.433282	0.831057	5245.02	5567.51	-0.0859499	0.578449	0.796273	6513.06	16404.5	-1.33268	7.70562e-15	1.01438e-12	5388.86	16592.5	-1.62253	2.61023e-22	2.24188e-20	5933.41	16178.2	-1.44709	3.3101e-40	1.74277e-37	4928.26	16151.1	-1.71238	6.23984e-43	9.68277e-41	MD11G1174700	Chr11	20483626	20486246
gene:MD07G1228900	1271.65	1166.45	1056	724.738	766.669	596.587	790.668	755.674	788.816	1297.82	1724.23	1847.04	1298.71	1344	1610.25	5414.75	4855.32	0.157252	0.195099	0.630241	10010.5	11475.2	-0.19694	0.178183	0.418812	4683.41	7837.65	-0.742783	3.43058e-08	1.36634e-06	11108.3	7929.1	0.486379	0.000651037	0.00459449	5166.13	7730.09	-0.58135	2.05594e-12	9.06768e-11	9406.35	7715.91	0.285867	0.00769982	0.0275632	MD07G1228900	Chr07	30404007	30404387
gene:MD04G1044600	263.347	256.009	242.976	252.939	271.033	270.672	179.637	185.028	176.787	232.075	253.06	273.955	272.342	268.4	250.375	5852.54	8610.74	-0.557084	4.78989e-09	1.16478e-06	8682.44	8339.36	0.0581712	0.566602	0.788765	8306.47	7971.24	0.0594398	0.557264	0.801222	8072.83	8064.51	0.0014552	0.988467	0.994664	5584	7861.59	-0.493517	4.50998e-12	1.90198e-10	8153.77	7847.76	0.0551572	0.473312	0.643962	MD04G1044600	Chr04	5203251	5206646
gene:MD04G1003400	247.584	256.289	242.488	279.682	302.772	371.396	341.122	316.772	323.34	160.787	138.145	150.567	428.44	404.124	331.779	9047.53	8814.45	0.0376916	0.762781	0.950723	10902.1	4212.63	1.3717	1.77175e-28	7.44754e-26	8503.53	6657.59	0.353019	0.00652489	0.0471243	4078.04	6735.77	-0.723882	1.94383e-13	7.88704e-12	8631.97	6565.9	0.394674	2.56547e-08	5.75923e-07	10235.3	6554.59	0.642904	2.38693e-10	3.76727e-09	MD04G1003400	Chr04	500950	503483
gene:MD01G1036200	156.32	165.741	164.575	182.425	167.802	230.984	184.253	181.415	175.04	348.458	348.498	363.853	210.856	235.693	280.911	6213.14	6693.68	-0.10741	0.413795	0.818335	8484.86	12389.5	-0.546096	4.92901e-06	8.42875e-05	6457.7	5409.6	0.255417	0.0632634	0.242871	11993.3	5473.16	1.13173	9.31187e-40	2.23612e-37	5927.92	5334.98	0.151985	0.0323655	0.114594	7973.24	5326.07	0.582128	8.15896e-08	8.9282e-07	MD01G1036200	Chr01	12168089	12170735
gene:MD07G1215400	440.894	411.594	363.515	429.062	528.104	354.307	520.579	518.49	501.563	101.999	104.376	155.091	201.762	199.699	175.293	12189.5	10405.3	0.228281	0.109313	0.495663	4633.59	2906.04	0.67307	2.95208e-05	0.000408941	10036.5	9306.98	0.108919	0.48386	0.753075	2813.8	9415.73	-1.74258	1.09172e-26	1.28033e-24	11630	9179.29	0.341424	3.34478e-05	0.000362747	4350.94	9162.39	-1.07446	5.22683e-28	3.61493e-26	MD07G1215400	Chr07	29255661	29257331
gene:MD00G1102700	451.755	326.444	418.728	294.211	211.553	126.825	172.323	199.744	179.169	344.758	483.475	382.225	269.59	291.902	346.183	4830.97	5564.2	-0.203894	0.35121	0.781637	8074.81	10784.5	-0.41738	0.00445471	0.0283967	5366.71	10145.7	-0.918714	8.75793e-05	0.0013818	10437.4	10261.9	0.0244606	0.874837	0.935029	4609.57	10005.9	-1.11808	1.54781e-25	2.99741e-23	7587.62	9988.78	-0.396556	0.00203931	0.00882642	MD00G1102700	Chr00	21635061	21637161
gene:MD13G1141700	231.271	238.943	223.782	300.915	323.927	315.175	269.806	257.452	272.005	204.847	219.275	181.056	237.212	211.853	196.95	8454.25	9968.32	-0.23768	0.0123109	0.147518	6938.41	6507.56	0.092466	0.431215	0.687541	9616	7101.7	0.437262	1.23276e-05	0.000256751	6298.44	7185.1	-0.19005	0.0701753	0.187212	8066.06	7003.92	0.203671	0.00373671	0.0207844	6515.35	6991.79	-0.1019	0.256012	0.426017	MD13G1141700	Chr13	10985244	10987551
gene:MD11G1211800	208.451	209.23	231.002	167.114	175.737	154.797	214.288	200.199	209.274	140.768	155.234	162.227	173.748	197.078	192.894	8731.44	6984.8	0.321965	0.00161554	0.0373868	8011.56	6519.54	0.297367	0.00391247	0.025641	6737.72	8784.15	-0.382603	0.000516909	0.00621192	6311.02	8886.86	-0.493848	1.00359e-06	1.56271e-05	8330.43	8662.76	-0.0564171	0.447852	0.672317	7525.34	8648.77	-0.200717	0.0210888	0.0635205	MD11G1211800	Chr11	30933641	30936757
gene:MD15G1211600	608.93	397.779	538.15	317.663	159.304	175.668	91.9057	182.583	151.379	222.769	491.056	306.672	272.643	272.463	360.262	3669.62	5644.01	-0.621098	0.149956	0.5678	7919.26	8941.87	-0.175182	0.615709	0.818725	5444.3	12875.9	-1.24185	0.00101651	0.0108241	8652.19	13022.5	-0.589877	0.117193	0.2706	3502.27	12698.6	-1.85832	7.12211e-09	1.78961e-07	7442.72	12676.5	-0.768168	2.44138e-07	2.46084e-06	MD15G1211600	Chr15	16999988	17001403
gene:MD06G1201600	618.943	326.593	506.589	72.4	70.1933	79.9428	116.593	122.033	90.897	13.025	19.6284	21.2844	9.24986	12.4706	15.2222	6394.13	4328.41	0.562953	2.29627e-05	0.00150542	727.529	1063.62	-0.547312	0.00825461	0.0464081	4175.59	27245.3	-2.70596	2.12583e-45	6.10998e-42	1029.62	27551.5	-4.74218	3.01178e-106	5.31579e-103	6100.74	26870.7	-2.13897	3.73412e-14	2.10762e-12	683.805	26822.9	-5.29361	3.68401e-60	1.06295e-57	MD06G1201600	Chr06	33480057	33484274
gene:MD14G1223700	336.967	318.69	259.435	285.741	313.978	197.87	318.662	309.752	314.617	277.439	244.142	281.038	272.598	256.648	273.844	8517.25	7225.3	0.237273	0.129167	0.532814	7363.78	7367.75	-0.000811828	0.993383	0.998243	6969.1	7995.33	-0.198136	0.256666	0.554695	7132.61	8088.94	-0.181487	0.144964	0.313153	8126.23	7885.82	0.0433406	0.642484	0.813444	6917.05	7870.88	-0.186348	0.0728906	0.169233	MD14G1223700	Chr14	30475542	30477025
gene:MD04G1011000	348.125	339.622	321.663	326.781	385.559	424.753	292.422	285.137	309.757	166.058	169.755	153.856	215.082	217.949	185.97	8240.63	10584.4	-0.361103	0.00263421	0.0524447	5837.68	4622.91	0.336527	0.00154575	0.011985	10210.8	9069.05	0.171062	0.170931	0.445619	4474.64	9175.19	-1.03597	3.45639e-29	4.63918e-27	7862.35	8944.3	-0.186	0.0103651	0.0473658	5481.36	8928.57	-0.703976	1.28611e-15	3.5848e-14	MD04G1011000	Chr04	1196381	1199207
gene:MD05G1029400	118.624	105.231	93.7473	102.711	102.744	114.279	117.769	113.804	115.356	100.883	111.537	124.607	115.222	104.029	118.186	7989.74	7381.49	0.114273	0.247469	0.691799	7889	7888.61	0.000130455	0.999069	0.999854	7120.84	7075.41	0.00924089	0.940694	0.981097	7636.65	7157.81	0.0934179	0.453612	0.650703	7622.91	6978.41	0.127509	0.148704	0.342563	7411.11	6965.38	0.0895554	0.380306	0.558735	MD05G1029400	Chr05	4814294	4820585
gene:MD00G1037100	138.965	133.242	133.471	188.111	232.095	200.239	227.883	212.008	224.891	109.928	92.6468	94.8443	328.685	317.309	256.314	8795.84	8229.75	0.0959366	0.398297	0.809771	12123.7	4000.01	1.59963	4.74215e-36	3.72671e-33	7938.68	5192.46	0.612536	1.81324e-07	6.10729e-06	3872.07	5253.11	-0.439925	2.16963e-05	0.000247618	8391.86	5120.95	0.712639	5.89341e-24	9.8309e-22	11382	5112.12	1.15474	4.59177e-30	3.68659e-28	MD00G1037100	Chr00	6582906	6586310
gene:MD12G1252500	188.38	175.982	173.278	271.803	329.659	294.21	280.946	296.555	317.957	173.112	170.855	174.338	421.056	392.674	326.761	8544.95	8568.61	-0.0040291	0.971655	0.995551	11052.2	5027.53	1.13636	8.40797e-23	1.98659e-20	8265.63	4963.23	0.735905	2.18523e-10	1.38545e-08	4866.67	5021.13	-0.0450248	0.606409	0.768433	8153	4894.94	0.736085	2.2208e-21	2.87815e-19	10376.4	4886.35	1.08647	2.00444e-26	1.24626e-24	MD12G1252500	Chr12	32163367	32165527
gene:MD15G1108400	168.985	147.793	147.568	128.369	135.802	154.77	168.655	149.019	155.832	91.6242	81.1689	69.7104	67.7833	64.2823	60.5476	10121.1	8975.64	0.173313	0.12462	0.523493	4180.2	5269.33	-0.334147	0.00659994	0.0389531	8658.81	9600.74	-0.148971	0.216182	0.507806	5100.22	9712.3	-0.929171	8.05336e-14	3.41277e-12	9655.99	9468.79	0.0283274	0.73095	0.867317	3925.62	9451.87	-1.26769	1.80786e-46	3.30534e-44	MD15G1108400	Chr15	7555975	7563559
gene:MD01G1236300	136.78	128.075	111.088	144.05	169.786	170.803	178.836	163.591	181.76	98.7464	89.1452	88.8987	313.812	283.748	239.581	8001.04	7415.02	0.109737	0.3266	0.762177	12975.7	4294.52	1.59516	6.9285e-39	6.95737e-36	7153.07	5551.14	0.365796	0.00410271	0.0330151	4157.07	5616.04	-0.433909	0.000113213	0.0010429	7633.52	5475.01	0.479531	6.5505e-08	1.35915e-06	12182.4	5464.86	1.15652	2.94186e-24	1.54991e-22	MD01G1236300	Chr01	32373035	32379246
gene:MD10G1334300	189.642	178.674	169.534	242.754	225.068	244.009	226.033	174.553	178.164	331.643	307.021	283.444	125.304	153.728	238.742	6654.2	8204.91	-0.302179	0.0169065	0.181138	6040.38	10776.4	-0.835089	1.43906e-05	0.000218948	7915.06	5981.69	0.404047	0.000138549	0.00204212	10430.9	6051.55	0.785537	1.52761e-14	6.94012e-13	6347.96	5899.45	0.105788	0.286498	0.518744	5680.07	5888.95	-0.0520679	0.85353	0.917699	MD10G1334300	Chr10	41149308	41152887
gene:MD14G1039700	155.646	147.172	139.455	130.198	109.566	136.265	144.036	140.252	141.077	104.085	113.249	126.121	72.2476	76.012	90.2652	8752.81	7757.31	0.174246	0.125451	0.525094	4982.19	7182.93	-0.527682	1.55841e-05	0.000234638	7483.51	8803.73	-0.234437	0.0554147	0.222678	6953.5	8906.57	-0.357158	0.000857609	0.00575982	8350.98	8682.7	-0.056161	0.436502	0.662182	4681.49	8667.26	-0.888487	1.57565e-18	5.59538e-17	MD14G1039700	Chr14	3716304	3720437
gene:MD03G1152100	587.358	524.84	576.823	563.929	355.926	403.86	296.997	403.457	390.172	500.919	756.957	539.847	402.601	406.63	505.955	5654.8	6885.22	-0.284024	0.104018	0.484635	6922.3	9477.21	-0.453123	0.0053327	0.0328523	6641.81	8471.98	-0.351132	0.0341713	0.159331	9171.45	8570.41	0.0977486	0.520549	0.705541	5396.04	8355.2	-0.63079	1.62859e-09	4.58838e-08	6504.93	8341.04	-0.358572	0.000708246	0.00352947	MD03G1152100	Chr03	17271202	17272053
gene:MD15G1095300	340.269	341.242	304.097	436.627	516.158	657.716	607.231	589.966	675.686	337.395	333.947	293.951	437.715	453.857	432.667	10326.6	8898.57	0.214747	0.144347	0.558781	7413.77	5410.74	0.454349	3.69141e-06	6.53819e-05	8584.87	5257.54	0.707376	3.84921e-06	9.2709e-05	5237.12	5319.23	-0.0224419	0.830611	0.910672	9852.58	5185.29	0.926056	2.96316e-29	7.50726e-27	6962.94	5176.01	0.427815	1.22451e-07	1.29953e-06	MD15G1095300	Chr15	6649283	6650632
gene:MD14G1236000	113.32	111.105	77.0361	138.501	177.855	171.286	124.84	101.575	137.397	58.3066	70.1682	68.268	288.739	302.296	226.403	6252.55	8400.6	-0.42605	0.0027811	0.0543449	14268.1	3437.08	2.05359	3.52324e-52	7.07584e-49	8103.79	5012.45	0.69308	2.75533e-05	0.000516475	3326.97	5071.4	-0.608254	8.80704e-05	0.000837523	5965.09	4944	0.270866	0.0374126	0.127713	13394.2	4934.17	1.44069	2.79261e-23	1.38811e-21	MD14G1236000	Chr14	31589421	31594215
gene:MD16G1033600	205.633	206.111	192.988	197.635	220.86	223.124	203.643	203.956	193.753	176.522	170.783	170.503	196.282	188.361	174.941	7620.01	8149.91	-0.0969927	0.336623	0.769251	7199.6	6669.32	0.11031	0.230318	0.487362	7861.97	7412.94	0.0848413	0.425051	0.708777	6455.84	7499.85	-0.216245	0.0121094	0.0494689	7270.27	7310.94	-0.00805809	0.909762	0.96219	6761.01	7298.14	-0.110354	0.166877	0.314283	MD16G1033600	Chr16	2426722	2430483
gene:MD04G1234400	216.119	188.957	192.918	277.624	288.803	306.705	295.385	239.415	311.19	157.967	172.981	162.037	225.356	202.41	215.664	9066.68	9380.96	-0.0491432	0.690192	0.929827	7001.14	5370.77	0.382522	5.3453e-05	0.00067944	9049.61	6199.6	0.545725	6.32915e-07	1.88671e-05	5198.6	6271.61	-0.270699	0.006031	0.028616	8649.8	6114.34	0.500556	3.52204e-07	6.20705e-06	6576.11	6103.52	0.107688	0.215334	0.377662	MD04G1234400	Chr04	31322277	31324748
gene:MD11G1095300	243.963	236.298	258.35	262.296	254.18	238.931	349.221	300.486	295.974	79.5812	77.4924	94.1512	97.7239	97.5287	98.3709	11805.2	9455.04	0.320265	0.00386268	0.0686393	3721.16	3187.09	0.223518	0.0378102	0.148087	9120.69	8918.92	0.0322985	0.756735	0.905206	3085.48	9023.02	-1.54811	1.68271e-45	4.75198e-43	11262.5	8795.79	0.356686	1.73008e-05	0.000203125	3495.18	8781.31	-1.32903	1.7774e-69	6.90978e-67	MD11G1095300	Chr11	7949326	7952990
gene:MD15G1372600	232.354	212.146	204.639	194.986	209.784	199.319	187.611	200.508	198.559	175.313	166.268	162.18	252.945	248.696	222.408	7087.46	7316.64	-0.045946	0.634331	0.913926	8881.87	6186.21	0.521733	9.84994e-08	2.51111e-06	7057.99	7586.12	-0.104057	0.328398	0.627873	5988.12	7674.53	-0.357911	0.000176348	0.00152128	6762.39	7481.85	-0.145824	0.0577552	0.176407	8340.33	7468.48	0.159286	0.0688727	0.162048	MD15G1372600	Chr15	45509233	45513385
gene:MD16G1194000	226.032	246.443	229.453	192.151	208.821	169.495	192.886	193.996	183.459	166.189	146.783	190.163	150.835	147.62	152.906	7542.93	7565.14	-0.00429229	0.969688	0.995385	6060.31	6762.33	-0.15815	0.166602	0.401731	7297.38	8980.94	-0.299466	0.0119585	0.0751549	6547.03	9086.75	-0.472924	6.01997e-05	0.000605427	7196.74	8857.19	-0.299567	3.70233e-05	0.00039529	5692.5	8842.1	-0.635363	5.82613e-17	1.82348e-15	MD16G1194000	Chr16	17213384	17217390
gene:MD04G1030300	256.416	268.441	260.82	275.472	260.993	209.957	333.787	249.849	269.633	180.064	190.716	208.14	250.36	257.321	255.46	8454.89	7417.4	0.188863	0.195412	0.630612	7676.9	5830	0.397067	2.87151e-05	0.000399444	7154.77	7531.06	-0.073924	0.568317	0.808465	5643.71	7619.51	-0.43312	6.89868e-06	8.90071e-05	8065.69	7427.25	0.11899	0.224495	0.446051	7210.63	7414.66	-0.0402932	0.569176	0.724182	MD04G1030300	Chr04	3411912	3414486
gene:MD09G1270600	408.5	398.489	390.6	386.776	389.714	418.539	422.332	354.936	398.55	207.545	228.539	218.345	349.018	352.595	288.857	8351.31	8508.83	-0.0269267	0.803807	0.958872	7143.71	4724.67	0.596441	1.26834e-07	3.1426e-06	8208.29	8228.43	-0.00354789	0.971577	0.990978	4573.27	8324.67	-0.864236	2.07243e-22	1.79306e-20	7967.37	8115.14	-0.026468	0.741621	0.873699	6707.13	8101.08	-0.272493	0.00363845	0.0145876	MD09G1270600	Chr09	34482333	34484909
gene:MD07G1198700	356.937	283.648	364.945	202.627	199.982	202.157	198.143	220.398	228.193	197.974	282.074	181.888	200.502	202.731	204.195	6793.34	6369.33	0.0929654	0.362474	0.788302	6478.24	7069.81	-0.126007	0.417324	0.67689	6144.23	10216.7	-0.733582	5.54371e-09	2.58382e-07	6841.32	10334.4	-0.595131	0.000384215	0.00295024	6481.89	10075.6	-0.636328	9.18805e-11	3.18192e-09	6084.88	10059.1	-0.725124	1.79632e-12	3.61731e-11	MD07G1198700	Chr07	27698599	27701463
gene:MD02G1132200	245.616	248.435	258.15	267.196	263.153	249.839	272.717	272.674	276.96	232.316	191.128	189.628	364.524	354.495	328.111	7517.31	7151.08	0.0720369	0.445592	0.837037	9719.25	5696.72	0.770604	1.63182e-11	8.29682e-10	6898.23	6651.95	0.0524596	0.600063	0.825699	5514.41	6729.84	-0.287281	0.00979367	0.0420631	7172.29	6560.16	0.128692	0.0579404	0.176791	9127.2	6549.26	0.478795	6.05549e-10	9.08373e-09	MD02G1132200	Chr02	10684585	10686985
gene:MD06G1113000	194.209	170.503	134.967	119.82	135.767	158.181	122.679	118.386	121.519	164.728	167.34	125.908	190.622	246.784	236.008	5523.43	6317.2	-0.193685	0.111188	0.499011	10415.2	7092.82	0.554269	0.000119994	0.00136365	6094.29	7363.24	-0.272887	0.0834579	0.288973	6864.54	7449.08	-0.117878	0.450451	0.647801	5269.83	7262.61	-0.462686	1.65553e-05	0.000195462	9783.65	7248.35	0.432749	0.00124228	0.00574144	MD06G1113000	Chr06	25118032	25122046
gene:MD10G1203300	166.474	164.329	154.749	139.81	146.206	147.089	122.09	129.32	120.82	131.559	134.109	137.584	141.682	137.029	127.082	6488.22	7568.34	-0.222164	0.0198448	0.199032	7181.91	7144.44	0.00750952	0.934401	0.976669	7300.9	8187.52	-0.165351	0.0968653	0.316912	6915.87	8283.41	-0.260331	0.00256508	0.0143635	6190.59	8074.88	-0.383377	1.20179e-07	2.35166e-06	6744.42	8060.7	-0.257263	0.00116607	0.00543411	MD10G1203300	Chr10	30097037	30101104
gene:MD05G1230600	287.649	278.018	236.917	330.778	345.75	299.345	343.013	295.084	301.392	258.991	291.06	308.139	232.472	227.829	233.076	7993.83	8325.62	-0.0586867	0.603993	0.904312	5989.55	7421.52	-0.30921	0.00195755	0.0146101	8031.07	6606.02	0.281839	0.0217964	0.116878	7184.2	6683.41	0.104205	0.371507	0.577132	7626.37	6515.4	0.227175	0.0135593	0.0585086	5625.89	6503.37	-0.209096	0.0224342	0.0668715	MD05G1230600	Chr05	36413558	36414955
gene:MD10G1293100	271.634	267.737	233.453	283.987	357.857	321.264	281.123	295.377	288.584	293.577	271.28	286.492	281.313	297.741	263.897	7276.14	8120.34	-0.158407	0.166149	0.592435	7199.22	7278.33	-0.0158505	0.867719	0.948822	7833.24	6288.32	0.316958	0.0128389	0.0790961	7045.63	6362.06	0.147259	0.146218	0.314735	6942.35	6201.98	0.162677	0.0426869	0.141059	6760.54	6190.71	0.126981	0.161632	0.307146	MD10G1293100	Chr10	38137394	38138893
gene:MD07G1256700	297.3	295.121	294.179	259.058	217.005	214.624	199.809	222.676	212.728	385.795	402.495	427.24	356.662	381.637	394.281	5017.92	5471.86	-0.124948	0.287208	0.729922	9083.41	9759.92	-0.103595	0.266947	0.531016	5278.36	6775.54	-0.360253	0.00219882	0.0202163	9447.87	6854.85	0.462841	1.39383e-07	2.56387e-06	4787.87	6682.18	-0.480979	5.39512e-11	1.94849e-09	8532.72	6670.78	0.355186	3.02546e-06	2.5337e-05	MD07G1256700	Chr07	32328357	32329654
gene:MD15G1251100	132.955	121.551	120.029	138.788	138.811	160.715	181.05	153.588	160.229	53.1908	63.1096	64.942	83.4229	82.2918	86.7814	10291.7	9137.19	0.171705	0.135557	0.543248	5330.93	3831.01	0.476805	1.03333e-05	0.000163193	8814.65	7534.56	0.226377	0.046417	0.197938	3708.42	7622.35	-1.03952	7.68234e-21	5.85716e-19	9818.59	7430.94	0.402048	1.38538e-06	2.13354e-05	5007.61	7417.81	-0.566777	6.95227e-13	1.46553e-11	MD15G1251100	Chr15	21133993	21139636
gene:MD05G1058800	221.505	217.774	210.255	210.389	215.367	238.472	237.972	228.168	238.593	197.569	202.923	228.55	215.071	216.289	217.438	7694.54	7269.98	0.0819183	0.415236	0.81945	7192.09	6980.54	0.0430936	0.653087	0.841619	7013.27	6860.65	0.0317173	0.763396	0.908985	6757.64	6940.95	-0.0386353	0.692506	0.82695	7341.25	6766.21	0.117695	0.0882732	0.239609	6755.32	6754.45	0.000199449	0.997743	0.998663	MD05G1058800	Chr05	10285483	10288341
gene:MD15G1123200	114.163	110.834	96.7472	104.224	110.397	118.105	130.814	130.431	126.776	104.479	112.399	117.827	116.172	106.021	117.929	8116.68	6976.84	0.218335	0.0272825	0.240766	7222.73	7116.24	0.0214935	0.825178	0.932461	6730.44	6510.78	0.0478571	0.680106	0.868066	6888.65	6587.05	0.0645583	0.542883	0.722072	7744.13	6421.41	0.270222	0.000806394	0.00580976	6784.96	6409.68	0.0821192	0.372119	0.550473	MD15G1123200	Chr15	8925428	8931986
gene:MD07G1009000	265.213	257.851	247.221	265.154	282.224	295.575	234.635	237.218	237.237	173.797	179.1	194.743	227.076	234.959	193.72	7245.83	8634.88	-0.253018	0.00868128	0.118115	6804.56	5687.81	0.25858	0.0200019	0.0920989	8329.87	7614.49	0.129545	0.209115	0.497989	5506.05	7703.56	-0.48453	2.06325e-07	3.66546e-06	6913.31	7509.71	-0.119369	0.0837003	0.230479	6388.9	7496.56	-0.230733	0.0122238	0.0404887	MD07G1009000	Chr07	844787	848383
gene:MD06G1110600	305.148	231.151	293.526	176.324	106.473	141.715	120.191	153.369	145.84	189.496	275.822	206.097	146.274	153.84	191.383	5344.64	5426.08	-0.0217865	0.898671	0.979736	6357.94	8699.06	-0.4522	0.00421007	0.027163	5234.46	10228.9	-0.96655	8.28558e-08	3.04254e-06	8418.71	10346.4	-0.297471	0.0596816	0.166463	5099.92	10087.8	-0.984035	3.73654e-19	3.71405e-17	5974.82	10070.8	-0.753091	3.40808e-09	4.55421e-08	MD06G1110600	Chr06	24959875	24962922
gene:MD15G1272500	316.854	290.189	294.427	319.093	354.25	336.133	347.613	330.117	334.746	250.527	260.564	290.145	256.398	253.335	279.508	8041.52	8037.83	0.000647355	0.994718	0.998996	6363.6	6467.87	-0.0233782	0.816639	0.928982	7753.7	6925.99	0.162918	0.120143	0.36231	6261.28	7006.66	-0.162263	0.103538	0.248007	7672.25	6830.67	0.167711	0.0197324	0.078603	5978.23	6818.75	-0.189672	0.0204503	0.0618718	MD15G1272500	Chr15	23811225	23813060
gene:MD12G1206600	158.505	154.013	149.605	122.469	131.914	115.096	137.841	130.017	128.906	110.084	103.859	131.629	133.11	132.509	139.101	7191.26	6714.43	0.0989398	0.340099	0.772128	7447.03	6365.26	0.22645	0.044689	0.167017	6476.91	8102.51	-0.323011	0.00246589	0.0221711	6162.51	8197.27	-0.411616	0.000294407	0.00235134	6861	7990.98	-0.219918	0.0018457	0.0116183	6995.35	7977.07	-0.189415	0.00924172	0.0321844	MD12G1206600	Chr12	28698822	28703094
gene:MD05G1143500	272.711	212.262	251.489	178.378	120.787	133.937	107.702	138.665	138.369	160.848	247.747	174.577	137.408	152.603	181.722	5279.75	5961.94	-0.175309	0.274456	0.716979	6571.7	8137.02	-0.30814	0.0666834	0.221808	5751.17	9776.18	-0.765407	2.5426e-06	6.41041e-05	7874.41	9888.76	-0.328645	0.0456735	0.13661	5038.02	9641.54	-0.936383	7.79865e-18	6.73803e-16	6175.39	9624.91	-0.640122	1.40845e-07	1.47944e-06	MD05G1143500	Chr05	27469980	27472553
gene:MD08G1092000	505.523	427.684	482.89	414.304	307.536	297.424	308.469	373.601	359.228	465.573	533.795	430.387	374.08	371.119	404.181	6083.65	5973.45	0.0263615	0.858015	0.970596	6817.46	8492.24	-0.316846	0.00428763	0.0275601	5762.12	8003.13	-0.47394	0.00161695	0.015789	8219.17	8095.79	0.021838	0.85181	0.923089	5804.96	7892.85	-0.443224	1.45503e-06	2.22695e-05	6404.45	7879.37	-0.298878	0.000857043	0.00417467	MD08G1092000	Chr08	7671741	7672700
gene:MD05G1358300	320.399	325.46	290.609	610.271	539.506	315.008	388.681	378.224	470.198	346.76	413.089	332.105	309.263	313.875	263.234	7679.11	9123.86	-0.248734	0.207618	0.646063	5587.5	6891.18	-0.302562	0.0147171	0.0730501	8800.07	5624.01	0.645937	0.00122922	0.0126971	6669.55	5690.05	0.229081	0.0479111	0.14154	7326.64	5546.7	0.401492	1.61306e-05	0.000190916	5246.28	5536.82	-0.077875	0.41263	0.589207	MD05G1358300	Chr05	47364022	47365385
gene:MD16G1009000	509.973	504.123	505.918	467.407	466.035	150.998	469.152	394.616	369.966	201.997	225.852	385.081	754.661	843.295	657.138	6277.71	5538.09	0.180837	0.719001	0.939202	11651.9	4202.35	1.47131	5.80343e-13	3.79374e-11	5340.96	7481.59	-0.486233	0.323122	0.622627	4069.4	7569.14	-0.895348	5.95757e-06	7.79809e-05	5989.03	7378.5	-0.300951	0.000814506	0.00586069	10939.6	7365.92	0.570574	5.18682e-09	6.74744e-08	MD16G1009000	Chr16	653133	654077
gene:MD13G1185100	299.763	321.557	322.374	315.694	302.367	307.529	376.442	370.588	363.432	381.708	383.762	416.229	166.038	180.655	246.446	8110.14	6777.68	0.258947	0.00537137	0.0850977	4396.52	8771.82	-0.996392	8.38379e-12	4.50333e-10	6538.15	6667.66	-0.0283395	0.77839	0.916025	8491.5	6746.04	0.331931	0.00031686	0.00250951	7737.84	6575.64	0.234741	0.000877392	0.00624253	4132.58	6564.76	-0.667588	3.93117e-07	3.82398e-06	MD13G1185100	Chr13	15741467	15745839
gene:MD11G1084600	239.129	226.955	213.205	225.297	240.081	241.632	189.649	180.858	196.183	156.731	181.349	197.858	226.859	217.734	197.845	6325.21	7911.32	-0.322802	0.00089895	0.0247064	7281.18	6080.01	0.26012	0.026486	0.11331	7631.77	7334.77	0.0572819	0.583685	0.816961	5885.71	7420.49	-0.334348	0.00353539	0.0186156	6034.79	7233.95	-0.261443	0.000574458	0.00436459	6837.32	7221.05	-0.0788127	0.360792	0.539661	MD11G1084600	Chr11	7123721	7126322
gene:MD15G1044100	170.397	162.45	134.516	196.728	215.331	190.607	242.09	196.481	237.359	62.1756	81.1847	86.3761	151.114	148.691	113.89	9897.69	8848.09	0.161712	0.173588	0.603587	6152	3419.13	0.847468	3.77987e-08	1.06171e-06	8535.13	6620.47	0.366507	0.00382673	0.031224	3309.79	6698	-1.0171	3.06737e-12	1.09704e-10	9442.54	6529.74	0.532177	1.89299e-07	3.53582e-06	5775.17	6517.48	-0.174522	0.15895	0.303393	MD15G1044100	Chr15	3044051	3046906
gene:MD16G1094400	379.026	278.001	244.437	138.392	150.746	154.516	121.906	116.401	114.206	171.569	198.28	146.294	158.651	166.203	176.597	4546.25	5735.57	-0.335243	0.000871347	0.0241612	6565.29	6767.34	-0.0436721	0.730584	0.88374	5532.94	11244.5	-1.02307	1.47187e-10	9.65112e-09	6549.36	11374	-0.796299	2.06338e-06	2.98513e-05	4337.49	11091	-1.35439	3.48729e-29	8.64027e-27	6167.52	11068.8	-0.843679	5.73636e-10	8.62954e-09	MD16G1094400	Chr16	6531353	6534704
gene:MD13G1206000	188.527	158.402	151.701	90.2034	166.026	182.765	240.71	419.474	299.004	81.1383	38.0613	64.6225	215.885	225.37	160.129	12463	5714.15	1.12503	0.00209467	0.0451659	7936.28	2427.33	1.70889	1.05499e-14	9.18988e-13	5512.65	6267.22	-0.185063	0.382016	0.675159	2350.39	6339.91	-1.43136	1.75209e-11	5.65864e-10	11894.1	6181.25	0.944279	0.000248001	0.00210283	7449.44	6169.83	0.271885	0.0358431	0.0970711	MD13G1206000	Chr13	18719748	18723375
gene:MD08G1180200	405.302	356.32	383.71	324.708	258.114	308.011	332.258	350.663	335.851	407.807	466.122	409.373	304.577	304.719	363.136	6603.34	5789.63	0.189779	0.10544	0.48745	6398.14	8455.54	-0.40214	0.000389293	0.0037608	5585.17	7181.05	-0.36261	0.00400522	0.0323968	8184.1	7264.43	0.171983	0.0939184	0.231258	6300.43	7082.15	-0.168653	0.0260904	0.0972396	6011.75	7069.95	-0.233775	0.0171477	0.0535383	MD08G1180200	Chr08	22181005	22182069
gene:MD10G1077100	211.056	211.985	196.204	191.907	205.222	197.973	195.03	175.618	201.285	122.051	129.929	114.253	88.6471	87.3597	101.633	8071.91	8420.49	-0.0609988	0.552899	0.88319	3977.77	5254.42	-0.401443	0.000169057	0.00184412	8122.85	8454.96	-0.0578076	0.567668	0.808276	5085.78	8554.12	-0.750189	7.05405e-15	3.33791e-13	7701.09	8338.66	-0.114748	0.143501	0.334029	3737.3	8323.99	-1.15516	5.99217e-38	7.18516e-36	MD10G1077100	Chr10	10926554	10931281
gene:MD14G1011700	352.645	355.637	325.116	319.988	334.15	400.466	354.295	356.838	368.553	144.386	149.705	155.853	193.155	198.61	199.024	8699.95	8517.54	0.0306035	0.789916	0.956566	4833.29	3685.19	0.391321	8.32128e-06	0.000135076	8217	8055.75	0.0285548	0.816073	0.931178	3567.32	8150.26	-1.19206	4.55424e-38	9.98538e-36	8300.69	7944.96	0.0631687	0.379507	0.609763	4539.82	7930.93	-0.804856	7.03974e-26	4.2041e-24	MD14G1011700	Chr14	1111980	1113303
gene:MD15G1253900	130.49	129.266	166.963	39.2599	36.8479	17.9385	34.6564	34.1433	30.3551	2443.74	2084.5	2540.38	251.796	283.578	1022.23	345.802	329.109	0.0707221	0.767908	0.952225	5506.76	25053.3	-2.18571	0.00184853	0.0139479	317.418	1439.55	-2.18043	1.93334e-20	4.97619e-18	24254.6	1456.32	4.05792	2.44437e-205	1.23266e-201	329.926	1419.57	-2.10507	1.53177e-67	3.03615e-64	5187.88	1417.46	1.87185	0.0046128	0.0178649	MD15G1253900	Chr15	21424750	21425322
gene:MD10G1265400	465.681	424.378	437.32	411.194	462.714	289.432	489.652	410.067	411.251	368.539	364.795	496.161	503.52	460.369	533.469	6710.45	5972.21	0.168091	0.305148	0.742456	7780.18	6395.11	0.282865	0.0386845	0.150565	5760.44	6572.17	-0.190108	0.24644	0.542836	6191.72	6648.68	-0.102718	0.44537	0.643851	6401.89	6481.69	-0.0177691	0.837846	0.925827	7309.28	6470.44	0.175973	0.0424414	0.111048	MD10G1265400	Chr10	35876497	35877337
gene:MD03G1003500	199.959	194.184	168.66	185.867	194.647	197.1	189.256	173.246	180.983	150.164	156.891	179.68	170.336	178.318	178.035	6724.63	7164.83	-0.0914632	0.345899	0.777633	6616.29	6120.84	0.112328	0.274006	0.53883	6911.66	6736.54	0.0370259	0.742006	0.897683	5925.45	6815.46	-0.201911	0.0791796	0.204704	6415.73	6644.07	-0.0504315	0.54698	0.749778	6214.6	6631.92	-0.0937543	0.288966	0.462737	MD03G1003500	Chr03	252675	256341
gene:MD05G1360500	258.804	238.496	230.097	295.079	307.34	224.533	402.988	372.299	393.463	204.581	221.478	195.987	203.868	204.141	193.835	9837.47	6980.83	0.494839	0.000216472	0.00849502	5143.45	5322.41	-0.0493339	0.604689	0.812143	6733.53	5922.66	0.185186	0.189794	0.471796	5151.6	5991.73	-0.217955	0.028037	0.094872	9385.62	5841.24	0.684257	2.07241e-19	2.12255e-17	4830.5	5830.84	-0.271514	0.000701951	0.00350236	MD05G1360500	Chr05	47644339	47646264
gene:MD03G1210100	224.018	203.623	187.118	179.967	187.546	163.631	198.83	185.874	183.562	203.428	208.655	232.175	197.705	190.47	199.636	6298.12	5902.51	0.0935564	0.375062	0.795186	6613.87	7257.06	-0.133858	0.157299	0.388598	5693.69	6590.77	-0.211019	0.0761592	0.273077	7025.27	6667.62	0.0753948	0.487198	0.678559	6008.86	6500.31	-0.113342	0.175243	0.380869	6212.53	6488.43	-0.0626246	0.476816	0.646942	MD03G1210100	Chr03	28923512	28926612
gene:MD17G1113400	542.305	515.059	513.03	610.528	685.239	679.198	707.986	639.106	657.562	44.5851	37.396	55.3651	63.3222	69.4159	66.5126	11200.3	11061.3	0.0180246	0.861369	0.971526	1130.26	779.778	0.535315	0.000357204	0.00349376	10670.4	8487.54	0.330219	0.00153989	0.0152661	755.02	8586.64	-3.50731	6.45338e-140	1.89837e-136	10685.7	8370.69	0.352317	1.27538e-06	1.97678e-05	1061.59	8356.16	-2.97658	7.50854e-298	6.93263e-294	MD17G1113400	Chr17	9725278	9726436
gene:MD07G1223800	67.439	67.8548	63.5639	55.3742	59.6256	64.1732	59.1168	58.5183	60.6425	62.3636	62.4685	64.7172	54.8351	54.779	60.7781	6327.72	6374.86	-0.0106873	0.916535	0.984418	6139.69	6838.43	-0.155435	0.0883229	0.267567	6149.74	6828.24	-0.151015	0.16288	0.433973	6619.69	6908.31	-0.0615865	0.474595	0.667926	6037.28	6734.27	-0.157641	0.0248426	0.0938659	5768	6722.5	-0.22087	0.00697743	0.0253832	MD07G1223800	Chr07	30062151	30073118
gene:MD15G1364600	326.319	292.471	326.565	354.866	367.696	277.043	299.045	303.709	306.95	228.155	281.36	222.164	350.17	347.82	299.929	6466.61	7126.29	-0.140197	0.271224	0.714128	7203.26	5287.57	0.446074	0.000397589	0.00382169	6873.89	6500.52	0.0806502	0.553643	0.798954	5117.44	6576.04	-0.361836	0.00256458	0.0143635	6169.87	6410.87	-0.0551868	0.4583	0.680594	6763.63	6400.1	0.0797046	0.386263	0.564495	MD15G1364600	Chr15	44173243	44175589
gene:MD07G1279200	770.239	472.483	567.281	127.687	105.722	130.02	137.141	147.217	126.673	74.6138	92.8609	109.357	50.6271	66.3599	83.878	4530.48	4016.06	0.173966	0.154714	0.576413	2247.04	3100.93	-0.46446	0.0120319	0.0625477	3874.29	19293.3	-2.31611	7.71788e-41	1.33095e-37	3001.99	19512.3	-2.70044	6.20766e-50	2.12748e-47	4322.68	19028.9	-2.13818	1.12112e-22	1.6425e-20	2112.12	18993.1	-3.16865	5.37242e-27	3.49937e-25	MD07G1279200	Chr07	34367607	34369506
gene:MD12G1195300	183.981	172.642	165.431	140.276	155.783	160.478	126.076	130.329	134.026	129.087	132.947	125.341	167.165	164.712	160.022	5638.58	6609.38	-0.229189	0.0250902	0.229253	7212.96	5686.91	0.342943	6.59287e-05	0.000816766	6375.91	7293.6	-0.193985	0.0771798	0.275285	5504.65	7378.75	-0.422716	3.22263e-06	4.46815e-05	5379.88	7193.31	-0.419058	1.69321e-08	3.96996e-07	6774.33	7180.55	-0.0840015	0.27316	0.445559	MD12G1195300	Chr12	27651996	27656721
gene:MD04G1176600	372.7	375.503	386.039	274.909	248.077	191.04	294.269	285.696	299.241	470.853	447.157	493.067	254.616	298.295	365.575	5602.37	4563.78	0.295755	0.0341132	0.273522	5940.67	9138.98	-0.621336	4.34205e-06	7.53552e-05	4402.12	6991.93	-0.667441	3.77047e-06	9.10669e-05	8847.04	7073.8	0.322719	0.000255716	0.00208711	5345.17	6895.48	-0.367415	8.54531e-08	1.72318e-06	5583.03	6883.95	-0.302099	0.0118617	0.0395234	MD04G1176600	Chr04	26730983	26733053
gene:MD04G1100900	438.901	284.102	366.817	269.712	252.276	275.108	273.349	267.644	275.399	146.849	169.354	181.802	213.385	216.964	199.113	6961.02	6814.04	0.0308237	0.748142	0.946653	5449.67	4315.86	0.336571	0.00241381	0.0172757	6573.35	8987.02	-0.451165	0.00356827	0.0296054	4177.89	9089.33	-1.12139	5.95849e-13	2.28873e-11	6641.47	8863.47	-0.416253	0.000339738	0.00276384	5117.8	8847.67	-0.789706	1.99274e-09	2.76365e-08	MD04G1100900	Chr04	18655944	18657344
gene:MD04G1128900	393.153	373.497	408.01	247.288	204.603	132.341	167.123	159.199	141.312	283.077	309.574	415.497	158.768	159.662	260.669	3964.79	4969.76	-0.325966	0.0810252	0.432209	4981.91	8685.54	-0.801822	4.64996e-05	0.000603793	4793.49	9633.62	-1.00696	1.07255e-07	3.81363e-06	8409.24	9745.95	-0.212841	0.138009	0.302798	3782.71	9500.68	-1.32855	1.84066e-58	2.2151e-55	4684.41	9484.91	-1.01772	7.82433e-05	0.00049371	MD04G1128900	Chr04	21485358	21487393
gene:MD06G1161400	103.079	136.76	154.279	243.028	223.521	221.138	247.582	240.324	221.446	148.623	161.155	201.014	280.822	296.477	304.572	7158.17	6958.18	0.0408909	0.694385	0.931344	9034.39	5238.13	0.786425	4.48697e-10	1.82868e-08	6712.18	3847.81	0.802667	1.42461e-07	4.9332e-06	5071.22	3893.41	0.381207	0.0201004	0.0737214	6829.51	3794.32	0.847805	2.18268e-13	1.11436e-11	8486.47	3788.9	1.16329	1.29581e-19	5.0535e-18	MD06G1161400	Chr06	30244768	30247075
gene:MD04G1224200	216.101	213.746	256.099	191.313	204.478	188.306	227.215	194.58	235.835	124.824	141.579	147.924	168.58	189.605	193.076	7332.21	6529.52	0.167255	0.138047	0.547349	6240.09	4695.42	0.41041	0.000167825	0.00183345	6298.63	7398.57	-0.232172	0.0485266	0.203924	4545.24	7484.89	-0.71968	6.35376e-10	1.64675e-08	6995.22	7296.14	-0.0607288	0.522286	0.732576	5861.84	7284.79	-0.313485	0.00170571	0.00755881	MD04G1224200	Chr04	30432281	30435747
gene:MD17G1167100	262.536	165.874	269.639	93.2988	42.5429	58.0542	42.2502	85.4245	64.9746	77.0075	247.789	69.9903	63.1619	72.521	97.2327	3683.56	3720.25	-0.0142962	0.973787	0.995551	4520.41	7679.81	-0.764603	0.250438	0.511743	3588.77	12909.4	-1.84687	3.06598e-06	7.55326e-05	7426.85	13055.9	-0.813896	0.169552	0.347503	3515.62	12730.9	-1.85649	9.81831e-08	1.95185e-06	4249.07	12710.6	-1.58077	1.92132e-08	2.30759e-07	MD17G1167100	Chr17	16607991	16613078
gene:MD12G1206700	190.967	183.403	167.532	178.45	207.059	209.686	162.076	165.182	175.968	176.964	188.976	176.711	339.66	348.158	289.791	5108.38	6056.57	-0.245648	0.023975	0.223296	10077.8	5599.68	0.847745	2.37977e-15	2.31883e-13	5842.61	5321.74	0.134729	0.250798	0.548234	5420.17	5384	0.00963609	0.92043	0.95912	4873.98	5248.62	-0.106831	0.177644	0.384252	9462.29	5239.19	0.852808	5.8333e-19	2.13938e-17	MD12G1206700	Chr12	28706758	28710423
gene:MD17G1032200	408.707	396.276	415.995	332.748	297.321	230.22	316.859	311.982	298.42	402.985	401.329	425.025	271.848	305.977	346.601	5739.45	5341.12	0.103729	0.459927	0.843746	5808.33	7733.98	-0.413013	0.00023297	0.00241934	5151.93	7310.76	-0.504858	0.000492927	0.00597662	7486.71	7396.15	0.0175704	0.836048	0.914047	5475.98	7209.93	-0.396829	1.39025e-08	3.33184e-07	5457.51	7197.83	-0.399217	6.01284e-05	0.000389316	MD17G1032200	Chr17	2343600	2346131
gene:MD17G1104000	268.147	244.152	216.48	250.448	269.349	238.738	211.531	226.024	237.938	145.61	160.419	187.675	244.543	249.563	216.148	6425.39	7234.72	-0.171204	0.104039	0.484635	6860.57	4773.03	0.52343	1.92695e-05	0.000282364	6978.82	6706.23	0.0575326	0.635954	0.845908	4620.74	6784.47	-0.554142	1.65872e-05	0.000195698	6130.7	6614.26	-0.109504	0.221951	0.442641	6442.05	6601.99	-0.035402	0.724306	0.837773	MD17G1104000	Chr17	8805390	8808337
gene:MD14G1037400	651.279	584.98	578.573	663.019	661.343	582.731	755.148	718.299	783.822	441.34	445.191	417.239	300.842	312.955	339.787	8695.96	7367.33	0.239173	0.0237343	0.22212	3729.47	5105.68	-0.453042	2.13835e-06	3.98872e-05	7106.68	6763.26	0.0715215	0.530531	0.784851	4942.04	6841.98	-0.46926	7.52261e-07	1.19616e-05	8296.67	6670.28	0.31487	4.70644e-05	0.000487813	3503.66	6658.42	-0.926164	1.21072e-25	7.03053e-24	MD14G1037400	Chr14	3431995	3432627
gene:MD09G1088000	217.241	177.222	191.357	154.316	129.517	164.759	153.801	143.012	157.939	113.796	149.084	112.538	38.1752	38.0962	72.6168	7195.8	7116.36	0.0160788	0.893275	0.978422	2390.28	6039.4	-1.33715	0.000199542	0.0021216	6865.23	8966.56	-0.385255	0.00396512	0.0321403	5844.87	9070.21	-0.633997	3.62103e-06	4.97363e-05	6865.33	8843.25	-0.365143	2.52826e-05	0.000283785	2248.34	8827.59	-1.97309	1.27751e-08	1.57691e-07	MD09G1088000	Chr09	6322487	6329435
gene:MD02G1093500	122.141	118.432	91.3467	99.7034	110.525	77.8098	83.8898	81.1148	84.7448	189.161	170.341	182.202	177.551	169.503	148.221	4114.6	4759.09	-0.21002	0.126067	0.52608	8285.57	9071.19	-0.130771	0.219727	0.473852	4590.47	5290.15	-0.204603	0.207009	0.495333	8781.25	5352.23	0.714301	2.4369e-08	5.0394e-07	3925.7	5217.75	-0.410476	5.08456e-05	0.000520916	7779.86	5207.73	0.579045	9.38543e-07	8.5819e-06	MD02G1093500	Chr02	7440989	7443787
gene:MD01G1062800	381.654	379.206	334.271	305.875	313.322	226.773	276.234	252.515	261.229	152.1	171.66	200.672	124.496	127.639	158.201	6841.72	7348.16	-0.103066	0.453626	0.841095	3607.18	4615.96	-0.355606	0.0100821	0.0544387	7087.82	9175.27	-0.372366	0.0105572	0.0682762	4468.67	9282.89	-1.05479	3.3209e-17	1.94086e-15	6527.43	9049.23	-0.471266	3.52736e-09	9.41821e-08	3389.71	9032.91	-1.41389	2.43853e-38	2.99201e-36	MD01G1062800	Chr01	16674170	16676813
gene:MD05G1310400	234.94	250.295	247.559	197.689	214.22	198.099	226.02	273.829	260.344	269.535	245.98	226.949	292.221	271.613	270.117	6504.72	5233.36	0.313691	0.00534597	0.0849346	7245.37	6458.33	0.165835	0.108455	0.306324	5048.32	6066.36	-0.26502	0.0101432	0.0664081	6251.31	6137.66	0.0264884	0.795356	0.890315	6206.74	5982.67	0.0529527	0.534284	0.741484	6804.76	5972.69	0.188087	0.0147712	0.0473549	MD05G1310400	Chr05	44108474	44109969
gene:MD05G1187100	67.511	74.2935	73.1192	73.8202	74.8726	93.9238	101.531	93.9606	94.896	62.2194	62.5049	66.3007	52.4098	52.3027	60.2221	8267.72	6923.21	0.256104	0.0360995	0.282791	4766.88	5527.89	-0.213587	0.0322954	0.131355	6679.01	5919.89	0.173987	0.177086	0.454646	5351.16	5989.59	-0.162676	0.0795515	0.20528	7887.96	5838.18	0.434062	7.48067e-09	1.87133e-07	4478.65	5828.53	-0.380026	3.09551e-05	0.000212926	MD05G1187100	Chr05	31519922	31526849
gene:MD16G1274200	242.853	180.057	221.529	165.618	82.1362	84.6035	61.5322	99.6325	92.6704	109.872	185.613	151.354	132.708	138.837	162.869	3773.66	4959.39	-0.394203	0.338268	0.770655	6556.55	6753.75	-0.0426463	0.803687	0.922325	4783.81	9267.53	-0.954025	0.0121123	0.0758032	6536.4	9373.92	-0.520195	0.00347155	0.0183452	3601.25	9139.91	-1.34369	9.90293e-09	2.42683e-07	6160.63	9124.12	-0.566484	2.41173e-06	2.05136e-05	MD16G1274200	Chr16	36651148	36653590
gene:MD11G1002400	118.092	132.434	125.616	95.3611	88.2874	95.8251	104.206	113.14	98.2816	159.006	151.11	153.959	81.4181	92.7412	109.839	5672.66	5035.81	0.171832	0.104904	0.486344	5181	8477.7	-0.710363	6.19539e-09	2.0472e-07	4857.92	6540.2	-0.429085	6.58118e-05	0.00108657	8206.46	6617.35	0.31046	0.00079441	0.00541051	5412.5	6449.99	-0.253102	0.00203088	0.0125656	4868.61	6439.21	-0.403322	0.000353652	0.00190728	MD11G1002400	Chr11	219204	223869
gene:MD01G1154700	62.8506	65.0625	60.7941	56.3913	60.5944	67.4122	61.8424	60.1475	61.6308	53.356	55.1606	57.4193	54.5537	53.6203	56.0343	6417.97	6460.37	-0.00946739	0.928936	0.987108	5826.96	5895.12	-0.0167267	0.846472	0.940409	6232.29	6380.92	-0.0340472	0.762157	0.908226	5706.56	6455.87	-0.178048	0.0449452	0.134912	6123.33	6293.07	-0.0394863	0.572348	0.767504	5473.43	6282.17	-0.198828	0.00736655	0.0265529	MD01G1154700	Chr01	26294653	26304991
gene:MD09G1146300	312.703	288.909	280.739	300.315	314.398	263.546	335.307	319.129	323.691	223.759	228.697	274.676	245.186	242.412	263.274	7191.25	6474.73	0.151376	0.164211	0.589727	5604.32	5433.08	0.0448242	0.687451	0.860098	6245.6	6275.27	-0.00676509	0.953833	0.985434	5259.82	6348.45	-0.271388	0.016743	0.0638189	6861.04	6188.98	0.148803	0.0441771	0.144809	5264.76	6178.01	-0.230666	0.00495179	0.0189672	MD09G1146300	Chr09	11415644	11417410
gene:MD17G1215700	107.446	110.32	95.9891	105.47	113.686	94.7118	100.827	102.355	96.0646	85.9426	90.9935	99.5934	121.909	112.433	108.738	5993.8	6303.68	-0.0727791	0.507574	0.86559	6977.04	5629.43	0.309632	0.00246972	0.017613	6080.6	6079.62	0.00026327	0.998256	0.999706	5449.55	6151.08	-0.174761	0.0998729	0.241871	5718.74	5996.08	-0.0683634	0.388741	0.618462	6552.33	5985.32	0.130508	0.13924	0.275775	MD17G1215700	Chr17	26277687	26283914
gene:MD14G1092700	711.411	644.44	676.643	520.867	493.638	441.884	430.585	424.747	389.118	333.59	361.616	328.093	364.132	366.087	365.904	5657.86	6639.8	-0.230903	0.0375795	0.289611	5059.48	4729.1	0.0974785	0.281261	0.547853	6404.89	8938.52	-0.48081	2.31513e-05	0.000445833	4577.41	9042.52	-0.982209	8.46309e-26	9.4242e-24	5398.13	8815.42	-0.707497	2.25319e-20	2.58244e-18	4752.16	8800.23	-0.888892	2.4049e-32	2.17049e-30	MD14G1092700	Chr14	13843912	13845565
gene:MD10G1210600	220.429	200.764	189.476	175.476	208.16	197.445	161.727	157.735	165.199	159.779	168.876	180.879	203.877	197.444	190.599	5386.08	6473.41	-0.265315	0.0126161	0.149596	6678.95	5755.41	0.214714	0.0228481	0.101804	6244.61	6564.9	-0.0721123	0.542954	0.793081	5571.43	6641.42	-0.253448	0.0138935	0.0550993	5138.83	6474.72	-0.333312	2.29495e-05	0.000260547	6272.62	6463.03	-0.04312	0.609463	0.755909	MD10G1210600	Chr10	31007478	31010767
gene:MD07G1153200	181.064	191.576	196.369	183.008	198.166	145.115	235.112	250.241	256.002	287.576	255.039	252.318	359.164	422.796	401.972	5951.08	4236.92	0.490034	0.000207253	0.00829012	9649.56	6486.57	0.572957	1.03752e-07	2.63017e-06	4086.84	4418.96	-0.112652	0.412744	0.699784	6278.94	4470.85	0.489996	8.82687e-07	1.38916e-05	5678.13	4357.95	0.381672	3.65095e-07	6.41745e-06	9063.64	4350.79	1.05878	1.44259e-32	1.32203e-30	MD07G1153200	Chr07	22334415	22335883
gene:MD08G1023600	114.468	105.047	90.7228	102.333	109.061	105.951	127.874	124.173	137.008	102.614	108.721	99.6933	76.7379	69.554	76.9337	7683.38	6283.31	0.290201	0.00316538	0.059538	4475.57	6244.07	-0.480346	4.58451e-07	1.01675e-05	6061.22	5927.01	0.0323358	0.789087	0.919991	6043.84	5996.22	0.0114165	0.919391	0.958649	7330.67	5845.76	0.326594	0.000326606	0.0026686	4204.23	5834.83	-0.472784	2.98895e-06	2.50484e-05	MD08G1023600	Chr08	1693538	1698934
gene:MD10G1073500	241.142	216.196	205.603	218.75	240.86	181.68	191.932	179.7	179.418	211.712	219.422	227.489	303.457	286.257	257.222	5007.24	5843.46	-0.222871	0.0771159	0.421633	7814.25	6082.9	0.361317	0.000361855	0.00353351	5636.52	5827.08	-0.0478778	0.724992	0.890047	5888.32	5894.93	-0.00159382	0.987251	0.99402	4777.26	5747.05	-0.266533	0.00110907	0.00756348	7337.63	5736.65	0.355111	0.000188396	0.00108972	MD10G1073500	Chr10	10267777	10270162
gene:MD13G1281900	200.864	194.6	178.2	192.225	215.773	232.535	194.439	194.401	186.703	140.775	155.105	152.249	155.745	146.152	147.26	6543.34	7299.18	-0.157692	0.144812	0.55889	5184.46	5178.55	0.00169787	0.985352	0.995096	7041.44	6309.19	0.158407	0.178341	0.45644	5012.7	6383.04	-0.348712	0.000343495	0.00268677	6243.01	6222.49	0.00476738	0.949618	0.980221	4869.35	6211.35	-0.351184	1.60064e-05	0.000117524	MD13G1281900	Chr13	41027647	41029904
gene:MD11G1191800	348.516	321.389	315.403	328.124	370.875	284.353	271.881	265.905	254.835	252.068	257.854	298.775	316.567	314.097	304.559	5320.95	6619.38	-0.315075	0.00996618	0.1292	6374.28	5517.46	0.208261	0.0415402	0.158271	6385.01	6398.39	-0.00293985	0.981764	0.9941	5341.38	6472.99	-0.277214	0.00904937	0.0395106	5076.67	6310.39	-0.31377	2.763e-05	0.000306056	5986.65	6299.25	-0.0733943	0.33917	0.516844	MD11G1191800	Chr11	27236513	27238458
gene:MD10G1289700	323.343	348.044	343.521	319.389	332.939	306.114	312.25	413.292	371.456	512.263	483.114	346.518	547.497	474.44	443.085	5607.93	4912.82	0.190856	0.127318	0.528651	7604.86	6974.76	0.124734	0.418042	0.677477	4739.09	5019.6	-0.0829666	0.424859	0.708749	6750.16	5078.63	0.410485	0.00483783	0.0239719	5351.25	4950.34	0.112238	0.248964	0.4752	7141.05	4942.1	0.530912	2.93157e-08	3.43057e-07	MD10G1289700	Chr10	37854418	37855257
gene:MD04G1202300	582.743	452.584	553.953	392.648	265.27	252.74	268.12	336.808	301.395	395.299	499.49	425.801	340.213	349.733	433.385	4682.9	4720.62	-0.0115833	0.94521	0.990381	5891.69	6936.55	-0.235411	0.0769544	0.244091	4553.55	7942.89	-0.802645	5.62578e-06	0.000128755	6713.69	8034.32	-0.25907	0.0491563	0.144133	4468.46	7833.41	-0.809817	9.20897e-15	5.70414e-13	5536.5	7820.1	-0.49807	3.96183e-05	0.000266761	MD04G1202300	Chr04	28827221	28828069
gene:MD15G1142200	285.447	225.417	242.792	215.686	189.068	132.293	186.835	194.079	183.068	161.595	198.554	190.243	184.162	178.614	192.305	5756.26	5498.87	0.0659506	0.681903	0.927979	5751.55	5709.98	0.0105828	0.922677	0.972811	5303.95	7440.21	-0.488204	0.00539425	0.0405952	5526.98	7526.05	-0.44541	0.000396197	0.00302525	5492.16	7337.96	-0.417888	3.65017e-06	5.08879e-05	5402.87	7324.8	-0.438933	9.92969e-06	7.5785e-05	MD15G1142200	Chr15	10528569	10530978
gene:MD13G1193100	178.461	183.454	173.475	153.848	168.321	158.988	155.079	159.116	152.596	126.638	109.771	141.699	111.203	108.75	115.827	6400.67	6614.42	-0.0474237	0.62347	0.9104	4674.29	5269.04	-0.172816	0.133371	0.350309	6380.59	7102.07	-0.154541	0.127481	0.37599	5101.27	7185.44	-0.494192	1.83578e-05	0.000213801	6106.97	7004.28	-0.197822	0.00444803	0.0239388	4390.85	6992.18	-0.671215	3.35569e-19	1.25367e-17	MD13G1193100	Chr13	16726724	16730710
gene:MD08G1250900	140.083	134.028	119.413	122.365	119.279	135.221	133.387	133.091	133.677	114.351	121.725	120.111	120.878	116.322	119.67	6378.23	6021.86	0.0829947	0.40665	0.814348	5775.13	5770.88	0.0011144	0.989647	0.996335	5809.24	6067.98	-0.0628947	0.587142	0.818964	5586.09	6138.98	-0.136185	0.173138	0.352189	6085.49	5984.67	0.0241229	0.760822	0.884175	5424.47	5973.78	-0.13914	0.103712	0.222199	MD08G1250900	Chr08	31583528	31586917
gene:MD05G1230200	152.717	154.906	128.023	164.82	199.218	188.83	190.715	186.16	182.773	116.025	125.211	121.182	185.655	170.049	156.278	6921.22	6853.79	0.0141009	0.896843	0.979266	6429.07	4555.84	0.496884	1.49012e-06	2.88372e-05	6611.56	5212.11	0.343124	0.00736949	0.0518418	4409.9	5273.38	-0.25805	0.0181668	0.067993	6603.47	5140.6	0.361259	2.65436e-05	0.000295909	6037.06	5131.14	0.234489	0.0220094	0.0658029	MD05G1230200	Chr05	36365552	36368856
gene:MD09G1049400	78.1584	78.5248	71.8677	72.1453	75.7323	79.4215	79.96	70.6294	79.1219	51.6039	60.0285	71.4358	104.37	100.951	94.0087	5905.31	5857.76	0.0116935	0.911046	0.983012	7813.28	4782.95	0.70807	5.0561e-08	1.38154e-06	5650.84	5684.03	-0.00847392	0.935882	0.979296	4630.39	5750.7	-0.312677	0.0164368	0.0629646	5633.97	5605.86	0.00722768	0.927951	0.970386	7337.4	5595.95	0.390821	1.51719e-06	1.33602e-05	MD09G1049400	Chr09	3292857	3300155
gene:MD13G1104600	159.503	160.771	151.159	146.528	132.497	139.211	162.663	163.553	164.406	158.196	167.81	178.8	123.157	126.053	138.021	6449.66	5512.8	0.226465	0.0203671	0.202548	5167.8	6745	-0.384176	9.86824e-05	0.00115225	5317.99	5995.46	-0.173025	0.0970955	0.31731	6529.36	6065.77	0.106201	0.258854	0.457751	6153.66	5912.95	0.0575427	0.408198	0.635948	4854.92	5902.63	-0.281848	0.000601426	0.00305696	MD13G1104600	Chr13	7483464	7487853
gene:MD03G1288200	199.369	194.053	188.52	177.931	174.704	168.803	197.273	187.307	180.468	152.138	154.96	167.881	172.185	162.426	180.561	6307.18	5835.74	0.112078	0.253102	0.695828	5837.62	5388.59	0.115537	0.223734	0.479083	5629.43	6283.72	-0.15861	0.110375	0.344042	5216.38	6357.22	-0.285362	0.00168845	0.0101433	6017.54	6197.23	-0.0424088	0.559136	0.758172	5483.96	6186.44	-0.173816	0.0275693	0.078801	MD03G1288200	Chr03	36696668	36701142
gene:MD09G1075000	277.413	275.442	262.688	203.824	182.94	269.023	225.263	212.167	238.243	164.618	179.929	155.666	94.0609	115.523	116.001	6764.4	6580.1	0.0399199	0.782686	0.95513	3309.31	5090.85	-0.62129	1.96838e-07	4.67829e-06	6348.24	7898.72	-0.315328	0.033685	0.157861	4927.4	7991.25	-0.697643	5.67657e-13	2.18759e-11	6453.79	7790.01	-0.271473	0.000263661	0.00221886	3108.83	7776.44	-1.32266	4.86608e-41	6.70575e-39	MD09G1075000	Chr09	5226047	5228362
gene:MD08G1130200	119.297	108.017	121.721	85.6657	75.8363	80.4884	110.031	109.025	100.637	107.988	115.006	92.7795	77.3185	80.2285	84.861	6422.89	4874.71	0.397946	0.000142563	0.0062313	4944.13	6449.32	-0.38338	0.000599082	0.0054007	4702.45	6783.08	-0.528518	2.03402e-06	5.26409e-05	6241.99	6861.92	-0.136584	0.226663	0.42085	6128.06	6689.49	-0.126377	0.106114	0.272678	4644.5	6678.35	-0.523841	5.87275e-10	8.82753e-09	MD08G1130200	Chr08	12254021	12261215
gene:MD15G1141900	190.454	191.728	192.032	183.813	187.169	215.588	183.545	190.35	194.047	152.492	150.391	154.387	159.045	155.593	158.35	6290.77	6512.77	-0.0499986	0.638897	0.915171	5319.14	5148.31	0.047087	0.569586	0.790384	6282.87	6153.05	0.0300774	0.784739	0.918113	4983.61	6225.13	-0.320913	9.38818e-05	0.000883977	6002.16	6068.23	-0.015824	0.817826	0.915405	4996.12	6057.95	-0.278019	7.06976e-05	0.000450328	MD15G1141900	Chr15	10494967	10499295
gene:MD05G1249500	68.3294	69.1895	63.7974	67.2656	62.8738	84.0587	67.9186	65.5999	68.4303	78.7274	80.4475	78.9988	72.5014	73.8728	76.3806	5473.05	5818.43	-0.0882091	0.48686	0.856972	6128.99	6561.14	-0.0982563	0.239958	0.498706	5613.26	5278.16	0.088727	0.507491	0.769885	6351.04	5340.09	0.250093	0.00426568	0.0216691	5221.78	5205.55	0.00446969	0.950945	0.980635	5757.19	5196.4	0.147854	0.054064	0.134322	MD05G1249500	Chr05	38109305	38116557
gene:MD01G1167300	317.399	329.355	332.688	374.269	390.622	343.721	375.679	358.431	363.484	242.999	227.642	242.795	507.162	517.048	450.532	5985.38	6061.72	-0.0183249	0.857527	0.970511	8165.99	3954.35	1.04609	6.07416e-26	1.9094e-23	5847.28	5167.01	0.178462	0.0940455	0.31105	3827.95	5227.63	-0.449561	3.8899e-07	6.56061e-06	5710.54	5095.73	0.164311	0.0189076	0.0761146	7667.92	5087.23	0.591866	1.1904e-12	2.44516e-11	MD01G1167300	Chr01	27188479	27190109
gene:MD08G1210600	195.697	225.376	207.193	226.029	257.574	265.956	210.093	222.708	212.766	220.19	185.835	194.923	184.963	181.593	180.662	5932.74	6904.85	-0.218918	0.0391921	0.296316	5105.84	5613.57	-0.136874	0.174689	0.413719	6660.96	5586.06	0.253837	0.0309259	0.148751	5434.09	5652.08	-0.0567357	0.606637	0.768667	5660.6	5509.02	0.0390049	0.620771	0.799324	4795.56	5499.77	-0.197801	0.0174126	0.0541953	MD08G1210600	Chr08	27415820	27417419
gene:MD12G1040700	121.8	100.381	103.354	92.6526	72.5804	85.79	89.6752	89.5564	87.8063	99.6322	110.932	110.581	52.2598	57.8184	77.1521	5771.18	5439.81	0.0853705	0.470377	0.848853	4106.83	7054.64	-0.780402	7.66677e-08	2.01128e-06	5247.69	6805.19	-0.374953	0.00558966	0.0417922	6828.78	6883.95	-0.0115824	0.916412	0.957222	5506.3	6711.7	-0.285472	0.000791976	0.00573379	3860.15	6699.61	-0.795251	5.33416e-09	6.92204e-08	MD12G1040700	Chr12	4475380	4480213
gene:MD14G1210600	349.911	189.321	294.818	72.6378	75.4273	91.286	96.8942	90.5519	79.0672	36.517	39.9624	43.9869	24.9081	31.8601	43.3832	5161.65	4645.9	0.151942	0.239862	0.683676	1968.39	2371.13	-0.268305	0.131099	0.346289	4481.98	15619.5	-1.80113	1.28817e-20	3.47103e-18	2295.38	15795.3	-2.7827	9.38465e-51	3.38039e-48	4924.55	15404.6	-1.64528	1.67163e-10	5.49533e-09	1850.48	15377.6	-3.05479	1.48151e-19	5.73532e-18	MD14G1210600	Chr14	29624025	29628301
gene:MD12G1111300	373.035	327.313	347.656	326.407	338.726	273.924	258.15	265.608	265.872	300.862	328.863	306.233	315.333	326.006	302.756	4954.68	5908.9	-0.254163	0.0274589	0.241348	6014.93	5969.82	0.0108722	0.906094	0.965806	5699.73	6361.04	-0.158275	0.203408	0.490666	5778.43	6434.91	-0.155224	0.107244	0.254211	4727.35	6273.47	-0.408133	7.45735e-08	1.52247e-06	5648.85	6262.59	-0.148745	0.0697522	0.163592	MD12G1111300	Chr12	17668729	17670746
gene:MD02G1008000	339.384	344.107	345.102	344.242	350.484	371.35	353.509	353.549	346.545	238.069	233.638	251.383	220.418	224.659	221.051	6790.69	6888.2	-0.0205488	0.827668	0.964387	4358.98	4736.9	-0.119971	0.168012	0.40403	6644.88	6413.37	0.051134	0.604271	0.828383	4585.5	6488.52	-0.500817	6.26377e-09	1.40925e-07	6479.02	6324.95	0.0347048	0.605427	0.790093	4094.13	6314.27	-0.62508	7.1969e-19	2.63164e-17	MD02G1008000	Chr02	501128	503369
gene:MD05G1269300	295.316	237.411	257.291	248.736	132.858	130.13	108.37	150.472	146.928	226.011	360.693	267.134	195.333	221.496	261.774	3652.13	4622.54	-0.339951	0.349176	0.780469	6200.41	7813.55	-0.333514	0.0509072	0.183627	4458.87	6878.41	-0.625389	0.00393785	0.0319794	7561.61	6957.86	0.120022	0.464346	0.659296	3485.04	6783.84	-0.960927	8.47212e-17	6.47339e-15	5826.5	6771.79	-0.216768	0.0706539	0.165266	MD05G1269300	Chr05	40450355	40451833
gene:MD16G1062900	224.986	205.85	218.509	187.321	158.068	174.453	150.047	164.735	179.99	122.665	196.792	118.408	158.808	159.05	159.683	5597.51	5897.44	-0.0752869	0.523107	0.87257	5485.48	5037.2	0.123087	0.482936	0.729276	5689.08	7106.78	-0.321007	0.00470773	0.0367602	4874.1	7189.5	-0.560829	0.00142405	0.00880366	5340.86	7008.85	-0.392087	2.86712e-06	4.09714e-05	5152.31	6996.88	-0.441412	2.94657e-09	3.9818e-08	MD16G1062900	Chr16	4465924	4468848
gene:MD04G1191700	555.346	527.083	687.814	695.876	785.039	538.323	626.371	728.126	636.459	444.307	442.397	416.973	603.204	536.501	578.237	6543.26	6655.34	-0.0245724	0.86623	0.972402	5731.99	4355.23	0.39629	2.78674e-05	0.000389863	6419.49	5627.88	0.189938	0.24052	0.536198	4215.66	5693.3	-0.433469	0.000352513	0.00274756	6243.39	5549.84	0.169905	0.0952272	0.252761	5384.1	5541.47	-0.0415092	0.705304	0.825444	MD04G1191700	Chr04	28102824	28109449
gene:MD05G1300100	106.122	99.535	93.195	122.131	145.14	128.517	116.448	107.986	111.802	180.52	178.016	180.963	264.967	274.673	240.18	4111.18	4851.48	-0.238919	0.0294743	0.251487	9681.81	6704.94	0.530003	1.91457e-08	5.71055e-07	4679.92	3534.81	0.404934	0.000621843	0.00723108	6490.39	3576.09	0.859972	2.08584e-20	1.55011e-18	3922.35	3486.24	0.170151	0.0326355	0.115283	9091.47	3479.99	1.38544	1.60605e-55	4.00775e-53	MD05G1300100	Chr05	43343086	43346588
gene:MD09G1074600	442.123	500.299	411.133	471.308	459.644	522.364	407.516	434.718	485.828	561.738	501.433	368.937	321.266	332.116	316.654	5835.33	6401.84	-0.133651	0.236498	0.680689	4327.83	6397.93	-0.564012	0.000137842	0.00154511	6175.81	5754.39	0.101873	0.400476	0.689423	6192.04	5822.48	0.0887801	0.568014	0.740927	5567.71	5675.29	-0.0277311	0.766976	0.887284	4064.64	5665.19	-0.47912	2.33815e-07	2.36388e-06	MD09G1074600	Chr09	5191063	5192251
gene:MD17G1217100	80.7835	82.6484	80.0404	64.3227	64.4546	81.5553	77.0278	78.5993	78.8361	58.7686	61.2129	62.9037	33.8223	35.2406	43.7792	6880.75	6186.76	0.15344	0.204248	0.641986	3361.39	5455.35	-0.69844	5.64374e-09	1.88559e-07	5968.54	6912.39	-0.211871	0.0934544	0.309812	5280.81	6993.47	-0.405305	2.25132e-06	3.23714e-05	6565.02	6817.15	-0.0544098	0.420596	0.647111	3158.8	6805.49	-1.10716	1.49971e-25	8.66778e-24	MD17G1217100	Chr17	26394580	26404744
gene:MD04G1189400	174.778	176.8	169.532	148.45	153.687	195.145	150.804	164.597	176.545	145.2	143.18	139.239	126.011	130.143	130.652	6101.48	6181.79	-0.0188269	0.88602	0.975897	4871.01	5391.38	-0.146437	0.0845825	0.259916	5963.78	6252.91	-0.0683614	0.601178	0.826673	5218.72	6326.23	-0.277653	0.00101423	0.00662145	5821.71	6166.81	-0.0831336	0.293639	0.525965	4575.28	6156.16	-0.42817	3.18202e-09	4.27495e-08	MD04G1189400	Chr04	27977381	27981604
gene:MD16G1096300	162.281	145.839	151.579	158.756	175.362	156.128	165.432	166.817	176.092	155.552	143.216	120.655	324.251	315.337	257.86	5243.88	5070.52	0.0484349	0.636656	0.915171	9401.42	4398.53	1.09577	2.67121e-16	2.98037e-14	4891.19	4587.3	0.0926503	0.399045	0.688441	4257.3	4640.66	-0.124285	0.295635	0.500427	5003.23	4524.15	0.145328	0.0545697	0.169208	8826.58	4516.29	0.966726	1.67537e-21	7.45478e-20	MD16G1096300	Chr16	6695050	6698827
gene:MD03G1002500	94.6932	102.563	104.429	74.1074	72.14	91.9993	84.7443	87.3726	87.6777	161.557	155.304	145.389	78.9026	86.4139	104.009	4814.49	4425.43	0.121645	0.314473	0.7505	5066.36	8707.96	-0.781302	1.4976e-10	6.51485e-09	4269.33	5408.83	-0.341409	0.00809219	0.0558534	8428.88	5472.42	0.623135	7.966e-11	2.367e-09	4593.59	5334.13	-0.215728	0.00357957	0.020117	4760.89	5325.41	-0.16159	0.141034	0.278253	MD03G1002500	Chr03	174271	178966
gene:MD03G1001100	112.568	113.408	124.041	125.885	137.429	121.866	123.32	119.139	125.651	102.382	93.5105	111.208	274.818	275.381	251.062	4738.29	4971.1	-0.0692553	0.497235	0.861432	10472.5	4017.62	1.38212	3.78093e-40	3.90516e-37	4795.27	4358.54	0.137823	0.211256	0.5006	3889.48	4409.52	-0.181002	0.0875048	0.219711	4520.75	4298.32	0.0728015	0.333645	0.567532	9834.53	4291.35	1.1964	9.50626e-48	1.80972e-45	MD03G1001100	Chr03	67749	70084
gene:MD02G1057200	156.629	150.41	152.414	186.001	171.23	180.548	147.43	144.054	154.448	235.564	242.916	257.663	179.35	180.781	185.815	4610.96	5575.48	-0.274001	0.0055768	0.0875823	5731.33	7736.82	-0.432833	7.66044e-07	1.59611e-05	5378.47	4595.86	0.226859	0.0252489	0.128993	7489.46	4649.54	0.687779	5.81881e-15	2.77948e-13	4399.3	4532.55	-0.0429991	0.549119	0.751332	5383.53	4524.78	0.250784	0.000519812	0.00269005	MD02G1057200	Chr02	4631406	4634380
gene:MD13G1052600	134.639	148.326	135.37	219.038	251.728	329.076	314.741	340.221	310.806	29.7006	27.9542	24.0258	34.3737	32.2086	27.967	11649.8	9668.07	0.26903	0.0644671	0.384145	1158.12	1001.62	0.209053	0.115691	0.319157	9327.29	4882.04	0.933916	1.00071e-09	5.58486e-08	969.466	4939.61	-2.34899	1.43154e-92	1.8716e-89	11115.5	4814.78	1.2069	2.07123e-55	2.04787e-52	1087.4	4806.53	-2.14455	8.92704e-104	9.15815e-101	MD13G1052600	Chr13	3728771	3731492
gene:MD10G1015300	118.24	75.2833	130.767	45.7531	38.0941	50.1142	58.6315	57.9184	56.0197	65.9547	130.562	53.5599	48.8534	48.6885	63.0342	4746.26	3693.52	0.361918	0.00333001	0.0619498	4482.6	6995.09	-0.641984	0.138276	0.359153	3563.21	8625.65	-1.27546	1.52719e-11	1.17836e-09	6766.78	8723.53	-0.366451	0.38858	0.593599	4528.39	8506.12	-0.90947	4.69928e-05	0.000487286	4212.65	8493.08	-1.01151	9.24653e-05	0.000575679	MD10G1015300	Chr10	2038894	2047001
gene:MD12G1018800	261.256	238.485	225.467	240.6	287.508	309.824	240.233	253.579	266.931	245.503	251.489	214.377	246.554	250.875	241.123	5703.88	6297.1	-0.142744	0.238304	0.683095	5622.55	5422.29	0.0523071	0.604992	0.812304	6074.78	5260.12	0.207755	0.108619	0.340911	5248.18	5321.44	-0.019965	0.854422	0.924344	5442.24	5187.86	0.069111	0.398526	0.627481	5280.66	5178.5	0.0282248	0.734256	0.8441	MD12G1018800	Chr12	1800195	1802619
gene:MD14G1004000	295.524	229.635	297.008	152.216	96.3036	63.0142	99.2042	131.312	131.974	130.766	274.615	117.529	80.1904	91.8137	107.82	4522.19	3901.4	0.213016	0.581873	0.896269	3543.87	6635.1	-0.904764	0.0375758	0.147392	3762.96	9921.64	-1.3987	0.000252035	0.00339956	6418.61	10035.8	-0.644832	0.128771	0.28895	4315.2	9784.68	-1.18109	2.74435e-24	4.69409e-22	3330.14	9768.52	-1.5524	7.20597e-34	7.25152e-32	MD14G1004000	Chr14	465998	468881
gene:MD02G1165300	116.025	109.867	125.518	107.467	83.4267	97.2361	77.0257	91.7541	91.1562	90.9655	129.081	98.681	96.5643	98.0527	116.72	4816.91	5354.38	-0.15259	0.240616	0.68449	5856.84	6004.88	-0.0358886	0.806139	0.923528	5165.25	6299.77	-0.286489	0.026701	0.134244	5811.46	6373.15	-0.133176	0.340737	0.547077	4596.21	6212.73	-0.434796	1.03785e-06	1.63953e-05	5503.2	6202.64	-0.172491	0.0856706	0.192071	MD02G1165300	Chr02	14114137	14117948
gene:MD11G1002700	186.1	176.239	156.524	127.131	129.703	149.325	116.234	113.058	115.173	129.635	140.28	138.988	137.825	144.17	146.704	4610.08	5448.72	-0.24107	0.023628	0.221453	5824.93	5562.53	0.0665783	0.457239	0.709255	5256.38	6717.57	-0.353899	0.0036455	0.0300811	5384.42	6796.13	-0.335952	0.00113	0.00724595	4398.44	6625.37	-0.590975	4.23818e-13	2.06971e-11	5471.51	6613.25	-0.273382	0.00202516	0.00877442	MD11G1002700	Chr11	236558	240795
gene:MD10G1156300	267.812	259.518	214.198	129.233	134.515	154.37	130.957	116.455	113.383	86.7889	95.0138	109.432	94.9905	119.935	134.274	4736.64	5501.9	-0.216003	0.0633924	0.380852	4653.47	3885.69	0.260242	0.0725898	0.2348	5307.69	9417.2	-0.827246	2.45283e-10	1.53794e-08	3761.67	9527.6	-1.34079	2.44979e-25	2.64458e-23	4518.97	9288.11	-1.03935	1.34608e-27	2.94529e-25	4372.71	9270.75	-1.08408	5.14967e-17	1.61587e-15	MD10G1156300	Chr10	24478033	24481738
gene:MD15G1363500	29.2498	29.995	31.0125	30.8211	33.1635	36.2993	34.1478	32.9924	35.9373	27.8451	26.2976	31.0721	88.9732	74.682	65.0765	4764.53	4646.55	0.0362077	0.736168	0.943645	10736.2	4003.32	1.42317	1.23886e-26	4.26523e-24	4482.48	4036.07	0.151301	0.172642	0.448543	3875.62	4083.37	-0.0753294	0.460798	0.656753	4545.79	3980.37	0.191602	0.0096118	0.0445675	10079.8	3973.77	1.34284	8.10692e-34	8.11395e-32	MD15G1363500	Chr15	44046963	44060556
gene:MD03G1164000	97.3603	95.9204	98.7301	76.8915	79.0538	89.5199	83.8143	84.8598	87.2008	84.0498	88.3751	89.3011	81.0157	76.8137	84.1558	5531.36	5319.14	0.0564833	0.58927	0.89951	5310.7	5750.98	-0.114823	0.201078	0.449561	5131.36	6106.75	-0.251103	0.0209147	0.113334	5566.92	6178.17	-0.150332	0.0760961	0.198786	5277.53	6022.55	-0.190506	0.00537535	0.0279045	4988.83	6012.4	-0.269161	0.000413242	0.00219185	MD03G1164000	Chr03	21222343	21231055
gene:MD15G1262700	336.152	283.808	349.981	186.522	153.025	187.925	222.661	217.277	207.552	247.25	257.287	364.881	286.489	298.354	320.732	4638.3	3788.29	0.292153	0.0128326	0.151169	6585.52	6328.65	0.0574354	0.701019	0.86768	3654.56	6720.68	-0.87894	5.91696e-11	4.12275e-09	6127.57	6798.39	-0.149865	0.340109	0.546655	4425.35	6627.86	-0.582628	3.52477e-11	1.30088e-09	6186.65	6617.02	-0.0968953	0.327257	0.504351	MD15G1262700	Chr15	22451214	22453235
gene:MD00G1076300	186.073	158.488	122.862	110.052	127.49	122.348	110.219	107.711	109.973	144.953	156.09	122.408	192.937	244.891	229.661	4089.06	4498.97	-0.137854	0.18417	0.618718	8451.28	5368.42	0.654696	6.63696e-07	1.40472e-05	4339.97	5638.47	-0.377575	0.01508	0.0888618	5195.74	5704.08	-0.134649	0.389965	0.594923	3901.35	5561.49	-0.511437	9.07143e-06	0.000114828	7938.35	5550.38	0.51629	0.000195584	0.00112759	MD00G1076300	Chr00	15349536	15352832
gene:MD15G1152300	315.771	318.341	312.476	308.043	304.545	267.311	331.521	329.676	336.701	273.677	272.415	268.704	226.286	233.186	227.87	6431.57	5686.84	0.177499	0.0903941	0.455763	4497.82	5337.99	-0.24709	0.00318169	0.0216566	5485.63	5902.06	-0.105525	0.333898	0.633207	5167.08	5971.22	-0.208685	0.0111527	0.0465096	6136.37	5820.74	0.0761644	0.258834	0.486455	4224.51	5810.79	-0.459975	8.82198e-11	1.46236e-09	MD15G1152300	Chr15	11279564	11281893
gene:MD07G1096000	238.099	230.957	232.693	206.679	214.916	193.863	202.645	204.032	201.175	192.018	200.269	183.072	194.137	182.571	193.712	5482.58	5566.02	-0.0218385	0.82421	0.964323	5223.34	5275.24	-0.0142182	0.875857	0.95239	5369.16	6123.02	-0.189491	0.0643746	0.245416	5106.07	6194.58	-0.278803	0.0014677	0.00902452	5230.96	6038.66	-0.207125	0.00228505	0.0138733	4906.4	6028.32	-0.297031	5.43069e-05	0.000355488	MD07G1096000	Chr07	10468901	10472640
gene:MD04G1017200	166.669	170.85	146.874	185.679	228.613	122.913	189.19	179.523	167.531	111.273	118.1	118.867	156.063	136.325	136.037	6351.29	6381.63	-0.00693849	0.969668	0.995385	5151.77	4192.22	0.297359	0.00318016	0.0216544	6155.13	5550.06	0.14934	0.43373	0.715759	4058.04	5615.31	-0.468656	3.65162e-06	5.0137e-05	6059.61	5473.82	0.146655	0.0826594	0.228378	4838.25	5463.95	-0.175528	0.0649129	0.154899	MD04G1017200	Chr04	2021459	2023608
gene:MD16G1119500	292.514	275.226	279.161	302.27	325.157	268.054	370.572	324.837	313.769	141.844	145.555	172.994	181.774	181.057	189.478	7419.88	6601.58	0.168551	0.160832	0.584859	4122.45	3440.05	0.261133	0.0165465	0.0799142	6367.95	6023.19	0.080376	0.486206	0.754677	3330.32	6093.46	-0.871617	1.31374e-15	6.69191e-14	7078.85	5940.25	0.253072	0.00199724	0.0123985	3872.39	5929.99	-0.614698	1.92652e-16	5.78927e-15	MD16G1119500	Chr16	8572390	8574105
gene:MD00G1051500	188.363	155.631	155.316	122.067	123.06	107.168	100.109	94.46	102.764	187.9	203.913	233.721	223.504	255.467	230.476	3280.75	3897.98	-0.248762	0.0226066	0.215783	7948.4	7014.97	0.180243	0.116656	0.320968	3760.07	5329.19	-0.50304	7.34632e-05	0.00119011	6791.04	5390.9	0.333141	0.00736084	0.0335058	3130.09	5256.03	-0.747618	1.33473e-16	9.90643e-15	7464.78	5246.44	0.508849	4.33329e-07	4.18251e-06	MD00G1051500	Chr00	9687879	9691808
gene:MD12G1216300	1033.5	577.954	949.479	376.213	200.375	174.277	166.675	259.25	232.017	181.746	431.294	244.711	209.506	209.882	280.56	3339.27	3825.31	-0.196052	0.617794	0.90891	3605.97	4427.02	-0.295896	0.465494	0.716021	3689.76	12570.4	-1.76842	5.21769e-05	0.000890882	4283.27	12712.1	-1.56944	0.00040898	0.00310941	3186.66	12397	-1.95988	4.02114e-11	1.47119e-09	3389.07	12376.1	-1.86855	1.77145e-11	3.18051e-10	MD12G1216300	Chr12	29402407	29403240
gene:MD07G1204200	190.179	178.019	193.42	184.725	173.444	164.797	243.632	223.181	238.129	106.524	116.393	132.183	153.178	165.333	169.535	7332.21	5454.39	0.426827	3.46937e-05	0.00208027	5153.61	3753.82	0.457316	4.28805e-05	0.000564094	5261.5	5650.75	-0.102919	0.337047	0.636384	3633.97	5716.59	-0.65365	3.09628e-09	7.31096e-08	6995.4	5572.8	0.328096	9.46828e-06	0.000119358	4841.12	5563.48	-0.200537	0.0141242	0.0456395	MD07G1204200	Chr07	28183202	28185896
gene:MD01G1102600	155.222	152.05	157.421	147.468	152.88	171.565	172.512	171.805	174.88	115.303	121.197	120.652	128.596	128.729	133.557	6436.64	5864.51	0.134335	0.19294	0.628422	4919.8	4500.61	0.128553	0.134541	0.352434	5657.47	5573.05	0.021661	0.841525	0.942099	4356.53	5638.2	-0.372091	1.14769e-05	0.00014077	6141.21	5496.21	0.160112	0.018174	0.0737555	4621.31	5486.95	-0.247636	0.000625076	0.00316454	MD01G1102600	Chr01	21485936	21489618
gene:MD14G1242700	223.338	235.169	223.235	310.357	310.097	380.068	351.598	328.515	332.862	152.134	156.783	167.262	117.531	114.89	131.961	7811.24	7733.08	0.0145605	0.900049	0.980254	2852.32	3732.08	-0.387682	0.000137802	0.00154511	7460.24	5085.77	0.552688	4.96857e-06	0.000115788	3612.77	5145.55	-0.510303	2.934e-08	5.97981e-07	7452.49	5015.7	0.571218	1.51452e-15	1.02271e-13	2679.79	5007.12	-0.901746	4.60862e-25	2.55948e-23	MD14G1242700	Chr14	32108140	32110957
gene:MD15G1079100	130.609	133.274	126.344	110.497	121.237	142.107	105.392	115.036	107.572	112.268	106.65	111.35	118.151	121.067	112.419	5018.52	5732.88	-0.191971	0.110713	0.498139	5462.83	5136.29	0.0888369	0.31621	0.584197	5530.59	5776.08	-0.0627082	0.611823	0.832845	4972.03	5843.85	-0.233073	0.0070091	0.0322493	4788.38	5696.55	-0.250614	0.000672148	0.00498126	5130.31	5686.7	-0.148629	0.0475633	0.12132	MD15G1079100	Chr15	5407668	5411255
gene:MD16G1197900	39.4747	39.4691	33.6861	45.719	45.5341	47.7815	54.6271	47.1611	53.6225	37.5647	42.8656	41.1288	45.3039	46.2148	44.284	6275.66	5628.65	0.157014	0.135188	0.542727	5567.92	4989.56	0.15829	0.0965695	0.283607	5429.79	4399.93	0.303386	0.00738419	0.0519226	4829.68	4451.58	0.117525	0.283309	0.485877	5987.23	4339.53	0.464356	2.34057e-07	4.29273e-06	5229.32	4331.61	0.27167	0.00221214	0.0094844	MD16G1197900	Chr16	17755690	17764137
gene:MD17G1143900	142.745	137.059	118.257	127.488	132.928	117.509	135.734	130.131	126.909	103.859	101.431	120.365	109.98	104.955	110.367	5801.78	5597.34	0.051715	0.614769	0.907705	4878.25	4888.79	-0.00309752	0.976043	0.992113	5399.34	5687.98	-0.0750917	0.531951	0.785906	4732.85	5754.57	-0.281998	0.0162323	0.0623438	5535.38	5609.94	-0.0192753	0.821086	0.916839	4582.23	5599.6	-0.289249	0.00162021	0.00723463	MD17G1143900	Chr17	12984378	12989035
gene:MD06G1055700	268.338	257.758	261.307	258.789	257.776	226.566	201.09	207.649	191.776	232.737	248.396	264.459	219.465	244.761	232.815	4510.09	5596.5	-0.311416	0.00365485	0.0661612	5315.12	5691.42	-0.0986505	0.318691	0.586527	5398.5	5720.65	-0.0835585	0.442506	0.722232	5509.46	5787.46	-0.0710492	0.444714	0.643325	4303.15	5641.84	-0.39074	6.06664e-08	1.27049e-06	4992.18	5632.17	-0.173989	0.0264722	0.0762972	MD06G1055700	Chr06	8322915	8325350
gene:MD14G1107600	82.5869	84.3148	78.8705	74.7334	75.9678	82.9329	75.9869	75.8683	77.7074	94.0575	91.4454	92.6974	75.5466	74.1562	82.2411	5036.63	5138.63	-0.0288884	0.769238	0.952799	5166.18	6204.25	-0.264107	0.0033174	0.0223739	4957.16	5216.63	-0.0736591	0.482515	0.752178	6005.71	5277.86	0.186372	0.0301357	0.100131	4805.47	5144.83	-0.0984892	0.165013	0.366845	4853.34	5135.88	-0.0815844	0.315639	0.491387	MD14G1107600	Chr14	16826055	16834843
gene:MD12G1263200	240.417	210.759	183.26	141.844	158.541	158.345	119.156	111.326	121.644	138.265	150.098	144.895	172.076	169.092	178.266	3956.05	5166.42	-0.385103	0.000214093	0.00844248	5924.69	4947.81	0.260043	0.00330575	0.0223163	4983.87	6895	-0.468249	0.000322374	0.00418941	4789.3	6975.27	-0.542438	5.08006e-06	6.77213e-05	3774.37	6800.55	-0.849346	1.15238e-18	1.05518e-16	5565.34	6787.68	-0.286385	0.00555067	0.0209352	MD12G1263200	Chr12	32966167	32970643
gene:MD15G1071400	492.847	376.913	499.103	386.972	239.614	246.761	254.926	349.712	331.778	277.086	481.846	279.508	314.489	340.836	383.69	4803.97	4495.37	0.0957846	0.604961	0.904434	5411.46	5417.37	-0.00147021	0.993934	0.998464	4336.33	6792.86	-0.647527	0.000638117	0.00738051	5241.77	6870.91	-0.390488	0.0508785	0.14771	4584.16	6699.06	-0.547262	5.28919e-06	7.12994e-05	5084.38	6688.06	-0.39537	0.00102208	0.00487001	MD15G1071400	Chr15	4896621	4897463
gene:MD14G1081500	623.557	470.76	633.312	432.107	281.168	291.136	272.758	338.224	313.565	323.144	505.616	412.868	316.686	327.217	381.981	4197.48	4574.74	-0.124162	0.457159	0.842779	4728.12	5730.64	-0.277292	0.0792422	0.248772	4412.91	7586.66	-0.781715	1.68409e-05	0.000338288	5546.26	7673.75	-0.468455	0.00554706	0.0267173	4005.24	7481.88	-0.90146	4.82361e-16	3.38617e-14	4442.51	7469.63	-0.749512	1.07571e-09	1.55066e-08	MD14G1081500	Chr14	9354456	9356010
gene:MD06G1017000	363.115	307.315	379.847	522.718	509.355	213.964	470.663	519.467	519.88	279.947	284.801	276.471	353.57	373.287	351.603	7030.16	5821.95	0.272035	0.494628	0.860711	5098.16	3981.14	0.356778	4.38618e-05	0.000574494	5614.98	4729.96	0.247476	0.541253	0.792047	3853.63	4784.66	-0.312111	0.0038515	0.0199576	6707.82	4664.63	0.524207	5.80742e-09	1.48247e-07	4788.1	4657.01	0.04016	0.676262	0.804474	MD06G1017000	Chr06	2080562	2083589
gene:MD15G1365500	282.962	260.242	293.076	255.881	191.966	258.879	246.511	260.734	248.938	292.613	300.683	347.956	241.401	237.369	265.956	5053.2	4735.03	0.0939084	0.479221	0.853934	5052.13	6392.73	-0.339465	0.00162665	0.012517	4567.95	5405.93	-0.24305	0.0839323	0.289947	6188.71	5468.82	0.17843	0.097849	0.238245	4821.4	5331.32	-0.144968	0.0572404	0.175212	4746.32	5322.5	-0.165144	0.0591491	0.14395	MD15G1365500	Chr15	44299622	44300719
gene:MD14G1037300	624.622	438.605	634.721	494.069	305.839	375.258	223.562	338.63	331.731	413.213	741.725	355.753	304.659	352.343	443.922	3737.18	4928.42	-0.399174	0.0343016	0.273983	4672.16	6423.43	-0.459223	0.227366	0.483857	4754.28	6866.3	-0.530295	0.005113	0.0391291	6214.46	6944.75	-0.160314	0.487362	0.678654	3566.33	6771.44	-0.925015	0.000130296	0.00119773	4391.11	6760.43	-0.62238	4.78143e-05	0.000317148	MD14G1037300	Chr14	3425746	3426432
gene:MD03G1295100	627.582	570.647	544.971	588.256	522.164	311.8	530.021	447.437	414.675	724.146	718.422	1010.51	975.058	965.123	962.245	3711.33	3803.94	-0.0356037	0.855512	0.970511	7855.31	6645.07	0.241392	0.0832193	0.256834	3668.96	4495.13	-0.292911	0.136344	0.390975	6433.88	4547.51	0.500627	0.000572894	0.00412381	3540.67	4433.36	-0.324247	0.000905684	0.00640401	7378.04	4425.4	0.73751	1.25072e-19	4.88798e-18	MD03G1295100	Chr03	37110189	37110626
gene:MD11G1073900	310.689	289.096	289.99	315.993	325.444	305.184	300.129	308.433	302.995	279.069	289.234	291.137	296.435	302.418	283.59	5381.36	5603.12	-0.058298	0.539188	0.878544	5289.45	5157.17	0.0365231	0.675329	0.853458	5405.01	5081.32	0.0891597	0.381832	0.675024	4992.1	5140.57	-0.0422631	0.628693	0.784276	5134.44	5011.38	0.0350678	0.624157	0.801354	4967.57	5002.65	-0.0101287	0.894557	0.94426	MD11G1073900	Chr11	6253081	6255477
gene:MD13G1070200	106.545	107.771	138.203	230.394	226.397	208.753	172.838	161.446	178.081	164.857	186.971	257.413	271.159	276.999	336.6	4443.51	5787.77	-0.381325	0.000226934	0.00879048	7788.85	5369.25	0.536756	0.000988073	0.00825106	5583.07	2957.54	0.916694	9.21702e-12	7.49753e-10	5198.54	2992.05	0.796951	2.96234e-06	4.15293e-05	4239.45	2916.5	0.539673	8.63609e-08	1.7394e-06	7318.93	2912.17	1.32961	4.92007e-27	3.22177e-25	MD13G1070200	Chr13	4920888	4923129
gene:MD13G1064400	153.798	156.993	150.737	166.197	160.202	170.211	172.798	162.43	175.485	119.435	148.985	116.478	163.777	152.776	144.522	5824.78	5678.54	0.0367176	0.705498	0.934968	5339.47	4462.85	0.25879	0.03683	0.145207	5477.93	5092.36	0.10525	0.288608	0.587917	4319.22	5152.1	-0.2545	0.0321492	0.1051	5557.29	5022.22	0.146038	0.0420402	0.139469	5014.26	5013.59	0.00010096	0.998997	0.999511	MD13G1064400	Chr13	4445054	4448041
gene:MD01G1148900	167.235	170.751	156.994	145.932	167.698	168.741	124.994	122.81	122.942	135.279	135.212	133.07	140.819	140.067	135.089	4506.04	5876.8	-0.383175	0.000243598	0.00919194	5133.19	4985.65	0.042038	0.619085	0.820892	5669.18	5819.95	-0.0378765	0.734309	0.894133	4826.01	5888.28	-0.28704	0.00109217	0.00705208	4299.19	5739.88	-0.416983	8.07678e-09	2.01001e-07	4821	5729.81	-0.249225	0.00102588	0.00488437	MD01G1148900	Chr01	25762867	25766020
gene:MD10G1191200	190.19	205.556	163.178	235.871	328.614	239.785	255.12	284.831	248.058	175.332	140.257	118.157	140.651	158.217	155.579	6805.48	6963.48	-0.0331807	0.817331	0.962177	3984.65	3808.12	0.0652786	0.653908	0.842208	6716.92	4669.94	0.524417	0.00079931	0.00890158	3685.9	4725.08	-0.358261	0.0199392	0.0732494	6493.46	4605.85	0.495418	1.83534e-07	3.43767e-06	3742.83	4597.41	-0.296747	0.00404559	0.0159936	MD10G1191200	Chr10	28799694	28801231
gene:MD07G1233400	208.021	201.159	216.575	233.637	247.869	283.02	243.939	244.522	265.791	161.622	148.221	141.121	280.39	289.577	250.942	5769.99	5862.5	-0.0229148	0.837917	0.966382	6377	3506.92	0.862539	5.39815e-16	5.7906e-14	5655.57	4630.96	0.288342	0.0126693	0.0782951	3394.58	4685.02	-0.464708	2.04087e-06	2.955e-05	5505.19	4567.06	0.269563	0.000315537	0.00259262	5988.04	4559.48	0.393181	4.00319e-06	3.29058e-05	MD07G1233400	Chr07	30720185	30722337
gene:MD05G1204100	182.185	184.51	151.577	226.599	303.024	231.148	238.23	256.444	238.648	175.838	153.804	116.999	140.571	160.426	159.574	6516.09	6777.19	-0.0567508	0.667923	0.923476	4154.96	4034.87	0.042263	0.776922	0.908076	6537.3	4455.2	0.55324	0.000174471	0.0024903	3905.11	4507.58	-0.206941	0.180016	0.361677	6217.24	4394.09	0.500658	1.84519e-08	4.27912e-07	3902.95	4385.98	-0.168336	0.101239	0.217989	MD05G1204100	Chr05	33380970	33382549
gene:MD15G1372200	364.677	284.374	370.738	328.571	223.077	270.978	167.326	242.634	238.207	313.124	488.268	229.823	253.33	254.118	283.33	3916.77	4985.95	-0.348201	0.0421538	0.308109	4851.55	6337.79	-0.38547	0.0665265	0.221469	4809.82	5961.15	-0.309598	0.0585437	0.230875	6131.7	6029.73	0.0241809	0.911356	0.954342	3737.65	5878.84	-0.653383	2.88268e-07	5.18329e-06	4557.91	5869.18	-0.364623	0.00108804	0.00512233	MD15G1372200	Chr15	45378562	45379554
gene:MD10G1332400	196.42	200.434	179.862	300.1	285.931	217.865	177.988	173.433	197.994	251.73	257.82	191.79	143.212	124.656	123.114	4667.73	6850.49	-0.553532	6.35263e-05	0.00336755	3372.75	6058.04	-0.844965	5.26485e-10	2.11707e-08	6607.84	4740.26	0.479241	0.000751442	0.00845311	5863.03	4795.93	0.289825	0.0271052	0.0925532	4453.46	4675.08	-0.0701073	0.395525	0.624565	3167.42	4666.79	-0.559221	1.43826e-09	2.03907e-08	MD10G1332400	Chr10	40982259	40983994
gene:MD15G1428700	732.97	713.043	697.039	954.562	991.42	533.512	889.378	770.631	778.297	291.269	277.713	459.263	545.954	584.66	563.533	6455.57	6585.62	-0.0288196	0.880809	0.974871	4553.84	2765.95	0.719311	3.26153e-05	0.000445763	6351.84	5488.57	0.210795	0.282948	0.582585	2678.36	5552.77	-1.05187	1.28388e-09	3.19837e-08	6158.84	5413.01	0.186287	0.0196882	0.0784826	4277.13	5403.62	-0.33727	6.70245e-06	5.30621e-05	MD15G1428700	Chr15	52935028	52935462
gene:MD16G1093500	343.063	309.78	358.332	400.119	231.932	265.538	198.774	252.964	258.696	310.899	346.869	401.694	297.769	316.127	344.562	3955.91	5014.58	-0.342111	0.0654858	0.387053	5418.45	5996.22	-0.146086	0.227684	0.484389	4837.26	5447.01	-0.171284	0.351553	0.64957	5804.85	5510.29	0.0751273	0.536177	0.717423	3774.78	5371.81	-0.509026	5.46423e-07	9.17859e-06	5090.51	5362.97	-0.075079	0.420416	0.596932	MD16G1093500	Chr16	6463509	6464423
gene:MD16G1154000	119.506	112.867	114.734	108.4	125.798	134.333	131.63	133.797	132.391	114.663	105.271	77.4495	119.543	112.745	106.057	5859.18	5440.4	0.106996	0.338696	0.771042	5059.79	4453.05	0.184213	0.208746	0.459992	5248.3	4945.47	0.0857552	0.466872	0.739932	4309.74	5003.18	-0.215182	0.133612	0.296469	5590.31	4877.36	0.196892	0.00463144	0.0247284	4751.6	4868.96	-0.0352145	0.661103	0.793802	MD16G1154000	Chr16	12222244	12227358
gene:MD11G1154500	166.027	160.222	156.162	147.054	141.826	174.776	204.896	200.836	215.258	102.263	105.75	88.0186	131.063	137.926	117.733	7108.9	5320.49	0.418136	0.000260446	0.00963777	4495.51	3445.17	0.383847	0.000922288	0.00780447	5132.76	5342.46	-0.0578245	0.628308	0.841769	3334.49	5404.92	-0.696799	3.79058e-11	1.181e-09	6782.58	5268.93	0.364355	3.3964e-07	6.01076e-06	4221.25	5259.75	-0.317411	0.000228391	0.00129708	MD11G1154500	Chr11	14833934	14837657
gene:MD09G1201200	85.6267	67.5874	72.3717	50.7153	78.1619	72.4892	613.325	610.37	528.783	56.508	37.1464	53.2123	626.856	694.286	401.276	11167.6	1285.89	3.11837	2.99393e-90	9.1734e-86	11148.8	951.081	3.55085	6.71037e-70	4.8516e-66	1240.46	1390.39	-0.164347	0.340352	0.639373	920.856	1406.43	-0.610405	0.000249234	0.00204366	10655	1371.29	2.95847	2.09324e-203	7.05337e-199	10461.5	1368.82	2.93423	1.00431e-72	4.12125e-70	MD09G1201200	Chr09	18561010	18564254
gene:MD05G1153400	129.774	137.666	137.909	116.229	119.915	156.788	137.157	143.165	144.055	130.688	136.789	131.231	90.8507	94.295	111.28	5656.21	5248.73	0.107929	0.410661	0.817278	4010.57	5401.8	-0.429491	7.27262e-05	0.000890298	5063.67	5226.75	-0.0458131	0.738806	0.896251	5228.73	5288.15	-0.016379	0.851686	0.923089	5396.73	5154.63	0.0661274	0.356119	0.588371	3768.41	5146.06	-0.449413	4.08384e-06	3.3524e-05	MD05G1153400	Chr05	28429586	28433499
gene:MD12G1199300	433.435	336.5	410.348	278.404	229.365	265.74	265.643	294.5	310.149	280.382	324.638	298.578	400.082	422.028	400.14	4512.52	4021.65	0.166192	0.164515	0.589974	6434.95	4762.79	0.434197	9.72414e-06	0.000155131	3879.61	5919.66	-0.60958	8.07392e-06	0.000177143	4610.04	5987.8	-0.377217	0.00193476	0.0113999	4305.63	5838.07	-0.439158	8.63237e-06	0.000110069	6043.66	5828.13	0.0525093	0.606772	0.753862	MD12G1199300	Chr12	28037569	28039969
gene:MD04G1122600	281.44	273.825	274.177	291.819	286.819	230.254	284.398	276.143	284.306	222.109	226.211	247.497	225.966	233.321	236.177	5563.43	5342.07	0.0585212	0.628874	0.911882	4649.64	4657.15	-0.00228794	0.980248	0.99325	5152.93	5283.84	-0.0361287	0.773852	0.91452	4508.35	5345.61	-0.24577	0.00727156	0.0332194	5308.02	5211.05	0.0266374	0.697878	0.848052	4367.43	5202.11	-0.252254	0.000497815	0.00258911	MD04G1122600	Chr04	20822303	20824458
gene:MD10G1079900	163.567	143.465	134.505	90.7336	94.2674	85.8383	141.223	141.106	136.72	100.63	103.661	108.611	132.484	134.527	118.661	5873.56	3806.26	0.625801	2.0605e-10	6.93777e-08	5488.99	4457.72	0.300187	0.00220851	0.0161523	3671.65	5986.5	-0.705197	2.60294e-09	1.32412e-07	4315.16	6056.12	-0.488953	4.34292e-06	5.87826e-05	5603.98	5904.34	-0.075234	0.372536	0.603654	5154.3	5893.51	-0.193346	0.0462318	0.118638	MD10G1079900	Chr10	11666803	11671388
gene:MD13G1174700	27.9455	27.3564	27.181	22.6293	22.6166	26.8922	24.8246	23.7226	24.9324	26.8995	28.9448	32.0374	25.5205	26.1397	27.1856	4741.67	4666.17	0.0232289	0.834322	0.965321	5165.52	5763.91	-0.158064	0.119917	0.327046	4501.5	5149.09	-0.193972	0.0911643	0.305238	5579.78	5209.32	0.0990721	0.324399	0.530938	4523.95	5078.17	-0.166689	0.0172805	0.0708805	4852.24	5069.44	-0.0631082	0.392273	0.570411	MD13G1174700	Chr13	14409557	14430222
gene:MD11G1003400	109.837	110.107	93.9784	136.673	146.287	146.559	115.03	100.171	112.257	107.609	130.457	140.472	173.115	167.873	165.227	4236.99	5571.47	-0.395	0.000177439	0.00739072	6650.19	4978.11	0.417874	0.000390032	0.00376407	5374.6	3929.5	0.451797	7.76653e-05	0.00124648	4818.97	3975.63	0.277448	0.0304706	0.100937	4042.27	3875.55	0.0607746	0.497906	0.714111	6245.86	3868.49	0.691081	5.57008e-15	1.46208e-13	MD11G1003400	Chr11	273800	277531
gene:MD01G1134600	291.842	272.685	272.003	282.882	305.953	291.707	290.663	271.932	268.749	163.03	177.56	199.652	208.873	209.692	199.092	5702.35	6055.06	-0.0865966	0.380524	0.797978	4301.51	3766.14	0.191791	0.0738974	0.237541	5841.02	5550.5	0.0736591	0.47098	0.742724	3645.87	5615.24	-0.623132	7.13199e-09	1.59039e-07	5440.45	5474.11	-0.00880695	0.905271	0.960181	4039.79	5464.56	-0.435815	9.69784e-09	1.21534e-07	MD01G1134600	Chr01	24420808	24424268
gene:MD02G1182300	324.668	280.325	282.412	200.406	179.781	128.601	145.392	144.827	151.161	219.648	277.083	303.364	227.808	269.995	268.804	3296.01	3811.4	-0.209668	0.175179	0.605312	5812.07	6072.52	-0.0631618	0.645257	0.83745	3676.32	6410.19	-0.802018	9.69902e-07	2.72188e-05	5878.46	6484.61	-0.141613	0.293024	0.497175	3144.73	6322.09	-1.00736	3.60673e-35	1.321e-32	5459.73	6310.78	-0.208891	0.0363946	0.0983248	MD02G1182300	Chr02	16428061	16430206
gene:MD11G1016200	51.6609	56.2131	51.1509	39.625	47.6571	57.4608	41.5873	41.1089	43.3656	32.5599	33.0088	35.0975	44.5286	41.1863	38.736	4890.96	5627.7	-0.202394	0.141045	0.553275	4902.72	3969.82	0.304463	0.00208909	0.0153904	5429.22	5969.19	-0.13685	0.344832	0.643818	3842.91	6039.54	-0.65232	4.97808e-12	1.72112e-10	4666.47	5886.99	-0.335296	7.40937e-06	9.58779e-05	4604.03	5876.84	-0.352281	4.92895e-05	0.000325704	MD11G1016200	Chr11	1287011	1303616
gene:MD04G1186600	161.854	160.23	155.924	121.385	120.964	122.467	138.234	127.068	137.042	125.947	131.963	142.479	114.528	123.051	139.337	5012.47	4556.71	0.137549	0.156836	0.579505	4766.78	5069.9	-0.0888302	0.419523	0.678489	4395.68	5760.96	-0.390228	5.8705e-05	0.000982736	4907.86	5828.41	-0.248052	0.00760662	0.0344072	4782.24	5681.63	-0.24859	0.000609817	0.00459079	4478.69	5671.82	-0.340626	0.000233012	0.00131947	MD04G1186600	Chr04	27742454	27746642
gene:MD11G1112800	634.836	633.36	620.755	804.862	869.99	386.192	623.293	655.26	603.129	450.171	435.158	492.908	711.388	710.888	602.568	5119.15	5625.9	-0.136204	0.701173	0.933378	5593.67	3810.85	0.553596	5.58103e-07	1.20594e-05	5425.97	4971.33	0.126305	0.579005	0.814311	3689.18	5029.55	-0.447124	1.94916e-06	2.83733e-05	4884.3	4902.85	-0.00548676	0.939415	0.975336	5252.13	4894.43	0.10166	0.253688	0.423312	MD11G1112800	Chr11	10204662	10205108
gene:MD04G1191900	326.413	253.718	328.909	199.52	130.104	152.082	145.412	166.877	160.174	169.661	249.935	182.835	131.787	137.032	174.985	4103.14	4196.15	-0.0323029	0.834116	0.965321	3912.22	5319.15	-0.44305	0.00689869	0.0403605	4047.86	7636.19	-0.915698	7.88783e-08	2.91588e-06	5147.65	7724.02	-0.58548	0.000266768	0.00216377	3915.08	7530.77	-0.943685	8.95516e-21	1.08155e-18	3676.65	7518.35	-1.03185	2.37317e-15	6.42096e-14	MD04G1191900	Chr04	28119236	28120662
gene:MD04G1129800	140.204	149.569	131.988	211.967	276.588	258.752	259.788	212.662	235.925	96.1035	109.059	126.526	333.295	370.775	276.47	5557.33	5876.28	-0.0805189	0.541385	0.879484	7812.02	2644.56	1.5627	6.26034e-28	2.38222e-25	5668.61	3201	0.824452	3.49494e-10	2.09635e-08	2560.16	3238.7	-0.339341	0.00677659	0.0314011	5301.77	3156.97	0.74788	1.10952e-16	8.30807e-15	7333.78	3151.41	1.21842	8.92823e-28	6.07923e-26	MD04G1129800	Chr04	21603384	21605443
gene:MD03G1159100	479.952	348.363	398.498	120.227	114.697	124.016	128.882	133.099	115.63	84.4368	112.076	112.058	72.4957	88.7697	105.965	3812.82	3633.43	0.0695739	0.515042	0.868131	2738.77	3166.73	-0.209242	0.19162	0.437582	3505.08	11980.6	-1.77317	6.03353e-39	9.04767e-36	3065.32	12118.1	-1.98313	9.07517e-40	2.1942e-37	3637.86	11816	-1.6995	9.39059e-59	1.17195e-55	2573.84	11794.7	-2.19597	4.08053e-54	9.59885e-52	MD03G1159100	Chr03	18889773	18892254
gene:MD11G1141000	224.563	192.154	187.916	128.972	133.552	142.342	115.754	109.81	109.995	87.8383	94.7499	103.331	100.889	104.786	115.121	4321.45	5226.8	-0.274373	0.00561852	0.087967	4193.97	3742.43	0.164474	0.123591	0.333917	5042.18	7532.02	-0.578962	7.10925e-07	2.08777e-05	3622.84	7619.45	-1.07258	3.10462e-21	2.44627e-19	4123	7428.6	-0.849287	1.04851e-23	1.69418e-21	3940.12	7415.09	-0.912083	8.08123e-21	3.48257e-19	MD11G1141000	Chr11	13161158	13164719
gene:MD01G1090900	73.9557	89.1297	106.372	119.809	133.211	169.385	218.311	211.652	206.091	0.626618	0.51078	0.477195	1.75849	1.56536	1.30842	11938.6	7945.28	0.587507	1.22306e-05	0.000896524	88.2916	30.8063	1.51567	2.80811e-07	6.5031e-06	7665.13	4893.09	0.647512	0.000104053	0.00159714	29.8193	4950.75	-7.37168	1.61869e-271	2.85699e-267	11390.5	4825.09	1.23913	1.95592e-31	5.68161e-29	82.8909	4818.15	-5.86317	2.29326e-295	1.69389e-291	MD01G1090900	Chr01	20579774	20586910
gene:MD07G1210400	2351.26	1311.76	1771.45	589.782	482.874	188.646	387.118	357.427	352.715	168.876	210.079	248.872	175.268	212.859	248.455	3125.41	3606.34	-0.206508	0.660274	0.921929	1840.5	1817.36	0.0185364	0.911391	0.968052	3478.07	14968.8	-2.10557	1.00976e-05	0.000216013	1759.39	15137.6	-3.10507	5.40452e-57	2.29855e-54	2981.84	14763.4	-2.30773	1.38871e-21	1.84228e-19	1729.56	14736.1	-3.09081	1.14175e-28	8.26808e-27	MD07G1210400	Chr07	28942672	28943139
gene:MD07G1049400	124.999	131.819	110.892	133.077	176.011	180.422	143.811	140.384	162.893	119.713	116.066	110.839	251.717	230.674	190.172	4775.14	5240.02	-0.134039	0.326572	0.762177	7295	3763.34	0.954808	7.73855e-15	6.96283e-13	5054.98	3799.7	0.411793	0.00422196	0.0337375	3642.78	3844.45	-0.0777737	0.458917	0.655224	4555.95	3747.5	0.281734	0.00184011	0.0115896	6848.74	3740.74	0.872394	1.5527e-14	3.92613e-13	MD07G1049400	Chr07	4229872	4232563
gene:MD10G1299400	208.513	208.33	235.305	165.347	156.364	137.842	206.143	233.29	199.155	148.597	134.151	92.4071	48.4711	56.4442	68.8261	6925.88	4998.16	0.470556	7.36227e-05	0.00377224	1912.62	4136.79	-1.11286	7.23314e-10	2.85456e-08	4821.31	6842.14	-0.504983	2.79551e-05	0.000522586	4003.51	6922.09	-0.789891	1.03577e-06	1.60644e-05	6608.37	6747.54	-0.0300769	0.726742	0.864945	1797.45	6736.75	-1.90584	2.90934e-54	6.97712e-52	MD10G1299400	Chr10	38683770	38685551
gene:MD08G1087900	90.1622	101.485	93.5991	150.266	147.018	167.786	178.205	156.071	177.668	98.2676	89.1476	108.75	59.2965	58.8302	67.2162	7215.98	6571.43	0.135038	0.220147	0.662328	2652.04	4242.71	-0.677805	2.56874e-09	9.13076e-08	6339.42	3889.89	0.704502	4.58882e-10	2.67797e-08	4107.46	3935.81	0.0615419	0.582656	0.751386	6884.38	3836.27	0.843499	5.39176e-24	9.03885e-22	2491.64	3829.78	-0.620129	3.16309e-11	5.53122e-10	MD08G1087900	Chr08	7268429	7270744
gene:MD02G1013500	1107.75	979.95	1153.05	643.748	763.696	364.595	1096.12	1043.66	959.563	678.978	617.033	896.606	912.171	999.663	1099.89	5772.3	3310.64	0.801924	8.62243e-05	0.00427494	5693.9	4149.49	0.456505	0.00190132	0.0142718	3193.05	5838.1	-0.870441	4.21335e-05	0.000742936	4017.7	5905.83	-0.55573	0.000143812	0.00127745	5507.22	5757.5	-0.0639997	0.45513	0.677987	5349.54	5748.03	-0.103514	0.301518	0.476106	MD02G1013500	Chr02	859828	860197
gene:MD15G1292900	122.094	124.063	94.0581	106.594	122.486	101.746	113.743	114.246	119.461	91.1333	86.3792	99.1037	143.093	136.246	118.387	5062.27	4832.88	0.0668169	0.54708	0.881264	5884.35	4096.27	0.522481	3.16146e-06	5.68309e-05	4661.88	4795.55	-0.0407574	0.774502	0.91475	3965.53	4852.01	-0.291081	0.0253917	0.0881171	4829.95	4729.89	0.0301604	0.763195	0.885589	5525.11	4720.89	0.226863	0.05528	0.136635	MD15G1292900	Chr15	27114513	27116906
gene:MD04G1022400	471.399	286.34	330.93	76.4118	81.6363	80.5734	86.706	84.522	73.1505	50.9324	65.2918	57.2679	44.2792	60.7144	66.1739	3254.43	3185.59	0.0308463	0.781866	0.955014	2313.81	2348.47	-0.0212143	0.893989	0.96075	3073.01	14020	-2.18972	3.32961e-38	4.41685e-35	2273.06	14179.1	-2.64113	1.26043e-52	4.94368e-50	3105	13828.1	-2.15491	2.10804e-20	2.43831e-18	2174.22	13801.6	-2.66622	4.55674e-22	2.08796e-20	MD04G1022400	Chr04	2630451	2633859
gene:MD05G1311900	279.639	296.425	326.881	225.64	192.779	162.294	246.164	232.167	210.614	883.942	810.168	1117.85	191.027	214.398	510.371	2813.64	2378.68	0.242236	0.0843799	0.440218	3793.21	11669.7	-1.62124	0.00127587	0.0102042	2294.47	3567.28	-0.636623	1.11381e-05	0.000235244	11298.7	3609.11	1.64642	1.18184e-33	2.03508e-31	2684.41	3517.93	-0.39012	1.36311e-05	0.000164452	3570.24	3512.36	0.0236114	0.957633	0.977699	MD05G1311900	Chr05	44188071	44189055
gene:MD13G1198000	218.498	224.466	217.396	222.169	245.215	230.523	156.774	172.57	161.561	205.122	225.157	214.278	229.245	226.6	214.335	3809.27	5429.37	-0.511324	5.83535e-07	7.01158e-05	5280.23	5084.06	0.0546413	0.553147	0.779764	5237.43	4957.27	0.0793231	0.437221	0.718322	4921.13	5015.44	-0.0274834	0.758136	0.868818	3634.6	4888.97	-0.42782	9.42558e-09	2.31889e-07	4958.87	4880.62	0.0228541	0.757668	0.859562	MD13G1198000	Chr13	17460055	17462838
gene:MD15G1143100	261.472	176.613	259.466	142.142	80.4702	71.3399	88.5516	110.972	111.263	96.8991	239.037	113.531	115.435	129.303	142.122	3616.24	3432.85	0.0750734	0.723073	0.939916	4569.98	5318.93	-0.218917	0.613976	0.817715	3311.24	7850.48	-1.2454	0.000826067	0.00914641	5145.57	7939.97	-0.62582	0.164266	0.339973	3450.63	7742.07	-1.16581	7.44776e-20	7.96697e-18	4293.66	7729.37	-0.848015	1.37059e-09	1.94838e-08	MD15G1143100	Chr15	10574352	10577842
gene:MD15G1231500	191.761	213.036	227.472	295.358	290.383	213.654	231.125	237.96	241.546	184.617	156.062	156.439	229.551	220.294	183.173	5315.29	5997.19	-0.1742	0.204208	0.641986	4808.13	3779.63	0.347058	0.00564703	0.0344193	5784.73	4575.3	0.338405	0.0230926	0.121579	3658.69	4629.12	-0.33935	0.00356959	0.0187677	5071.41	4512	0.168512	0.0389274	0.13171	4514.25	4504.87	0.00285442	0.978741	0.988361	MD15G1231500	Chr15	18935918	18937867
gene:MD15G1154800	131.489	127.65	135.177	143.734	147.808	141.391	164.801	159.786	153.656	59.6234	63.7548	65.1797	117.119	118.884	107.203	6400.62	5809.22	0.139853	0.143829	0.558331	4663.92	2565	0.862602	1.10303e-18	1.68248e-16	5603.85	5105.09	0.134525	0.173984	0.450233	2482.92	5164.71	-1.05673	4.24061e-31	6.21135e-29	6106.75	5034.66	0.278565	9.65511e-05	0.000919035	4379.73	5026.25	-0.198689	0.0124688	0.0411711	MD15G1154800	Chr15	11485559	11489240
gene:MD17G1128600	50.8413	51.7804	46.0078	55.7193	53.5382	69.503	58.0788	59.7374	61.1563	61.2337	59.8026	49.3607	52.5721	51.297	51.065	5243.51	5249.48	-0.00157136	0.989837	0.998328	4608.75	5075.25	-0.139137	0.213858	0.466565	5064.34	4212.75	0.265528	0.0457129	0.19578	4912.2	4262.23	0.204765	0.0804504	0.206899	5002.92	4154.84	0.267916	0.000530772	0.00407308	4328.67	4147.44	0.0616427	0.44727	0.621292	MD17G1128600	Chr17	11285918	11294777
gene:MD06G1132300	83.9046	80.2721	78.225	77.5353	75.8282	75.3025	81.1253	84.2299	78.1584	88.971	90.1224	91.7776	71.7158	70.1342	77.1875	4921.94	4633.96	0.0869768	0.367244	0.791807	4494.4	5564.85	-0.308129	0.000548656	0.00502252	4470.16	4739.56	-0.0844002	0.399071	0.688441	5386.78	4794.94	0.167925	0.0506158	0.147069	4696.12	4674.34	0.00674227	0.927123	0.970137	4222.17	4666.16	-0.144135	0.0732557	0.169921	MD06G1132300	Chr06	27644471	27650212
gene:MD06G1049800	153.895	152.958	138.62	127.674	137.189	69.7567	109.274	110.714	93.1554	141.765	141.338	161.963	154.702	159.679	149.647	3811.85	4086.29	-0.100377	0.618497	0.90923	5734.9	5506.02	0.0587354	0.553142	0.779764	3941.18	5245.63	-0.412408	0.0448482	0.192749	5330.26	5307.13	0.00625553	0.951926	0.975638	3636.9	5173.52	-0.508432	8.56102e-09	2.12424e-07	5385.95	5164.3	0.0605769	0.450818	0.624413	MD06G1049800	Chr06	6755912	6759392
gene:MD15G1134500	96.4465	97.2001	83.4935	75.3009	80.8946	99.3491	75.6352	75.5664	74.6344	73.4795	79.362	74.5904	86.6075	81.8601	81.2849	4462.88	5061.22	-0.181451	0.142641	0.556117	5011.02	4568.54	0.133404	0.142171	0.365617	4882.69	5298.28	-0.117908	0.388379	0.680622	4422.1	5360.5	-0.2777	0.00701632	0.0322705	4258.05	5225.52	-0.295412	0.000278366	0.0023275	4706.34	5216.04	-0.1484	0.0928992	0.204296	MD15G1134500	Chr15	9772182	9777443
gene:MD10G1063600	174.393	161.803	171.837	184.045	192.575	153.229	232.094	197.386	191.555	69.6828	70.179	87.7228	98.8142	94.4222	97.5315	6977.73	5969.57	0.225096	0.0822433	0.435506	3316.6	2598.53	0.352047	0.00286095	0.0198758	5758.23	5521.34	0.0606928	0.623053	0.838501	2515.74	5585.66	-1.15076	2.32971e-22	2.00582e-20	6656.92	5445.24	0.289957	0.000822757	0.00591248	3115.23	5435.99	-0.803107	8.11199e-26	4.77818e-24	MD10G1063600	Chr10	8651294	8653908
gene:MD04G1188500	161.718	149.935	144.619	165.898	165.371	210.469	183.754	165.853	190.781	114.224	111.905	97.8967	110.957	121.927	114.247	5959.27	5987.92	-0.00685783	0.957065	0.993087	3886.85	3632.54	0.0975737	0.353914	0.620529	5776.73	4867.51	0.247035	0.0588536	0.231693	3515.97	4924.29	-0.48593	3.78499e-06	5.18069e-05	5685.51	4800.59	0.24416	0.00287398	0.0167778	3650.54	4792.06	-0.392504	2.7313e-06	2.30408e-05	MD04G1188500	Chr04	27917673	27920143
gene:MD05G1122600	238.98	219.371	192.602	206.783	257.371	188.308	228.775	253.12	225.075	194.668	182.836	235.275	244.109	232.835	213.743	5184.78	4797.82	0.111802	0.406075	0.814348	5143.23	4567.09	0.171342	0.160187	0.392709	4627.91	4618.1	0.00316248	0.982816	0.994286	4421.67	4672.01	-0.0794233	0.543366	0.72236	4947.05	4554.76	0.119224	0.193843	0.40676	4829.77	4546.31	0.0872447	0.38131	0.559742	MD05G1122600	Chr05	24537335	24538852
gene:MD14G1126800	246.563	224.656	200.091	130.282	146.418	136.804	198.293	205.466	199.919	68.5331	79.6895	98.0372	173.536	177.248	156.332	6080.52	4175.53	0.542179	5.46724e-08	9.73932e-06	5186.62	2520.8	1.04098	6.5118e-14	4.93505e-12	4027.91	6541	-0.699421	6.89707e-09	3.16751e-07	2440.46	6617.31	-1.43918	2.22555e-23	2.05659e-21	5801.54	6451.28	-0.15311	0.0731878	0.209634	4870.4	6439.34	-0.402901	3.99503e-05	0.000268898	MD14G1126800	Chr14	20152604	20155833
gene:MD07G1200200	103.701	106.568	92.4941	95.6855	99.676	110.58	89.848	91.0444	96.156	116.857	116.779	113.346	104.295	107.759	109.132	4319.78	4781.89	-0.14659	0.162696	0.587726	5084.56	5499.51	-0.113163	0.181415	0.423693	4613.05	4567.09	0.0143845	0.901748	0.966204	5323.37	4620.77	0.204168	0.035828	0.114073	4121.55	4504.33	-0.128193	0.113595	0.285815	4775.96	4496.25	0.0870377	0.304911	0.479721	MD07G1200200	Chr07	27820603	27826184
gene:MD03G1015000	46.2602	46.8104	42.9105	39.791	36.8558	44.9244	44.4147	39.8061	43.158	41.6562	46.1959	45.8089	30.0511	28.1195	32.9364	5070.08	4850.72	0.0638977	0.576852	0.894204	3681.2	5407.63	-0.554662	8.4825e-08	2.19973e-06	4679.53	5236.09	-0.16221	0.169185	0.44346	5234.48	5297.53	-0.0173601	0.856421	0.925392	4837.14	5164.07	-0.0943474	0.225576	0.447513	3458.55	5154.97	-0.575698	1.59556e-10	2.57732e-09	MD03G1015000	Chr03	1187374	1204387
gene:MD08G1143300	237.311	231.055	239.834	241.581	257.32	231.3	198.379	196.407	207.091	179.627	187.792	205.398	216.436	206.165	211.728	4494.52	5467.29	-0.282712	0.0048029	0.0792224	4809.25	4347.67	0.145615	0.127402	0.34007	5273.93	5116.06	0.0439075	0.670673	0.863438	4208.75	5175.84	-0.298432	0.00166388	0.0100265	4288.22	5045.52	-0.234593	0.000875259	0.00622866	4517.18	5037.01	-0.157103	0.0309384	0.0865148	MD08G1143300	Chr08	14230471	14233474
gene:MD03G1134800	206.676	193.438	196.433	192.095	190.964	159.067	190.081	211.875	195.293	174.355	183.812	162.632	283.073	291.759	273.908	4667.2	4248.46	0.135537	0.250441	0.694045	6734.28	4137.14	0.702898	1.59351e-13	1.14297e-11	4098.09	4509.57	-0.137946	0.248887	0.545682	4004.37	4562.17	-0.18813	0.0473344	0.140224	4453.22	4447.48	0.0018932	0.980372	0.992447	6324.54	4439.79	0.510511	9.42033e-12	1.74249e-10	MD03G1134800	Chr03	13461109	13462392
gene:MD12G1021900	178.457	175.963	171.417	181.145	178.899	164.528	195.597	184.039	179.003	117.961	119.304	137.005	142.119	145.67	138.56	5610.04	5282.1	0.0868804	0.396963	0.808828	4347.06	3819.9	0.186498	0.0647059	0.217266	5095.28	5108.3	-0.00364714	0.971914	0.991023	3697.97	5168.1	-0.482927	1.45106e-06	2.17782e-05	5352.39	5037.97	0.0873761	0.22991	0.452753	4082.66	5029.25	-0.300871	3.72316e-05	0.000251838	MD12G1021900	Chr12	2184341	2187854
gene:MD03G1048400	295.628	291.7	293.151	302.284	335.041	250.394	247.205	231.478	207.254	177.197	181.338	214.036	263.716	261.191	225.247	4392.02	5699.65	-0.37604	0.00509083	0.0822903	4877.06	3725.77	0.388428	0.00101246	0.00842937	5497.79	5453.49	0.0117488	0.92826	0.977181	3606.92	5517.29	-0.613228	7.55042e-09	1.67629e-07	4190.28	5378.34	-0.360062	1.06955e-05	0.000133135	4579.39	5369.17	-0.229643	0.00798117	0.0284079	MD03G1048400	Chr03	3878182	3879871
gene:MD07G1110200	366.734	324.579	318.649	273.134	272.471	304.687	187.02	201.82	204.971	234.78	264.921	298.593	342.419	356.069	330.295	3353.67	4814.14	-0.521517	6.86161e-07	8.11737e-05	5899.67	4582.38	0.364581	0.00133531	0.0105995	4644.16	5517.79	-0.248665	0.0294709	0.143834	4436.05	5581.96	-0.33152	0.00549773	0.0265449	3199.87	5441.96	-0.766062	2.36762e-20	2.68617e-18	5540.62	5432.21	0.0285592	0.738184	0.846711	MD07G1110200	Chr07	12659592	12661512
gene:MD17G1100800	140.568	124.724	108.537	99.6863	115.657	111.232	165.375	166.616	162.408	98.5124	100.478	114.657	158.691	147.717	149.965	6069.11	4018.73	0.594706	9.0418e-09	1.97886e-06	5687.9	3913.18	0.539571	1.01344e-07	2.57273e-06	3876.71	4439.11	-0.195378	0.136292	0.390949	3788.26	4490.83	-0.245429	0.048101	0.141923	5790.57	4378.29	0.403421	1.24563e-05	0.000152186	5342.23	4370.04	0.289851	0.00455606	0.0176841	MD17G1100800	Chr17	8543616	8548037
gene:MD05G1021100	208.792	212.398	185.448	302.61	334.44	138.427	275.792	276.502	279.649	176.795	126.184	124.535	190.71	191.365	181.834	6222.72	5820.11	0.0964777	0.798754	0.958292	4282.62	3250.56	0.397621	0.00573851	0.0348124	5613.2	4389.71	0.354717	0.35399	0.651826	3146.54	4441.27	-0.497063	0.000796562	0.00542307	5937.13	4329.39	0.455552	5.1949e-09	1.33828e-07	4022.06	4321.62	-0.103721	0.222035	0.386128	MD05G1021100	Chr05	3557447	3558986
gene:MD13G1153500	87.8401	83.3703	82.8964	96.3707	106.282	106.377	105.429	103.511	106.845	78.2559	65.0714	66.0253	171.564	158.628	134.794	4883.5	4790.84	0.0276301	0.779929	0.954926	7302.08	3290.94	1.14965	1.68091e-19	2.85282e-17	4621.56	3801.47	0.281865	0.00729102	0.0514248	3185.65	3845.85	-0.271534	0.012461	0.0505893	4659.33	3749.14	0.313643	1.14075e-05	0.000140853	6855.84	3742.62	0.873249	1.51768e-18	5.3999e-17	MD13G1153500	Chr13	12028027	12033283
gene:MD12G1138800	306.756	286.605	288.962	316.626	318.18	310.788	304.269	286.813	303.695	227.096	224.805	252.064	237.503	252.121	250.134	5146.16	5452.7	-0.0834738	0.379864	0.797433	4319.62	4115.04	0.0700124	0.463433	0.714388	5259.95	4908.91	0.0996964	0.316582	0.616156	3983.63	4966.16	-0.318016	0.000888867	0.00593475	4909.84	4841.33	0.0203683	0.779542	0.89414	4057.37	4832.93	-0.252265	0.00103214	0.00490717	MD12G1138800	Chr12	21675721	21677791
gene:MD14G1070300	130.2	139.044	140.237	105.48	93.0079	115.732	101.28	101.344	108.234	157.698	137.6	159.033	58.9337	69.7411	93.7383	4332.37	4390.2	-0.0190429	0.868748	0.97285	3146.04	6435.74	-1.03244	8.28846e-11	3.75474e-09	4235.27	5521.14	-0.382624	0.00145545	0.0145799	6230.36	5586.02	0.157514	0.120246	0.275431	4133.54	5444.93	-0.397614	8.51548e-08	1.71819e-06	2957.3	5435.94	-0.878099	4.37307e-10	6.65456e-09	MD14G1070300	Chr14	7725236	7729508
gene:MD07G1011100	64.6697	65.0495	60.618	62.6093	65.1782	73.0585	68.6818	66.5761	72.3515	58.1949	63.2636	60.2901	61.7914	57.9604	58.5037	5171.51	5015.13	0.0443402	0.677817	0.926836	4508.3	4602.05	-0.0296491	0.744805	0.890986	4838.07	4586.84	0.0768776	0.489904	0.757567	4454.58	4640.63	-0.0591143	0.51825	0.703885	4934.09	4523.73	0.12525	0.0933846	0.249183	4234.29	4515.81	-0.0929033	0.230737	0.396457	MD07G1011100	Chr07	1005561	1013145
gene:MD07G1119500	89.8291	93.222	87.5707	90.2834	97.8613	97.1288	101.568	97.9557	99.7243	91.4421	86.7614	84.4375	113.338	111.573	103.322	4924.68	4706.41	0.0653975	0.499608	0.862714	5484.67	4393.49	0.319935	0.000659081	0.00585688	4540.1	4308.5	0.0755144	0.462792	0.736765	4252.8	4359.11	-0.0356154	0.694424	0.82825	4698.57	4249.17	0.144987	0.0425535	0.140728	5150.63	4241.83	0.279938	0.000374668	0.00201181	MD07G1119500	Chr07	14944138	14948163
gene:MD12G1202200	143.151	143.498	138.025	129.969	134.889	184.487	134.657	130.243	145.044	108.144	107.92	102.214	102.895	103.67	105.773	5099.53	5601.74	-0.135449	0.342805	0.774597	3944.78	4024.7	-0.0289258	0.740268	0.888439	5404.31	5110.73	0.0805159	0.582485	0.816162	3895.73	5170.62	-0.408444	2.66813e-06	3.78709e-05	4865.42	5040.36	-0.0509754	0.494958	0.711736	3705.34	5031.64	-0.441407	1.37613e-09	1.95549e-08	MD12G1202200	Chr12	28275975	28280236
gene:MD17G1042500	366.866	258.008	358.576	305.756	173.233	219.206	130.497	192.198	189.81	173.123	252.578	208.246	210.025	200.284	227.547	3536.71	4833.73	-0.450724	0.0225108	0.21521	4468.98	4447.72	0.00704326	0.960312	0.985697	4662.93	6564.6	-0.493464	0.013478	0.0819863	4304.67	6639.64	-0.625231	0.000172766	0.00149476	3374.98	6474	-0.939768	3.94208e-05	0.000417449	4198.48	6463.26	-0.622243	8.89042e-07	8.16769e-06	MD17G1042500	Chr17	3107855	3108988
gene:MD14G1214800	111.632	112.831	96.9469	119.861	118.554	137.698	129.003	122.664	129.796	129.461	133.843	132.989	119.792	123.114	127.386	4873.05	4816.35	0.0169532	0.873789	0.974224	4802.48	5145.85	-0.0995665	0.245643	0.505839	4646.34	3972.15	0.226102	0.0615316	0.238479	4981.11	4018.81	0.309647	0.00203185	0.0118415	4649.29	3917.6	0.247011	0.00275346	0.0161921	4511.18	3910.5	0.206145	0.0200473	0.0608945	MD14G1214800	Chr14	29858274	29861697
gene:MD00G1159300	130.829	121.924	121.582	100.342	107.372	116.717	110.876	111.52	116.744	153.518	162.352	158.051	152.178	145.494	151.598	4078.45	3910.99	0.0605177	0.563819	0.888238	5485.38	5793.31	-0.0787429	0.358549	0.624652	3772.89	4354.86	-0.206953	0.0615001	0.238411	5607.75	4405.65	0.348083	8.18182e-05	0.000785686	3891.28	4294.92	-0.142313	0.0542237	0.168341	5152.41	4287.42	0.265236	0.000500961	0.00260305	MD00G1159300	Chr00	35181228	35186948
gene:MD04G1011900	404.516	423.335	417.155	428.187	516.97	598.101	394.386	383.228	402.124	235.895	235.805	192.454	245.625	241.319	231.658	5219.79	6843.02	-0.390617	0.00282864	0.0549585	3228.26	2987.41	0.111804	0.327867	0.595271	6601.59	5329.2	0.308858	0.0234238	0.122556	2891.41	5391.77	-0.898983	9.22664e-16	4.7617e-14	4980.16	5255.71	-0.0777458	0.267823	0.497249	3031.86	5246.86	-0.791367	5.70489e-26	3.4427e-24	MD04G1011900	Chr04	1342274	1345372
gene:MD02G1062900	213.101	195.942	194.691	201.95	201.65	161.149	176.895	168.848	174.051	211.378	213.916	250.344	237.718	258.154	239.927	3938.59	4291.5	-0.123874	0.308051	0.744954	5660.84	5203.06	0.12165	0.251797	0.512989	4139.56	4425.25	-0.0961765	0.453	0.729308	5037.05	4476.82	0.170127	0.112089	0.262243	3757.74	4364.37	-0.21579	0.00400379	0.0219762	5316.52	4356.69	0.287302	0.000386397	0.00206608	MD02G1062900	Chr02	5033026	5035272
gene:MD05G1167600	281.094	264.246	237.252	234.362	216.937	196.565	230.464	242.624	249.813	76.7714	89.9655	101.359	276.511	296.491	214.954	5349.8	4808.19	0.153952	0.163475	0.588654	5922.35	2016.51	1.55435	1.96318e-25	5.72329e-23	4638.09	5602.75	-0.272564	0.0264515	0.133383	1952.12	5668.23	-1.53801	3.03807e-33	5.05867e-31	5104.4	5525.84	-0.114436	0.167517	0.370506	5559.36	5515.75	0.0112853	0.925063	0.961945	MD05G1167600	Chr05	29783033	29785905
gene:MD07G1130400	213.48	209.402	192.619	213.323	226.004	253.868	184.646	183.025	193.234	171.598	176.109	206.231	207.58	198.023	203.57	4342.16	5379.08	-0.308909	0.00412319	0.0715776	4787.9	4358.35	0.135644	0.198149	0.446285	5189.18	4609.55	0.170847	0.139408	0.395963	4219.29	4663.54	-0.144458	0.188914	0.373279	4142.87	4546.18	-0.134026	0.077909	0.218887	4497.14	4538.1	-0.0130703	0.868899	0.92781	MD07G1130400	Chr07	18640380	18642486
gene:MD17G1152400	141.336	136.009	136.531	130.382	123.171	144.09	118.842	118.385	118.313	121.647	128.949	128.709	88.8068	88.826	102.339	4565.72	5118.99	-0.16495	0.113795	0.505088	3649.71	4951.04	-0.439795	1.22865e-05	0.000190625	4938.28	5141.46	-0.0582133	0.594331	0.823133	4792.54	5201.53	-0.118173	0.169583	0.347534	4356.16	5070.65	-0.219067	0.00154162	0.0100166	3429.04	5061.92	-0.561711	1.59328e-10	2.57519e-09	MD17G1152400	Chr17	14092036	14095154
gene:MD06G1165900	96.2614	102.716	95.6343	71.1079	71.3619	83.9761	79.5861	84.9976	83.0931	90.1551	88.6199	81.5546	67.4552	69.3712	75.4292	4683.37	4292.16	0.1259	0.253693	0.696208	4074.61	5004.04	-0.296375	0.00249122	0.0177279	4140.68	5389.58	-0.380407	0.00101507	0.0108121	4843.61	5453	-0.170998	0.0698446	0.186651	4468.56	5315.34	-0.250465	0.000689978	0.00509076	3827.87	5306.22	-0.471112	1.68322e-08	2.03819e-07	MD06G1165900	Chr06	30589942	30594144
gene:MD04G1060500	111.4	108.705	102.404	97.9666	104.942	127.047	116.743	117.209	126.167	77.3941	76.2643	72.7795	73.2614	75.9773	73.5602	5788.15	5315.45	0.122956	0.315038	0.750904	3635.96	3699.66	-0.0251036	0.776977	0.908076	5127.93	5014.75	0.0321528	0.80132	0.925319	3581.13	5073.45	-0.502523	2.9793e-08	6.06189e-07	5522.52	4945.78	0.159132	0.0338218	0.11848	3414.97	4937.06	-0.531788	4.27148e-12	8.19928e-11	MD04G1060500	Chr04	7908257	7913484
gene:MD04G1212100	185.719	216.759	218.441	295.884	303.796	314.029	376.91	350.126	394.167	91.5493	104.426	107.435	148.321	156.674	133.835	7744.77	6327.53	0.291593	0.00350406	0.0640981	3078.1	2130.28	0.531042	2.98217e-06	5.3972e-05	6103.98	4149.66	0.556663	9.58089e-07	2.69971e-05	2062.12	4198.66	-1.02603	7.45444e-19	4.85502e-17	7389.08	4092.29	0.852346	4.13067e-23	6.29805e-21	2890.32	4085.75	-0.49959	5.40087e-07	5.14085e-06	MD04G1212100	Chr04	29654492	29656643
gene:MD09G1292900	305.598	286.744	291.009	327.825	363.927	266.032	403.303	349.888	362.198	97.2867	109.068	145.814	168.356	171.116	176.946	6856.47	5904.13	0.215685	0.109538	0.495663	3222.79	2199.85	0.551014	0.000178113	0.00192317	5695	5252.68	0.116729	0.389013	0.681262	2129.86	5313.95	-1.31911	2.38041e-19	1.60666e-17	6541.33	5180.35	0.336629	2.02166e-05	0.000232975	3027.28	5171.4	-0.772409	3.0033e-24	1.58003e-22	MD09G1292900	Chr09	37566547	37567556
gene:MD11G1056000	37.6643	41.0989	42.3047	42.7398	32.6395	46.1349	53.993	48.9802	49.632	42.295	39.2431	46.546	16.4845	16.4696	25.4595	6120.75	4885.86	0.325195	0.0185757	0.19107	2377.5	5221.06	-1.13469	1.00563e-11	5.33826e-10	4713.54	4697.63	0.00477007	0.973751	0.991268	5054.52	4752.87	0.0887529	0.406303	0.608532	5839.54	4632.73	0.333939	2.49193e-05	0.00028008	2235.23	4625.21	-1.04888	2.10463e-12	4.20152e-11	MD11G1056000	Chr11	4747592	4762127
gene:MD16G1057400	150.289	174.827	169.886	214.661	237.945	276.091	296.074	293.303	277.191	22.289	34.5486	30.1567	61.2048	55.5587	42.1481	8723.41	7351.96	0.246793	0.0368344	0.286135	1624.57	890.177	0.868155	1.80228e-06	3.4147e-05	7092.52	4820.88	0.556921	1.94842e-05	0.000383568	861.578	4877.83	-2.5018	1.67767e-58	7.4027e-56	8322.97	4754.29	0.807724	1.03939e-23	1.69195e-21	1524.95	4746.54	-1.63847	1.94263e-37	2.25614e-35	MD16G1057400	Chr16	4105994	4108192
gene:MD02G1194600	80.5784	80.9895	68.857	71.4553	79.3956	80.6101	66.5859	62.7971	64.0792	75.7601	78.2435	81.2312	65.3619	59.5708	59.9698	4191.69	5027.16	-0.262202	0.0103395	0.132332	4067.47	5180.43	-0.348948	0.000173294	0.00188069	4849.56	4829.83	0.00586466	0.960492	0.987709	5014.73	4886.55	0.0373096	0.720129	0.844452	3999.19	4763.53	-0.252331	0.00274863	0.0161665	3820.14	4754.84	-0.315824	0.0007016	0.00350108	MD02G1194600	Chr02	18579950	18583836
gene:MD13G1134500	104.514	79.2306	93.902	51.4556	36.1784	48.8754	29.6731	38.6903	35.2795	76.7852	145.807	74.606	82.3311	87.1003	97.3372	2243.57	2963.17	-0.401283	0.00974173	0.127334	5862.58	6542.55	-0.158285	0.637081	0.832657	2858.59	5813.55	-1.02416	1.63534e-10	1.0602e-08	6329.88	5880.4	0.106235	0.628048	0.783869	2140.87	5733.53	-1.42121	2.1622e-37	9.34071e-35	5508.03	5723.54	-0.0551998	0.623348	0.765928	MD13G1134500	Chr13	10304950	10310061
gene:MD10G1311100	142.268	160.607	168.294	142.931	163.178	216.207	184.27	188.763	184.722	63.5729	53.813	60.8256	86.7683	89.4085	88.1153	6561.66	6157.35	0.0917965	0.529421	0.87503	3156.79	2130.93	0.566762	3.5908e-08	1.01571e-06	5940.33	5362.66	0.147529	0.350795	0.649014	2062.9	5425.82	-1.39505	2.49078e-34	4.39622e-32	6260.57	5288.49	0.243334	0.00253499	0.0151104	2965.02	5280.1	-0.832596	1.03289e-20	4.41004e-19	MD10G1311100	Chr10	39618540	39622618
gene:MD10G1066900	191.045	185.564	176.363	180.579	181.844	127.452	170.995	166.038	159.983	150.374	143.762	186.61	173.173	178.959	179.18	4528.35	4476.63	0.0164997	0.909342	0.982587	4914.66	4451.24	0.142884	0.231342	0.488672	4317.98	4873.75	-0.174594	0.246039	0.542472	4309.53	4930.77	-0.194276	0.110352	0.259401	4320.45	4806.7	-0.153827	0.0375593	0.128071	4616.26	4798.25	-0.0557485	0.460706	0.632852	MD10G1066900	Chr10	9211555	9214325
gene:MD07G1159200	261.671	251.84	246.655	263.214	286.47	193.812	200.389	202.795	185.061	205.588	213.508	250.631	276.422	278.438	254.276	3820.09	4842.38	-0.342191	0.019972	0.199981	5335.21	4420.13	0.271446	0.0142774	0.071496	4670.75	4775.37	-0.031868	0.832547	0.937685	4279.1	4831.18	-0.175093	0.105804	0.251659	3644.77	4709.64	-0.369747	9.87601e-07	1.56825e-05	5010.22	4701.44	0.0917312	0.240132	0.407468	MD07G1159200	Chr07	23309641	23311169
gene:MD14G1243900	68.6215	75.7912	69.2368	58.0177	68.1117	73.0858	65.6474	66.0465	65.6238	62.6982	64.097	65.1065	63.1826	64.2479	64.7438	4603.02	4657.95	-0.0170998	0.881663	0.975175	4551.51	4550.3	0.000418428	0.996034	0.99924	4493.49	4821.86	-0.101818	0.411517	0.698588	4404.69	4878.73	-0.147572	0.111273	0.260986	4391.77	4755.43	-0.11491	0.124735	0.304349	4275.16	4747.3	-0.151229	0.0569754	0.139906	MD14G1243900	Chr14	32229266	32236548
gene:MD02G1061100	372.338	341.639	376.296	390.525	299.767	312.803	460.139	397.874	419.702	319.601	309.528	326.283	118.424	153.9	218.367	6135.65	4830.85	0.344981	0.00843042	0.115678	2391.2	4663.17	-0.963387	1.08332e-07	2.73669e-06	4660.05	5064.41	-0.120042	0.367642	0.662843	4514.07	5123.34	-0.182574	0.0440823	0.133034	5853.64	4994.56	0.229103	0.00482715	0.0255547	2248.21	4986.19	-1.14894	3.58219e-12	6.95889e-11	MD02G1061100	Chr02	4890840	4891628
gene:MD08G1161100	109.691	99.1643	98.9902	97.1476	104.898	125.442	90.3566	92.6727	98.1371	146.646	154.934	139.224	139.385	147.358	149.039	3591.7	4193.01	-0.223266	0.0676233	0.394362	5651.94	5724.24	-0.0182907	0.844272	0.939335	4045.07	3804.19	0.0885654	0.492534	0.75949	5540.61	3848.48	0.525806	6.4601e-08	1.24545e-06	3426.91	3751.87	-0.1306	0.0991624	0.260307	5308.99	3745.24	0.503517	7.79834e-10	1.14836e-08	MD08G1161100	Chr08	18728969	18733047
gene:MD06G1002300	106.752	100.88	101.832	112.385	124.776	130.638	106.853	110.316	110.239	90.1201	93.0439	84.8339	126.604	120.486	115.076	4594.98	5174.26	-0.171293	0.0982584	0.471517	5160.8	3823.37	0.432721	5.52165e-06	9.33182e-05	4991.51	4201.45	0.24861	0.0227567	0.120325	3700.76	4250.48	-0.199782	0.0282178	0.0952736	4384.15	4143.6	0.0814735	0.253695	0.481119	4846.65	4136.44	0.228607	0.00338243	0.0136893	MD06G1002300	Chr06	240843	246501
gene:MD01G1220700	104.285	97.2025	82.1815	119.731	129.291	86.5422	119.944	105.419	112.592	75.1762	87.0775	83.9942	84.3127	79.6879	80.0201	5337.55	5315.42	0.00592905	0.968498	0.99523	3912.85	3953.13	-0.0146817	0.883143	0.955788	5127.01	4333.93	0.242517	0.138812	0.395133	3826.47	4384.6	-0.196489	0.103236	0.247621	5092.26	4274.53	0.252605	0.00769902	0.0374299	3675.02	4266.51	-0.215292	0.031341	0.0873788	MD01G1220700	Chr01	31274274	31279124
gene:MD03G1231800	419.373	367.783	419.655	435.869	328.173	203.723	296.994	348.884	332.076	377.603	403.041	450.587	326.232	324.46	385.911	4124.54	4096.18	0.00990544	0.961817	0.993602	4438.06	5277.88	-0.249907	0.0310383	0.127345	3950.83	4923.53	-0.317481	0.137106	0.392268	5109.32	4980.65	0.0368252	0.737223	0.855264	3935.54	4855.62	-0.303038	0.000554966	0.00422888	4170	4847.49	-0.216993	0.0307822	0.0861574	MD03G1231800	Chr03	31718140	31718832
gene:MD02G1311600	61.6053	61.6175	56.9685	62.429	64.4253	76.8477	68.1894	67.45	69.9689	54.4692	57.8098	60.3719	57.711	53.6239	56.8624	5042.88	5007.8	0.0101323	0.929053	0.987108	4188.23	4304.12	-0.0393027	0.673905	0.852642	4831.09	4275.5	0.176193	0.146617	0.408336	4166.46	4325.62	-0.0541573	0.568415	0.741283	4811.41	4216.69	0.19033	0.00947495	0.0440734	3934.05	4209.26	-0.0975403	0.222632	0.386911	MD02G1311600	Chr02	36658871	36666168
gene:MD15G1044000	175.609	161.925	130.537	144.708	136.283	116.272	203.914	160.433	187.669	67.1919	74.8089	78.2175	77.8847	75.8665	66.944	6813.45	4917.35	0.470486	0.000358858	0.0124806	2765.94	2762.66	0.00168858	0.987929	0.996019	4743.32	5588.7	-0.236572	0.10293	0.329564	2674.3	5654.03	-1.08018	1.59442e-16	8.84956e-15	6500.02	5512.2	0.237867	0.0309614	0.110634	2597.21	5501.63	-1.08297	8.68687e-21	3.73485e-19	MD15G1044000	Chr15	3039898	3043735
gene:MD05G1085100	92.5246	89.9879	86.1511	71.2777	76.148	81.0571	78.0104	79.4135	75.2792	77.6197	81.2929	85.0828	78.3574	78.2798	84.2229	4357.86	4289.16	0.0229488	0.821861	0.963511	4579.15	4644.29	-0.0202805	0.825892	0.932621	4137.68	4867.15	-0.234272	0.0285175	0.140411	4495.76	4924.09	-0.131327	0.150176	0.320393	4157.88	4800.18	-0.207222	0.00444399	0.0239217	4301.66	4791.77	-0.155578	0.0481546	0.122516	MD05G1085100	Chr05	17747945	17753389
gene:MD13G1200600	232.253	234.998	233.415	408.479	459.853	487.967	545.078	503.838	474.476	54.692	63.0722	59.4632	143.037	131.644	101.09	8400.37	7496.29	0.164296	0.145618	0.560166	2104.23	993.341	1.08293	9.20566e-14	6.83336e-12	7231.56	3737.54	0.952197	1.12666e-17	2.08916e-15	961.499	3781.34	-1.97596	2.76914e-87	2.64191e-84	8014.49	3686.03	1.12055	5.39241e-48	3.63405e-45	1975.26	3679.77	-0.897837	3.92678e-14	9.52225e-13	MD13G1200600	Chr13	17842766	17843775
gene:MD15G1383700	139.84	139.797	115.734	121.236	118.128	126.883	171.446	154.464	164.476	199.062	212.779	232.821	323.731	319.401	260.678	3966.48	2969.88	0.417532	4.37734e-05	0.00252703	7423.64	5299.7	0.486189	5.40715e-05	0.000685134	2864.97	3093.73	-0.110887	0.359675	0.656463	5130.36	3130.06	0.712806	1.26092e-09	3.14745e-08	3784.25	3051.29	0.310585	0.000682123	0.00504274	6969.78	3045.65	1.19427	8.76916e-27	5.62262e-25	MD15G1383700	Chr15	47251761	47253089
gene:MD17G1051900	126.293	130.479	117.606	137.071	149.524	115.892	136.619	140.003	136.133	94.8726	94.811	108.066	139.174	135.619	121.205	4973.88	4863.68	0.0322371	0.788907	0.956258	4845.48	3646.71	0.409983	0.000132749	0.00149218	4691.47	4364.48	0.104285	0.417005	0.702614	3530.3	4415.77	-0.322928	0.00175661	0.0104815	4745.65	4304.44	0.140705	0.0598746	0.181042	4550	4296.86	0.0824489	0.348871	0.527124	MD17G1051900	Chr17	4084497	4088273
gene:MD12G1126000	201.163	194.882	194.125	188.102	205.344	198.087	150.627	143.8	142.85	150.842	144.52	166.193	182.191	187.988	163.155	3795.08	5146.72	-0.439532	8.07044e-06	0.000642281	4700.08	4071.26	0.207116	0.0518007	0.185755	4964.81	4954.87	0.00293043	0.976828	0.992754	3941.32	5012.79	-0.346906	0.0003123	0.00248069	3620.82	4886.63	-0.432461	1.38218e-09	3.9671e-08	4413.41	4878.21	-0.144537	0.0828463	0.187148	MD12G1126000	Chr12	20143640	20145890
gene:MD17G1172700	192.812	191.676	178.972	165.778	171.428	206.079	137.804	141.169	138.189	211.28	204.331	205.436	189.998	189.358	187.266	3473.19	4533.71	-0.384372	0.000928226	0.0252808	4789.73	5255.81	-0.134012	0.109132	0.307683	4373.74	4538.32	-0.0533547	0.663249	0.859533	5087.6	4591.5	0.148033	0.0928646	0.229368	3313.82	4475.89	-0.433703	3.71233e-09	9.87269e-08	4498.66	4468.02	0.00983901	0.895686	0.944885	MD17G1172700	Chr17	17810856	17813663
gene:MD02G1157800	187.413	181.992	179.828	189.075	207.304	202.04	227.005	208.74	215.874	137.32	134.269	158.968	145.386	147.314	152.886	5496.68	5060.5	0.119275	0.233225	0.676903	3815.95	3691.2	0.0479816	0.643232	0.836407	4881.65	4481.83	0.123316	0.225924	0.519984	3573.46	4534.23	-0.343531	0.000882854	0.00590018	5244.19	4420.12	0.246699	0.000669869	0.00497108	3584.47	4412.48	-0.299741	5.84856e-05	0.000379812	MD02G1157800	Chr02	13189819	13191728
gene:MD06G1002100	253.887	186.652	244.99	164.901	110.448	150.018	111.591	133.114	134.387	138.723	222.291	161.637	126.042	137.952	162.691	3522.86	3964.07	-0.170176	0.270314	0.713694	4025.2	4938.12	-0.29475	0.0828543	0.256078	3824.15	6161.98	-0.688267	5.74047e-05	0.000962981	4778.83	6232.63	-0.383222	0.0290765	0.0974987	3361.46	6076.99	-0.854188	1.52366e-14	9.05489e-13	3782.33	6066.79	-0.681478	1.42454e-07	1.49442e-06	MD06G1002100	Chr06	233511	235391
gene:MD02G1069600	44.2464	43.8716	46.6661	39.4192	38.5197	48.7603	49.8557	46.6309	49.5451	45.1579	44.0049	43.0231	39.8948	38.9878	41.2025	4952.17	4306.54	0.201623	0.0958866	0.467085	4134.32	4556.52	-0.14027	0.10596	0.302083	4154.63	4421.69	-0.0899513	0.475627	0.746611	4410.61	4473.38	-0.0203517	0.815744	0.902478	4724.74	4360.66	0.115729	0.113241	0.285098	3883.55	4353.44	-0.164705	0.0316443	0.0880301	MD02G1069600	Chr02	5662240	5670384
gene:MD14G1223600	322.743	285.319	253.432	247.964	244.966	158.771	337.552	326.536	332.005	261.274	261.498	239.832	246.966	228.599	252.66	5577.34	3660.4	0.607487	0.000149322	0.00647132	4139.44	4340.53	-0.0683899	0.476337	0.724135	3530.61	4666.11	-0.402205	0.0221431	0.118076	4201.35	4720.45	-0.168017	0.145537	0.313871	5321.28	4602.16	0.209558	0.0202017	0.0801218	3888.55	4593.54	-0.240269	0.0186569	0.0573959	MD14G1223600	Chr14	30464728	30465647
gene:MD17G1049900	312.477	298.384	298.114	293.836	307.606	256.023	228.709	229.011	207.991	262.406	257.699	272.46	277.515	298.818	264.061	3658.7	4725.41	-0.369173	0.00131093	0.0325765	4689.7	4427.25	0.0830054	0.383921	0.648609	4558.18	4832.5	-0.0842233	0.46465	0.738175	4285.7	4888.94	-0.189951	0.0279528	0.0946594	3490.76	4765.96	-0.449163	3.75035e-09	9.95054e-08	4403.97	4757.71	-0.111502	0.168837	0.317113	MD17G1049900	Chr17	3683236	3685352
gene:MD00G1107800	211.723	213.452	201.512	199.607	215.227	204.433	235.26	227.759	216.741	115.201	111.703	134.29	121.036	126.987	130.2	5717.6	5221.98	0.130793	0.185195	0.619947	3229.73	3087.58	0.0649681	0.546746	0.775367	5037.37	5099.26	-0.0176008	0.86229	0.951083	2989.12	5159.06	-0.7874	1.6344e-13	6.70084e-12	5455.08	5029.08	0.117304	0.109257	0.278019	3033.83	5020.32	-0.726596	1.028e-20	4.39932e-19	MD00G1107800	Chr00	22535019	22536535
gene:MD16G1265900	106.16	98.7118	93.8646	98.6033	97.79	118.274	123.502	123.035	125.178	151.138	150.568	136.873	104.321	105.046	117.786	4691.95	3981.28	0.237042	0.035299	0.278753	4192.11	5627.5	-0.424743	2.4518e-05	0.00034881	3840.79	3647.74	0.0743601	0.5455	0.794556	5447.03	3690.31	0.561786	1.38046e-08	2.948e-07	4476.61	3597.6	0.315458	3.67711e-05	0.000392817	3938.44	3591.18	0.133325	0.139966	0.276695	MD16G1265900	Chr16	33877812	33884407
gene:MD05G1215200	368.866	347.594	357.421	339.248	305.315	190.986	393.617	321.735	324.563	339.632	339.79	428.683	170.349	209.738	260.128	4905.29	3954.01	0.310975	0.0918329	0.458491	3065.01	5311.7	-0.793151	6.98526e-07	1.47154e-05	3813.75	4899.87	-0.361457	0.04953	0.206865	5142.49	4957.03	0.0529997	0.65464	0.802417	4679.68	4832.37	-0.0462099	0.605598	0.790234	2880.7	4824.08	-0.743654	1.5409e-08	1.87816e-07	MD05G1215200	Chr05	34616426	34618498
gene:MD06G1015000	78.8991	73.2696	71.8052	94.8854	93.4461	107.459	101.065	95.6613	109.202	81.2557	90.261	71.5661	87.8642	81.5521	86.8923	5112.62	4955.42	0.0451118	0.68241	0.927979	4348.79	4130.01	0.0745343	0.512287	0.751658	4780.48	3620.96	0.400776	0.000365402	0.00463676	3997.18	3663.19	0.125875	0.271694	0.472483	4877.87	3571.15	0.449955	2.48476e-08	5.59668e-07	4084.9	3564.85	0.196572	0.015495	0.0492988	MD06G1015000	Chr06	1894264	1899615
gene:MD12G1087300	507.268	411.793	464.682	407.145	298.905	198.928	279.234	331.841	298.32	316.846	437.541	390.443	345.842	363.166	386.436	3719.23	3714.22	0.00189492	0.992463	0.998821	4548.34	4759.47	-0.0653116	0.618044	0.820411	3582.48	5474.06	-0.611589	0.00336371	0.0282923	4606.67	5537.29	-0.2655	0.054246	0.155001	3548.82	5398.7	-0.60519	1.55883e-10	5.15975e-09	4272.79	5389.32	-0.334743	0.000589301	0.00300609	MD12G1087300	Chr12	10720456	10721127
gene:MD13G1199600	234.813	212.072	222.37	190.569	179.617	172.878	153.775	159.048	161.981	297.083	313.457	297.822	200.413	215.585	245.8	3213.28	3685.34	-0.197778	0.0508706	0.340445	4546.63	6248.93	-0.458693	1.73286e-05	0.000256838	3555.03	4381.39	-0.301451	0.00518799	0.039491	6048.68	4432.36	0.448598	6.88136e-07	1.10361e-05	3065.86	4321.05	-0.494992	6.97304e-11	2.46293e-09	4271.91	4313.59	-0.0138259	0.887378	0.940012	MD13G1199600	Chr13	17731751	17735432
gene:MD04G1163500	69.3103	67.9849	62.7595	56.4005	60.5227	74.5652	62.3437	66.6689	69.1726	61.9356	61.2654	54.6135	52.5926	51.0447	52.5555	4753.35	4603.14	0.0463754	0.715103	0.938161	3803.5	4335.5	-0.188881	0.050622	0.182925	4440.77	4641.92	-0.0639688	0.629291	0.842131	4196.42	4696.28	-0.162342	0.106601	0.253181	4535.34	4578.1	-0.0135661	0.862927	0.938549	3572.58	4569.97	-0.355194	6.57369e-06	5.21098e-05	MD04G1163500	Chr04	25479404	25485616
gene:MD15G1131400	566.51	479.901	587.717	494.829	364.635	210.31	375.512	427.56	413.131	371.973	465.256	425.896	340.502	344.38	401.31	4307.79	3803.08	0.17976	0.612429	0.906843	3905.57	4547.93	-0.219492	0.0701357	0.22949	3668.07	5598.89	-0.610061	0.00824987	0.0566696	4402.03	5663.65	-0.363595	0.00327939	0.0175318	4110.33	5521.57	-0.425747	3.14286e-06	4.45348e-05	3669.56	5512.52	-0.586911	3.08797e-08	3.60218e-07	MD15G1131400	Chr15	9496600	9497181
gene:MD12G1099800	155.435	168.858	176.005	206.92	220.654	221.748	233.773	249.281	248.267	129.805	124.717	109.979	237.878	253.481	212.593	5487.83	4884.8	0.167916	0.0847941	0.44129	5364.19	2780.56	0.947869	1.68115e-16	1.94788e-14	4712.2	3632.07	0.375559	0.000501092	0.00604924	2691.35	3674.76	-0.449315	3.78983e-05	0.000402955	5236.12	3581.87	0.547656	2.61188e-12	1.1415e-10	5036.8	3576.09	0.493976	1.83095e-07	1.88516e-06	MD12G1099800	Chr12	15559045	15561429
gene:MD06G1012200	238.22	222.648	239.58	312.769	293.666	294.345	294.396	311.343	322.331	222.25	240.555	204.736	230.093	238.018	287.937	5179.34	5040.68	0.0391385	0.694506	0.931344	4283.06	3787.24	0.177634	0.14446	0.369244	4862.51	3781.53	0.36278	0.000457488	0.00562323	3665.6	3825.59	-0.0616258	0.544695	0.723302	4941.76	3729.38	0.406163	7.85913e-08	1.59723e-06	4024.65	3723.11	0.112544	0.273236	0.445582	MD06G1012200	Chr06	1531953	1534667
gene:MD08G1093900	102.981	108.863	98.0165	126.193	114.485	96.7085	140.311	135.922	130.594	125.588	127.303	146.161	161.527	140.829	134.846	4734.2	3937.58	0.26577	0.0322922	0.265672	5165.67	4719.53	0.130279	0.254424	0.516085	3798.2	3488.33	0.122788	0.349575	0.647869	4568.88	3529.38	0.372347	0.000432197	0.00325786	4516.84	3440.33	0.392678	3.6961e-07	6.47991e-06	4850.89	3434.31	0.498093	1.36487e-07	1.43734e-06	MD08G1093900	Chr08	7808391	7812462
gene:MD02G1314600	594.309	483.493	570.822	544.054	362.726	409.407	337.636	398.998	403.464	461.893	629.779	482.209	436.314	456.14	530.527	3538.55	4097.69	-0.211632	0.173785	0.603806	4483.55	4966.39	-0.147405	0.296946	0.564236	3952.84	4949.66	-0.324428	0.0455742	0.195334	4806.45	5006.81	-0.0589455	0.676858	0.817305	3376.41	4881.44	-0.531732	5.13315e-08	1.08443e-06	4212.72	4873.15	-0.209895	0.0534702	0.133151	MD02G1314600	Chr02	36984651	36985160
gene:MD03G1124000	209.53	165.384	174.13	88.7206	94.1968	108.129	84.2084	79.6544	76.4541	72.0879	79.0478	93.4749	80.0501	87.6841	96.3633	3366.99	4087.14	-0.27956	0.0147275	0.165457	3756.16	3482.94	0.10908	0.391168	0.65503	3942.88	7440.32	-0.916101	8.14789e-12	6.69097e-10	3371.83	7526.19	-1.15839	4.95991e-18	3.09337e-16	3212.36	7338.14	-1.19164	6.03192e-37	2.54064e-34	3528.98	7324.83	-1.05338	1.20816e-21	5.42161e-20	MD03G1124000	Chr03	11627096	11630532
gene:MD10G1254200	42.6015	43.4554	44.3984	39.7542	40.2512	49.0614	44.2071	43.185	47.2675	43.6206	47.4066	46.4113	39.4157	37.3445	41.419	4546.73	4368.13	0.0578844	0.625035	0.910699	4051	4717.1	-0.219493	0.0196415	0.0909374	4214.02	4261.34	-0.0161907	0.893872	0.962981	4566.02	4311.27	0.0827361	0.352908	0.558807	4338.02	4202.55	0.0457438	0.535649	0.742553	3805.58	4195.53	-0.140671	0.0783166	0.179073	MD10G1254200	Chr10	34657411	34670126
novel.1032	219.507	192.65	215.555	217.662	136.127	135.442	119.809	138.289	122.448	121.885	181.05	174.513	188.573	205.068	209.808	3254.02	4197.14	-0.367179	0.0362924	0.283673	5238.72	4149.73	0.336337	0.0241598	0.10598	4048.61	5192.09	-0.358878	0.0465408	0.198177	4016.71	5252.33	-0.387032	0.0100925	0.0430635	3104.88	5120.51	-0.721695	6.63251e-17	5.16141e-15	4921.08	5111.85	-0.0547225	0.534361	0.695875	-	Chr16	15260361	15261765
gene:MD13G1214000	121.161	113.238	110.084	113.663	129.743	105.64	103.103	109.275	106.997	84.1478	88.3959	100.335	112.096	112.673	108.26	4334.48	4749.91	-0.132135	0.245438	0.689221	4589.13	3764.07	0.285953	0.00545936	0.0335183	4581.81	4522.72	0.0188296	0.875499	0.95535	3643.89	4575.5	-0.32847	0.00196376	0.0115281	4135.66	4460.52	-0.109049	0.147032	0.339715	4310.03	4452.64	-0.0469346	0.544722	0.704597	MD13G1214000	Chr13	20175379	20178781
gene:MD04G1050100	162.206	161.2	152.263	149.328	160.615	101.248	124.674	118.025	108.776	143.787	143.323	159.737	164.574	166.826	152.726	3551.09	4166.84	-0.23077	0.154732	0.576413	4966.28	4588.39	0.114127	0.242566	0.501882	4019.08	4648.98	-0.209961	0.203447	0.490704	4441.85	4703.45	-0.0825785	0.386767	0.591956	3388	4585.01	-0.436452	4.65712e-08	9.93034e-07	4663.81	4576.99	0.0270316	0.730739	0.84189	MD04G1050100	Chr04	5916101	5919099
gene:MD17G1117800	118.457	97.4409	104.017	113.631	119.894	115.37	121.754	119.903	114.143	124.757	131.196	128.287	127.946	124.943	130.759	4333.12	4259.86	0.0245819	0.800229	0.958588	4743.38	4756.43	-0.0038925	0.963792	0.987195	4109.28	3768.52	0.125024	0.281819	0.581093	4604.1	3812.11	0.272434	0.00929728	0.0403683	4134.21	3716.7	0.153816	0.0753127	0.213833	4455.58	3710.11	0.264362	0.00413537	0.016299	MD17G1117800	Chr17	10233495	10238589
gene:MD01G1142300	335.516	276.474	367.618	259.407	162.478	151.454	144.081	171.319	155.407	188.006	297.204	235.511	195.527	201.624	244.214	3063.02	3742.71	-0.289135	0.114211	0.505917	4235.63	4766.8	-0.170281	0.297833	0.565138	3610.2	6164.72	-0.771933	7.8909e-05	0.00126057	4613.33	6235.83	-0.434838	0.00921056	0.0400708	2922.68	6079.45	-1.0566	2.39455e-24	4.18066e-22	3980.09	6069.8	-0.608682	6.32883e-07	5.95355e-06	MD01G1142300	Chr01	25196543	25198490
gene:MD07G1289200	113.228	111.174	99.051	125.993	125.18	73.3724	148.716	122.514	130.749	116.058	116.929	125.944	65.5718	58.4826	78.6017	5433.84	4401.06	0.304059	0.0970192	0.469231	2780.42	4931.31	-0.826483	3.15634e-11	1.544e-09	4244.9	4229.65	0.0052614	0.977626	0.992889	4773.7	4279.22	0.157743	0.11433	0.265936	5183.95	4171.55	0.313518	0.000552325	0.00421448	2612.91	4164.03	-0.672137	6.0313e-09	7.76938e-08	MD07G1289200	Chr07	35001093	35005819
gene:MD13G1167600	259.293	260.721	257.843	258.591	258.383	235.738	240.08	202.753	203.859	292.842	386.921	363.722	281.749	282.031	289.991	3451.91	4028.5	-0.222844	0.0533139	0.348303	4626.52	5661.33	-0.291102	0.0162576	0.0788878	3886.02	4016.47	-0.0475985	0.647242	0.852298	5479.8	4063.53	0.431282	0.000367754	0.00284874	3293.2	3961.13	-0.26635	0.00173062	0.011007	4345.74	3954.37	0.136173	0.0593705	0.144336	MD13G1167600	Chr13	13571249	13573362
gene:MD02G1099000	62.4688	56.1772	65.7236	41.8953	36.1337	50.4113	58.3861	52.2539	56.9845	33.2469	42.7879	33.592	32.3038	30.1736	32.7764	5382.47	4133.96	0.380859	0.00467966	0.077868	3105.15	3578.61	-0.204573	0.10148	0.292941	3988.2	5726.69	-0.522026	0.000256251	0.00344565	3463.44	5793.19	-0.742235	6.48107e-09	1.45258e-07	5135.17	5647.6	-0.137104	0.0993119	0.260462	2916.86	5638.35	-0.95071	2.18501e-26	1.34719e-24	MD02G1099000	Chr02	7841084	7853984
gene:MD16G1095100	236.979	232.974	225.812	252.915	273.872	312.588	230.782	233.252	240.936	165.016	183.623	160.075	203.895	201.556	183.879	4612.22	5504.38	-0.255086	0.0230903	0.218698	3915.02	3383.36	0.210571	0.0431241	0.162414	5310.1	4403.64	0.270008	0.0213768	0.115123	3274.74	4455.18	-0.444187	5.28763e-06	7.03025e-05	4400.56	4343.02	0.018989	0.789199	0.899746	3676.48	4335.48	-0.23796	0.00287088	0.0118811	MD16G1095100	Chr16	6579600	6582778
gene:MD17G1262600	311.616	209.087	293.674	200.76	77.8098	144.519	48.2207	116.427	106.943	127.402	259.946	145.12	114.367	132.573	172.439	2427.64	3794.66	-0.644417	0.226536	0.670304	3805.54	4840.68	-0.347059	0.362711	0.629145	3660.78	7041.71	-0.943789	0.0187726	0.104622	4683.55	7121.98	-0.604696	0.107199	0.254156	2317.07	6944.6	-1.5836	0.000133551	0.00122253	3576.89	6932.9	-0.954584	1.97638e-09	2.74302e-08	MD17G1262600	Chr17	32311974	32313442
gene:MD13G1163300	267.079	260.191	265.812	252.747	191.223	129.42	155.739	183.222	141.891	311.614	300.958	400.501	114.234	123.23	173.145	3172.46	3795.89	-0.258883	0.190875	0.627481	2749.25	6792.11	-1.30467	8.48885e-15	7.55842e-13	3661.27	5061.55	-0.467193	0.0170767	0.0976579	6575.99	5120.71	0.360867	0.00409478	0.0209456	3027.08	4991.79	-0.72166	1.30414e-14	7.87533e-13	2584.36	4983.31	-0.94708	3.04622e-12	5.97784e-11	MD13G1163300	Chr13	12835994	12837987
gene:MD14G1144700	145.465	124.085	106.292	91.6447	101.205	111.427	94.4699	91.5169	94.6579	123.568	133.343	103.965	130.018	161.226	163.922	3421.17	3717.94	-0.119971	0.277582	0.719918	5633.14	4472.4	0.332941	0.0130893	0.0667948	3586.68	4431.93	-0.305265	0.0326978	0.154669	4328.53	4483.45	-0.0507055	0.720946	0.844793	3264.1	4371.28	-0.421266	3.36015e-05	0.000364298	5292.08	4362.88	0.278641	0.0273173	0.078202	MD14G1144700	Chr14	23794600	23797593
gene:MD17G1212800	31.2304	32.1877	30.4423	26.8483	27.2387	39.3402	28.9681	29.2841	29.6684	33.254	34.8438	33.9418	28.3748	27.7782	30.1901	4098.23	4364.03	-0.0905763	0.544266	0.879991	4085.92	4834.75	-0.242675	0.00648671	0.0383851	4210.29	4232.61	-0.00772285	0.960506	0.987709	4679.9	4282.3	0.128011	0.140429	0.30628	3910.16	4174.32	-0.0943857	0.186112	0.396488	3838.33	4167.12	-0.118539	0.132563	0.266087	MD17G1212800	Chr17	25997411	26008279
gene:MD16G1088600	242.822	178.339	214.753	323.039	346.365	251.814	341.319	289.867	353.645	155.038	111.376	135.448	108.869	117.196	147.088	6419.17	6022.01	0.09209	0.516246	0.868697	2468.81	2662.3	-0.10887	0.478067	0.725499	5808.68	4009.08	0.535087	0.000697861	0.0079673	2577.44	4055.08	-0.653541	1.60613e-05	0.000190385	6124.12	3953.91	0.63145	5.03479e-09	1.30101e-07	2320.14	3946.99	-0.766239	1.25043e-08	1.54606e-07	MD16G1088600	Chr16	6094690	6095895
gene:MD15G1113900	89.8154	74.3189	76.9009	44.5204	35.831	36.4015	53.1175	50.2259	49.5275	81.8527	82.4497	86.7168	35.2752	42.589	55.5284	3693.72	2829.09	0.384779	0.00155926	0.0364421	3271.18	6164.66	-0.914062	1.80248e-09	6.63539e-08	2729.06	5633.31	-1.04555	1.14698e-14	1.47609e-12	5967.53	5698.52	0.0666263	0.526599	0.71002	3524.09	5555.9	-0.656605	4.25428e-14	2.3892e-12	3074.76	5545.93	-0.850759	3.2082e-09	4.30542e-08	MD15G1113900	Chr15	8028588	8033983
gene:MD03G1134500	178.387	131.728	160.865	120.999	71.854	59.5295	78.8765	89.6922	75.8514	67.9127	118.42	108.054	88.0142	92.9616	106.212	3436.34	3560.93	-0.051391	0.804298	0.958967	4098.62	4206.88	-0.03746	0.83571	0.93582	3434.74	6404.31	-0.898807	4.51976e-05	0.000791705	4071.83	6477.81	-0.669896	0.000362226	0.00281394	3278.81	6316.14	-0.94576	4.25877e-19	4.20831e-17	3850.93	6305.17	-0.711146	2.33953e-09	3.21083e-08	MD03G1134500	Chr03	13411328	13417428
gene:MD06G1201700	161.589	144.775	137.043	119.495	105.106	82.2717	127.723	114.304	110.781	142.77	145.267	155.149	107.002	106.209	132.395	4015.48	3503.26	0.196836	0.176676	0.607212	3992.53	5126.65	-0.360574	0.00187429	0.014101	3379.17	4881.59	-0.5306	0.000469486	0.00574001	4962.76	4938.43	0.00712732	0.944407	0.971444	3830.97	4814.55	-0.329564	0.000192499	0.00168435	3751.76	4805.82	-0.357038	0.00115118	0.00537627	MD06G1201700	Chr06	33501191	33504591
gene:MD15G1024100	174.041	170.264	179.759	157.405	149.518	175.406	174.154	173.314	176.529	194.35	182.763	163.27	172.417	170.968	178.098	4346.71	4010.92	0.116073	0.270998	0.713847	4391.82	4556.86	-0.053251	0.602591	0.810645	3869.33	4205.48	-0.120248	0.279281	0.578402	4410.7	4254.62	0.0520457	0.611165	0.772214	4147.2	4147.46	-5.45507e-05	0.999383	0.999561	4125.36	4140.54	-0.00521569	0.944356	0.970962	MD15G1024100	Chr15	1433884	1436591
gene:MD17G1132900	222.256	200.64	200.144	205.012	217.436	172.581	222.605	204.288	225.794	147.77	142.664	186.344	168.971	168.543	177.44	4901.77	4481.32	0.129309	0.284636	0.727437	3926.33	3638.92	0.109698	0.370904	0.636938	4322.67	4526.35	-0.0663089	0.599658	0.825558	3523.09	4579.04	-0.378174	0.00271282	0.0150169	4676.62	4464.1	0.0672273	0.398309	0.627334	3688.22	4456.21	-0.272739	0.000858183	0.00417856	MD17G1132900	Chr17	11861043	11862654
gene:MD09G1278300	113.992	111.471	111.958	122.206	135.418	140.444	121.757	131.141	121.54	66.6842	76.3874	70.1114	103.165	94.5978	87.6855	5008.96	5337.89	-0.0917637	0.381856	0.798784	3877.23	2898.87	0.419574	0.000122372	0.00138893	5149.34	4366.54	0.237904	0.0254697	0.129756	2805.89	4417.6	-0.654937	7.60955e-12	2.55779e-10	4779.23	4306.38	0.150304	0.0389713	0.131805	3640.88	4299.01	-0.239801	0.00518794	0.0197486	MD09G1278300	Chr09	35487006	35493527
gene:MD08G1028600	106.02	102.28	100.42	111.844	140.214	142.33	136.997	116.548	145.622	94.0354	98.4552	95.2308	362.015	355.481	288.02	3563.76	3529.24	0.0140477	0.916935	0.984507	9116.68	2611.19	1.80378	1.88769e-54	4.54934e-51	3404.59	2666.43	0.352602	0.00559751	0.0418056	2527.55	2697.6	-0.093967	0.293573	0.49794	3399.97	2629.72	0.370688	4.93774e-05	0.000508969	8559.16	2625.16	1.70503	1.90357e-64	6.57034e-62	MD08G1028600	Chr08	2087939	2090678
gene:MD06G1202000	179.265	185.179	171.946	205.431	244.104	174.875	176.773	170.358	170.41	174.856	174.557	187.478	254.834	259.187	234.785	3716.8	4496.66	-0.274888	0.0394867	0.297778	5460.34	3918.98	0.478457	4.17044e-07	9.34665e-06	4337.38	3726.64	0.219022	0.116177	0.354736	3793.72	3770.42	0.00883051	0.92362	0.960826	3546.15	3675.35	-0.051676	0.484332	0.703178	5127.68	3668.96	0.482807	2.11335e-09	2.92104e-08	MD06G1202000	Chr06	33527299	33531575
gene:MD12G1243700	195.083	214.152	187.287	254.245	298.563	174.634	243.151	259.09	236.338	153.251	125.88	145.462	173.884	181.32	183.551	5182.87	5119.96	0.0175318	0.917289	0.98454	3838.29	3028.3	0.341811	0.00144729	0.011359	4938.33	4049.77	0.286231	0.10589	0.335449	2931.66	4097.56	-0.482976	2.49544e-05	0.000279647	4945.13	3994.05	0.308007	0.000152547	0.00137697	3605.35	3987.06	-0.145281	0.0880374	0.196163	MD12G1243700	Chr12	31435938	31437194
gene:MD09G1174400	120.552	126.739	124.356	139.21	129.731	136.209	152.806	144.088	145.908	173.258	173.691	183.942	133.58	138.808	148.99	4309.25	3953.16	0.12448	0.205659	0.64354	4163.04	5251.26	-0.334948	0.000309701	0.00308591	3813.48	3498.93	0.124111	0.225985	0.519984	5083.37	3540.03	0.521949	3.65365e-09	8.52438e-08	4111.35	3450.69	0.252667	0.000540396	0.00413563	3910.87	3444.88	0.183056	0.0256431	0.0745122	MD09G1174400	Chr09	14794852	14797631
gene:MD10G1257300	99.5063	87.2255	85.2361	67.7988	69.6272	70.5048	82.2504	80.2306	83.7337	97.1595	112.285	105.997	71.7473	64.9997	86.8397	4128.29	3495.28	0.24014	0.0116568	0.142894	3805.14	5376.25	-0.498474	9.41579e-05	0.00110729	3371.77	4411.12	-0.387572	0.000499079	0.00603268	5203.91	4462.4	0.221776	0.0396477	0.122866	3938.77	4350.52	-0.143306	0.079361	0.221958	3575.91	4342.68	-0.280079	0.0160965	0.0508796	MD10G1257300	Chr10	35151193	35155260
gene:MD11G1183900	302.206	278.376	278.943	277.376	273.109	268.021	250.74	249.03	264.562	202.136	219.046	225.207	239.659	242.798	228.537	4279.55	4595.09	-0.102647	0.285504	0.728317	4042.08	3678.71	0.135927	0.150521	0.378871	4432.66	4655.53	-0.0707172	0.488662	0.75662	3561.01	4709.79	-0.403402	2.45569e-05	0.000275543	4083.13	4591.47	-0.169193	0.0238679	0.0911128	3796.12	4583.43	-0.271878	0.000521494	0.00269745	MD11G1183900	Chr11	24108284	24110151
gene:MD04G1081900	251.431	188.433	212.886	76.1356	87.1524	98.3905	99.5439	101.233	94.3358	47.4516	61.0588	62.1717	46.4046	54.2903	59.0626	4154.42	3692.01	0.170286	0.157188	0.579782	2283.02	2442.14	-0.0969379	0.490323	0.735272	3561.7	8887.64	-1.31922	8.121e-20	1.93168e-17	2363.97	8989.81	-1.92718	2.91769e-41	7.46335e-39	3963.77	8765.49	-1.14485	7.94577e-32	2.41208e-29	2145.01	8749.79	-2.02807	4.10197e-62	1.28385e-59	MD04G1081900	Chr04	11295989	11299042
gene:MD08G1073500	104.303	105.717	99.4801	92.4948	85.4504	94.5399	105.143	106.354	106.45	132.3	135.246	148.684	96.3099	102.932	114.4	4104.23	3526.46	0.218958	0.0276938	0.242648	4110.04	5460.96	-0.409898	0.000116666	0.00132918	3401.9	3865.02	-0.184218	0.0818541	0.285801	5286.5	3910.35	0.434962	5.05637e-06	6.74522e-05	3915.88	3811.82	0.0388093	0.589635	0.779793	3861.47	3805.18	0.021267	0.815028	0.895922	MD08G1073500	Chr08	5935066	5939080
gene:MD16G1191200	59.6926	50.3006	57.1382	34.9664	33.7503	36.9925	37.8516	39.2336	38.6024	37.7825	47.3187	35.1671	30.7522	31.3595	33.0634	4070.28	3728.64	0.12653	0.198041	0.634037	3399.59	4301.95	-0.339505	0.00809671	0.0456695	3596.95	5687.94	-0.661105	7.91714e-09	3.6024e-07	4163.36	5753.78	-0.466788	0.000453906	0.00339037	3883.54	5609.56	-0.530386	9.30878e-11	3.21712e-09	3193.5	5599.99	-0.810105	3.97287e-19	1.47612e-17	MD16G1191200	Chr16	16738483	16745486
gene:MD17G1272400	427.469	390.332	382.44	352.024	384.091	248.913	379.117	392.03	413.188	424.239	424.683	411.717	369.925	394.345	377.944	4324.64	3607.73	0.261371	0.0897394	0.454182	4234.85	4679.29	-0.144	0.0992022	0.288973	3479.83	4239.75	-0.284837	0.0766829	0.274015	4529.42	4289.15	0.0787005	0.392614	0.597293	4126.23	4181.45	-0.0191048	0.808035	0.910012	3977.47	4174.04	-0.0695179	0.395007	0.572857	MD17G1272400	Chr17	33436118	33436717
gene:MD02G1201100	139.864	143.798	122.869	201.021	280.214	170.421	211.11	174.533	215.665	137.37	150.036	146.122	224.684	206.781	175.86	4676.89	5082.5	-0.120065	0.481964	0.854346	4796.82	3427.52	0.48488	3.72454e-05	0.00049812	4902.29	3059.03	0.680449	8.9459e-05	0.00140695	3317.73	3095	0.100134	0.339426	0.54589	4461.87	3017.01	0.564506	6.21556e-09	1.5771e-07	4503.67	3011.56	0.580447	8.24845e-08	9.02078e-07	MD02G1201100	Chr02	19874297	19875574
gene:MD16G1070600	87.7525	85.9576	90.3288	169.166	167.703	198.962	140.42	131.939	146.08	82.6832	101.575	107.15	376.428	383.133	299.08	3427.74	4399.93	-0.360148	0.00150036	0.0355537	8806.93	2426.3	1.85997	7.10902e-41	7.55857e-38	4244.65	2092.42	1.02043	2.09963e-18	4.16185e-16	2348.7	2116.87	0.149765	0.21633	0.408413	3270.33	2063.56	0.664379	2.48073e-17	2.0289e-15	8267.99	2060.11	2.00479	1.37612e-81	7.15814e-79	MD16G1070600	Chr16	4956658	4958514
gene:MD07G1007300	580.858	489.743	577.878	520.4	382.711	327.452	342.166	415.029	392.253	472.426	647.354	501.955	392.378	404.977	488.724	3483.69	3741.72	-0.103122	0.530933	0.875579	3956.7	4996.94	-0.33658	0.0197946	0.0914474	3609.22	4832.88	-0.421139	0.013036	0.0799596	4836.05	4888.79	-0.0156844	0.910068	0.953701	3324.1	4766.21	-0.519817	4.88198e-08	1.03461e-06	3717.96	4758.23	-0.3557	0.00128475	0.00591477	MD07G1007300	Chr07	659767	660264
gene:MD09G1160400	215.914	209.244	220.043	214.153	225.849	217.376	165.435	180.571	161.491	189.265	202.2	193.007	198.725	205.062	190.182	3561.28	4624.87	-0.377057	0.000212465	0.00843083	4232.04	4169.01	0.0216473	0.812065	0.926434	4461.38	4379.83	0.0266648	0.788995	0.919991	4035.42	4430.98	-0.13494	0.122953	0.279726	3397.96	4319.43	-0.346163	7.38209e-06	9.55983e-05	3974.45	4312.18	-0.117681	0.121933	0.250332	MD09G1160400	Chr09	12941713	12944417
gene:MD12G1016600	128.347	130.983	130.382	137.656	151.248	152.071	121.509	126.169	126.406	118.081	122.862	105.941	121.752	124.752	121.841	4077.53	4818.55	-0.240921	0.0154947	0.17148	4076.48	3843.73	0.0848213	0.39119	0.65503	4648.3	4109.51	0.177725	0.084919	0.292065	3720.33	4157.69	-0.160387	0.101737	0.24519	3890.46	4052.85	-0.0590587	0.403941	0.632403	3828.74	4046	-0.0796721	0.270916	0.442994	MD12G1016600	Chr12	1648150	1651933
gene:MD16G1054100	120.395	108.126	99.1956	63.8203	65.7372	81.3354	64.5976	65.1651	64.1789	74.7315	78.4441	77.4789	64.8228	67.8404	78.7736	3465.5	3776.97	-0.124083	0.305287	0.742615	3835.21	4189.36	-0.12727	0.232777	0.490174	3643.74	5664.65	-0.636612	2.73737e-06	6.8365e-05	4055.22	5730.65	-0.498911	1.72785e-06	2.54881e-05	3306.46	5586.92	-0.756697	3.80036e-19	3.76638e-17	3603.54	5576.66	-0.629831	2.65296e-09	3.61146e-08	MD16G1054100	Chr16	3825148	3830828
gene:MD17G1232500	103.641	102.369	90.3701	89.0383	96.1954	96.3491	82.2609	84.5463	82.2973	103.542	106.215	101.183	100.672	102.909	98.4603	3603.7	4083.7	-0.180413	0.0651333	0.385983	4436.5	4572.46	-0.0435667	0.615162	0.81833	3939.4	4147.87	-0.0743961	0.504976	0.768183	4425.95	4196.51	0.0767729	0.434207	0.634312	3438.35	4090.9	-0.250724	0.0018178	0.011477	4166.7	4083.51	0.0290512	0.731942	0.842608	MD17G1232500	Chr17	28082045	28087653
gene:MD08G1096400	94.0979	101.807	94.53	90.3351	95.9368	104.938	83.0896	88.7991	84.6713	90.8898	86.4795	92.4949	91.5216	86.5791	85.1041	3900.48	4437.91	-0.186209	0.0772212	0.42185	4062.79	4170.11	-0.0376944	0.677063	0.854543	4281.2	4271.78	0.0030921	0.977846	0.992889	4036.82	4322.09	-0.0985533	0.286191	0.489038	3721.57	4212.93	-0.179058	0.0182245	0.0739157	3815.69	4205.72	-0.140554	0.0786052	0.179588	MD08G1096400	Chr08	8087841	8091410
gene:MD10G1135300	52.0145	52.1988	44.7238	37.2347	30.6567	46.387	42.7663	39.9221	40.3451	72.3581	69.3029	80.0876	48.7813	46.1694	53.7071	3374.12	3141.19	0.103354	0.482301	0.854579	4138.49	6180.67	-0.578588	4.75133e-08	1.30502e-06	3030.5	3951.36	-0.38293	0.0151997	0.0894148	5983.43	3997.75	0.581769	1.29407e-07	2.39041e-06	3219.15	3897.11	-0.275721	0.00118242	0.00799254	3888.16	3890.01	-0.00062827	0.994887	0.997238	MD10G1135300	Chr10	21807480	21820155
gene:MD07G1006700	143.614	131.655	116.149	257.237	288.362	271.098	234.112	183.237	226.677	156.38	187.699	189.632	212.129	206.113	193.993	4448.74	5655.73	-0.346308	0.00514256	0.0827564	4294.07	3747.27	0.196582	0.0777292	0.245708	5455.79	2615.54	1.06075	2.72999e-18	5.34984e-16	3627.32	2646.07	0.454997	0.000250098	0.00204932	4244.1	2579.67	0.718391	7.71343e-12	3.14283e-10	4032.63	2574.89	0.647237	2.50421e-11	4.43575e-10	MD07G1006700	Chr07	640738	641872
gene:MD02G1069500	326.408	366.761	358.692	176.761	176.301	130.144	180.057	206.511	167.703	137.506	127.279	177.098	80.7021	95.9637	133.913	4108.86	3592.56	0.193631	0.183537	0.618553	2336.51	3328.72	-0.510451	0.00544681	0.033464	3465.29	7543.63	-1.12222	5.05826e-15	6.84154e-13	3222.91	7632.57	-1.24382	6.44509e-20	4.5777e-18	3920.52	7439.48	-0.92425	1.83302e-24	3.25082e-22	2196.54	7427.24	-1.75739	5.28322e-32	4.67914e-30	MD02G1069500	Chr02	5653118	5654335
gene:MD01G1195200	90.3237	89.9721	89.2078	136.836	130.139	138.673	104.953	118.31	119.373	102.752	103.531	97.4333	196.711	190.929	168.419	3793.02	4502.37	-0.247338	0.0184264	0.190059	6250.82	3417.82	0.870903	1.5191e-17	2.01155e-15	4343.3	2886.29	0.589537	4.69498e-09	2.22126e-07	3308.28	2920.09	0.180066	0.0409328	0.125833	3619.14	2846.52	0.346382	1.54735e-05	0.000183526	5869.48	2841.66	1.04642	5.06179e-34	5.17845e-32	MD01G1195200	Chr01	29358722	29360673
gene:MD15G1332000	132.856	137.177	127.768	113.068	112.263	66.8328	105.103	104.444	94.8433	137.703	130.996	164.48	126.309	127.017	132.566	3479.21	3350.04	0.0544892	0.759371	0.949888	4477.83	5031.75	-0.168246	0.134588	0.35251	3231.19	4398.63	-0.444908	0.0148494	0.0878492	4871.45	4450.3	0.130427	0.254427	0.453164	3319.51	4338.08	-0.386125	7.94211e-07	1.28848e-05	4206.23	4330.55	-0.0420303	0.58327	0.735099	MD15G1332000	Chr15	36807661	36810608
gene:MD15G1248200	284.213	294.024	318.887	235.283	250.813	295.058	321.006	316.047	370.739	148.709	186.523	176.593	202.09	217.756	229.163	5470.77	4250.47	0.364169	0.00339595	0.0629093	3576.94	2824.36	0.341029	0.00378151	0.024941	4100.48	4711.56	-0.200478	0.107676	0.338939	2733.81	4766.76	-0.802281	5.86384e-12	2.0077e-10	5219.68	4646.45	0.167801	0.0509407	0.160781	3360.24	4638.96	-0.46517	1.66168e-07	1.72288e-06	MD15G1248200	Chr15	20692664	20693835
gene:MD10G1111700	297.163	307.727	284.42	248.026	261.824	271.924	229.138	233.688	226.157	427.567	451.213	517.696	492.828	468.47	481.025	2733.99	3109.86	-0.185828	0.0622132	0.37635	5810.71	5631.97	0.0451098	0.666262	0.849127	3000	3413.95	-0.186541	0.0776717	0.276346	5452.19	3454.06	0.658467	1.05859e-09	2.66915e-08	2608.53	3366.96	-0.368301	1.08591e-06	1.70826e-05	5457.8	3361.1	0.699312	7.71933e-20	3.08539e-18	MD10G1111700	Chr10	18315261	18316929
gene:MD14G1215200	167.52	167.73	167.711	184.527	199.804	189.197	161.492	155.689	167.323	152.389	145.577	127.158	140.373	135.643	136.309	4184.19	4965.75	-0.247093	0.0122967	0.147464	3615.34	3732.27	-0.0459805	0.661113	0.846537	4790.2	4202.05	0.189021	0.0593021	0.232794	3612.5	4251.26	-0.234846	0.0230303	0.0818289	3992.09	4144.14	-0.053927	0.451963	0.675345	3395.66	4137.1	-0.28494	8.67884e-05	0.000542806	MD14G1215200	Chr14	29875720	29878184
gene:MD02G1207200	88.3004	83.9819	81.7849	87.7266	90.5984	103.84	100.066	96.0814	95.6723	63.5803	59.7468	60.0573	76.6173	72.7928	73.7208	4905.48	4754.39	0.0451953	0.674999	0.926528	3808.1	3133.41	0.281248	0.00172533	0.0131501	4586.57	4131.46	0.150735	0.186175	0.467528	3033.13	4179.72	-0.462493	3.57358e-07	6.07646e-06	4680.24	4074.62	0.199997	0.00610177	0.0309646	3576.72	4067.48	-0.185455	0.0158899	0.0502954	MD02G1207200	Chr02	20922209	20926210
gene:MD14G1201100	141.548	133.481	119.006	152.778	162.538	80.4556	146.66	129.395	125.927	71.3356	75.1802	109.576	167.127	156.832	139.757	4357.44	4304.02	0.0177263	0.931255	0.987939	5103.83	2820.68	0.855545	1.26233e-07	3.12986e-06	4151.16	4131.73	0.00684545	0.974395	0.9915	2731.11	4180.04	-0.614063	0.00015702	0.0013771	4157.18	4075.02	0.0288801	0.749944	0.878472	4792.43	4067.57	0.236541	0.0173386	0.0540015	MD14G1201100	Chr14	29006860	29009408
gene:MD16G1000400	125.6	113.975	110.875	109.021	109.379	117.664	96.8179	93.6426	96.0519	74.9258	86.5481	82.8576	113.576	108.976	107.425	3820.53	4492.49	-0.233695	0.0163257	0.177588	4467.46	3311.74	0.431977	1.26833e-05	0.00019594	4333.81	4520.51	-0.0608307	0.575247	0.811463	3205.61	4573.17	-0.512664	8.94647e-07	1.4061e-05	3645.13	4458.37	-0.290432	0.000181549	0.00160227	4195.82	4450.42	-0.0849296	0.302326	0.476943	MD16G1000400	Chr16	22311	26097
gene:MD17G1154500	121.34	135.002	109.467	91.3744	118.792	146.204	135.03	166.892	159.201	76.8512	53.5428	62.2456	82.7466	85.7061	71.728	5893.21	4563.74	0.368855	0.0223672	0.214424	3117.15	2502.49	0.316575	0.0292809	0.122074	4402.85	4523.32	-0.0390123	0.816038	0.931178	2422.65	4576.8	-0.917597	4.19852e-10	1.12449e-08	5623.3	4461.17	0.333852	0.000775702	0.00563806	2926.83	4453.15	-0.6057	9.91811e-09	1.24126e-07	MD17G1154500	Chr17	14640195	14645899
gene:MD04G1216300	246.724	203.254	201.049	261.303	270.946	102.384	254.625	229.505	238.429	162.639	178.142	258.489	683.365	699.554	557.634	3271.84	2883.85	0.182071	0.670362	0.924554	8923.19	2757.33	1.69431	2.00448e-23	4.92938e-21	2781.28	2851.44	-0.0358992	0.934246	0.979011	2669.77	2884.46	-0.111576	0.513618	0.699986	3121.52	2812.31	0.150768	0.108359	0.27671	8377.5	2807.15	1.57751	8.81088e-44	1.42721e-41	MD04G1216300	Chr04	29895775	29896804
gene:MD09G1002900	67.2142	66.9708	67.4158	57.4274	62.6744	75.9734	71.3112	71.4997	73.8438	76.6263	77.8766	76.1465	56.5766	50.684	62.3275	4374.98	3968.29	0.140823	0.256192	0.698871	3476.28	4734.39	-0.445498	2.53311e-05	0.000359388	3828.3	3938.32	-0.0409385	0.751052	0.90235	4582.77	3984.42	0.201833	0.0152908	0.0594128	4174.2	3884.03	0.103936	0.137972	0.325258	3266.23	3877.45	-0.247334	0.00881607	0.0309266	MD09G1002900	Chr09	303551	311619
gene:MD15G1346200	96.6894	92.5712	84.0179	76.1119	85.8674	93.779	70.0513	73.1503	74.8144	142.734	141.92	135.045	146.998	152.219	150.255	2754.51	3238.94	-0.233708	0.0408155	0.303026	5765.79	5390.25	0.097153	0.257945	0.520636	3124.59	3340.18	-0.0962776	0.437126	0.718322	5217.55	3379.25	0.626695	1.29905e-10	3.72514e-09	2628.14	3294.29	-0.325924	7.44376e-05	0.000734265	5415.56	3288.35	0.719775	5.10188e-18	1.74466e-16	MD15G1346200	Chr15	40745063	40749223
gene:MD11G1023100	66.4292	66.6591	59.2551	74.8814	81.4761	86.8236	97.2196	85.1588	88.9718	41.3207	47.3579	49.6497	70.4079	65.6276	68.2217	5309.59	4769.7	0.154742	0.159053	0.582612	4057.64	2751.03	0.560811	1.23533e-07	3.06922e-06	4601.25	3640.9	0.337696	0.00327776	0.0277151	2663.05	3683.62	-0.468196	2.82527e-05	0.000311858	5065.57	3590.86	0.496405	3.22606e-09	8.69643e-08	3811.24	3584.43	0.0884905	0.29603	0.470296	MD11G1023100	Chr11	2013402	2020986
gene:MD05G1166200	205.304	199.303	175.492	110.487	107.328	107.477	94.0093	90.5629	85.0612	60.6181	61.8915	77.0013	81.835	96.0005	94.4327	3401.94	4114.85	-0.274461	0.00606756	0.093184	3487.52	2558.11	0.447181	0.000447405	0.004224	3969.41	7080.16	-0.834858	4.11445e-14	4.89336e-12	2476.6	7163.09	-1.53226	3.26568e-34	5.73525e-32	3245.73	6982.95	-1.10526	1.94936e-39	9.65967e-37	3275.99	6970.25	-1.08924	1.23143e-28	8.88263e-27	MD05G1166200	Chr05	29564846	29568381
gene:MD14G1233800	195.747	190.513	176.343	180.197	196.227	144.048	143.023	142.352	130.805	144.011	141.599	161.67	148.425	148.457	140.97	3568.98	4475.94	-0.326766	0.0140196	0.159983	3812.3	3898.31	-0.0322357	0.74315	0.89016	4317.4	4667.16	-0.112293	0.415211	0.70127	3773.87	4721.79	-0.32329	0.00149594	0.00916464	3405.15	4603	-0.434825	4.08571e-08	8.82512e-07	3580.34	4594.81	-0.359953	6.81642e-06	5.3849e-05	MD14G1233800	Chr14	31375153	31377509
gene:MD15G1303500	110.241	118.409	110.769	144.193	130.854	137.45	265.528	222.708	243.657	185.656	177.117	203.566	61.899	63.8122	84.5617	6561.44	3707.82	0.823495	1.30726e-13	8.90101e-11	1913.28	5160.19	-1.43113	1.01053e-25	3.06982e-23	3576.79	2943.77	0.280889	0.00888381	0.0600319	4995.49	2978.42	0.746004	9.49952e-14	3.97072e-12	6259.77	2903.21	1.10838	2.28304e-39	1.11492e-36	1798.21	2898.25	-0.68839	1.65958e-08	2.0122e-07	MD15G1303500	Chr15	29467091	29470090
gene:MD02G1257400	79.668	77.2869	72.8617	68.27	66.6309	69.0778	80.8583	80.2211	79.7192	93.7579	94.3088	97.9081	67.4182	69.1861	82.8896	4144.51	3519.84	0.235721	0.0126014	0.149538	3834.79	5002.92	-0.383484	0.000471113	0.00441554	3395.47	3826.48	-0.172417	0.093864	0.310718	4842.9	3871.25	0.323073	0.000316506	0.00250789	3954.28	3773.85	0.0674074	0.360803	0.592564	3603.33	3767.19	-0.064004	0.524724	0.687714	MD02G1257400	Chr02	30984638	30988119
gene:MD10G1331100	125.12	125.792	121.767	125.623	140.948	154.009	146.777	136.667	146.401	106.035	101.804	99.9282	150.677	145.81	139.962	4449.93	4364.17	0.0281122	0.802979	0.958872	4587.59	3238.65	0.502246	2.91426e-08	8.3479e-07	4210.09	3732.38	0.173717	0.133795	0.386415	3134.95	3776.12	-0.268426	0.00223991	0.0128484	4245.55	3680.98	0.205869	0.00489847	0.0258997	4308.44	3674.64	0.229488	0.0023221	0.00990298	MD10G1331100	Chr10	40917678	40921341
gene:MD00G1040000	150.749	131.892	134.665	166.855	184.147	137.795	197.758	179.157	174.345	93.3734	98.6325	117.822	140.841	140.67	136.637	5136.76	4567.33	0.169432	0.194829	0.630087	3955.9	2934	0.431178	0.000152567	0.00168715	4405.58	3761.29	0.228242	0.0946898	0.312551	2840.43	3804.99	-0.421776	0.000461179	0.00343524	4900.75	3709.57	0.401939	1.92499e-06	2.87265e-05	3715.37	3703.01	0.00493373	0.95302	0.975524	MD00G1040000	Chr00	6824625	6826933
gene:MD04G1151300	254.295	236.758	220.409	238.229	264.043	189.153	263.266	238.915	206.811	91.8667	90.3711	150.795	173.624	179.331	171.969	4876.35	4768.71	0.0321406	0.826442	0.964387	3665.36	2327.12	0.655424	0.000239673	0.0024769	4599.77	4733.23	-0.0411651	0.773983	0.914548	2253.44	4788.49	-1.08746	2.06401e-09	5.01096e-08	4652.28	4668.21	-0.00485225	0.95963	0.984493	3442.51	4659.8	-0.436785	1.86727e-07	1.91828e-06	MD04G1151300	Chr04	23988140	23989799
gene:MD07G1011500	101.761	91.5337	104.411	95.6543	98.6296	98.4047	115.716	109.196	117.84	92.9433	100.436	104.498	71.4487	72.9758	81.0474	4766.5	4080.75	0.224099	0.0204205	0.202749	3183.13	4210.51	-0.403383	7.38054e-05	0.000901678	3936.53	4004.83	-0.0247321	0.817402	0.931697	4075.83	4051.35	0.00871108	0.931505	0.965078	4547.62	3949.56	0.203575	0.0104583	0.0476865	2990.5	3943.01	-0.398684	1.57796e-05	0.000116067	MD07G1011500	Chr07	1033256	1039635
gene:MD05G1283600	405.199	282.155	311.97	150.356	137.47	113.339	111.373	105.225	104.378	130.897	140.674	183.015	144.227	178.226	198.267	2447.78	3068.29	-0.326016	0.0114292	0.141316	4031	3522.9	0.19447	0.213273	0.465823	2959.66	7370.58	-1.31624	4.06707e-16	6.2622e-14	3410.76	7454.96	-1.12809	4.31562e-12	1.51584e-10	2335.36	7269.5	-1.63806	2.65066e-49	1.90035e-46	3787.68	7255.98	-0.937715	3.80214e-11	6.58943e-10	MD05G1283600	Chr05	41729271	41731560
gene:MD09G1082900	52.8813	50.5956	49.5315	43.9653	46.2699	44.0974	50.8732	51.5797	47.8897	46.8311	46.9982	43.5116	46.6097	45.4892	43.8409	4284.12	3837.73	0.158712	0.10699	0.490883	3932.99	3978.18	-0.0165348	0.857265	0.944764	3702.05	4217.74	-0.188085	0.0635708	0.243699	3850.64	4267.02	-0.148094	0.103172	0.247484	4087.51	4159.69	-0.0252038	0.734826	0.869545	3693.72	4152.43	-0.16889	0.0265496	0.0764784	MD09G1082900	Chr09	5804507	5810616
gene:MD10G1229900	47.9362	49.5669	45.8935	46.4676	45.6992	60.8197	49.6274	48.6606	52.0286	45.4842	48.6218	46.274	39.2345	39.2394	41.9684	4291.42	4377.52	-0.0285709	0.827334	0.964387	3490.92	4073.91	-0.222677	0.0143285	0.0716435	4223.18	3960.6	0.0925086	0.499567	0.764795	3943.36	4007.12	-0.0232448	0.798344	0.892264	4094.43	3906.08	0.0678741	0.362994	0.595118	3279.34	3899.28	-0.249781	0.00183818	0.00806269	MD10G1229900	Chr10	32681151	32688590
gene:MD11G1308400	603.356	471.452	664.994	286.599	182.33	232.535	203.81	277.747	250.578	203.788	349.062	203.975	120.813	127.788	198.485	3439.71	3305.47	0.0574682	0.734823	0.943501	2131.66	3615.68	-0.762202	0.0370885	0.145988	3188.72	7906.53	-1.3101	2.1967e-13	2.38252e-11	3498.51	7997.41	-1.19287	2.91303e-09	6.89671e-08	3282.31	7797.11	-1.24822	1.63047e-24	2.9069e-22	2004.24	7784.85	-1.95752	2.99963e-12	5.89267e-11	MD11G1308400	Chr11	42211390	42212646
gene:MD14G1210700	94.6168	87.635	93.0583	99.7091	100.74	67.1552	99.2885	100.718	93.4212	103.451	83.5837	96.3551	179.363	166.618	149.679	3662.81	3350.62	0.128421	0.406599	0.814348	6282.44	3595.4	0.805002	1.7787e-11	8.99302e-10	3231.84	3324.37	-0.0405972	0.800224	0.924875	3480.67	3363.09	0.0497662	0.653834	0.801732	3494.71	3278.55	0.0922465	0.227122	0.449464	5899.17	3272.98	0.849927	8.06032e-21	3.47762e-19	MD14G1210700	Chr14	29630776	29634806
gene:MD06G1057100	32.0138	31.3347	30.8793	27.0295	26.9364	34.1891	28.28	28.964	28.8331	28.7284	28.6861	29.5448	23.5925	23.9994	26.5782	4035.36	4142.26	-0.0376372	0.758091	0.949202	3529.94	4143.76	-0.23119	0.0141544	0.0709993	3996.15	4273.44	-0.0968633	0.447132	0.725551	4011.2	4323.43	-0.108137	0.200906	0.38873	3850.19	4214.59	-0.130454	0.0637695	0.189539	3316.28	4207.32	-0.343194	3.68353e-05	0.000249523	MD06G1057100	Chr06	8681952	8695213
gene:MD11G1119700	54.3234	59.4934	54.7762	65.4481	66.8265	64.5934	57.6087	55.1039	57.058	61.5674	69.5158	69.4787	46.3465	47.2396	55.3168	3826.08	4448.36	-0.217417	0.0224048	0.214593	3406.5	4594.34	-0.431378	0.00011309	0.00129455	4291.11	3675.91	0.223186	0.0316558	0.15122	4447.25	3719.23	0.257741	0.0109405	0.0458232	3650.41	3625.26	0.00983569	0.897133	0.956245	3200.71	3619.07	-0.177173	0.0686206	0.161616	MD11G1119700	Chr11	10893953	10906157
gene:MD09G1171300	59.2567	55.2205	56.3768	60.7751	63.869	74.7917	64.828	61.5947	59.1311	54.6477	55.3682	53.7324	56.307	55.7903	57.2697	4150.29	4471.02	-0.107321	0.353689	0.78304	3845.93	3722.82	0.0469704	0.581024	0.797612	4313.23	3696.64	0.222541	0.0623306	0.240345	3603.58	3739.74	-0.0534499	0.540423	0.720017	3959.7	3645.73	0.119314	0.116525	0.290906	3612.48	3639.44	-0.0105954	0.888687	0.94078	MD09G1171300	Chr09	14479172	14485598
gene:MD07G1199300	238.42	218.665	227.077	246.381	249.837	175.093	241.781	234.413	212.406	140.243	135.747	177.304	172.895	168.509	165.664	4568.27	4466.74	0.0323568	0.825944	0.964387	3415.3	3055.96	0.160366	0.192877	0.43938	4308.45	4390.41	-0.0270844	0.85686	0.94878	2958.69	4441.53	-0.586074	2.48866e-06	3.55853e-05	4358.52	4329.94	0.00960941	0.904362	0.959701	3207.65	4322.48	-0.43027	2.4771e-08	2.92843e-07	MD07G1199300	Chr07	27773034	27776161
gene:MD04G1047400	262.069	246.438	233.502	274.56	255.531	226.269	221.424	215.818	217.728	282.178	288.037	383.964	350.13	406.821	345.903	3081.35	3568.46	-0.211783	0.0603171	0.370512	5268.47	4561.83	0.207759	0.138345	0.359287	3442.2	3376.91	0.0277014	0.819103	0.932334	4416.69	3416.34	0.370507	0.00651979	0.0304792	2939.89	3330.49	-0.17988	0.0203617	0.0806239	4947.38	3324.55	0.573492	1.12089e-09	1.61139e-08	MD04G1047400	Chr04	5534572	5537445
gene:MD16G1238400	117.409	114.042	112.011	116.426	122.484	104.909	107.826	111.321	100.303	276.354	284.981	293.63	212.933	226.151	235.162	2469.2	2664.72	-0.110049	0.328669	0.763624	5290.84	6716.91	-0.344235	0.000138509	0.00155211	2570.44	2568.15	0.0014162	0.990006	0.997234	6502.02	2598.18	1.32339	4.98374e-52	1.93325e-49	2355.9	2532.79	-0.104408	0.189818	0.401513	4970.12	2528.4	0.975148	6.95039e-34	7.01344e-32	MD16G1238400	Chr16	25166850	25170604
gene:MD03G1027100	20.6206	20.3408	18.9195	15.648	15.5433	18.5048	18.2337	16.9283	17.6871	18.6184	21.4625	21.246	15.5586	15.6327	16.6632	3850.43	3629.3	0.0854252	0.447955	0.837729	3539.57	4541.55	-0.359463	0.000373862	0.00363114	3501.22	4220.49	-0.269634	0.0224857	0.119313	4396.12	4269.93	0.0419223	0.681122	0.820014	3673.58	4162.44	-0.180212	0.0178405	0.072603	3325.02	4155.09	-0.321439	7.15414e-05	0.00045531	MD03G1027100	Chr03	2176015	2192375
gene:MD12G1120700	607.556	365.197	581.869	219.8	158.198	185.719	191.29	202.826	193.652	95.8804	127.304	145.963	125.284	115.465	126.188	3466.3	3333.98	0.0562222	0.674664	0.926528	2196.9	2212.52	-0.0100159	0.946773	0.980627	3216.19	8866.48	-1.463	1.44403e-14	1.85148e-12	2141.88	8966.84	-2.06578	2.44956e-26	2.83506e-24	3307.3	8744.09	-1.40262	5.57374e-11	2.01084e-09	2063.69	8729.62	-2.08059	3.17482e-42	4.65287e-40	MD12G1120700	Chr12	19363543	19364601
gene:MD17G1134800	128.589	112.08	105.742	84.7508	80.9657	46.8795	92.369	89.5032	80.4361	87.6922	87.129	116.66	67.9199	72.2079	84.2044	3882.71	3157.04	0.298401	0.111253	0.499018	3370.58	4384.34	-0.379271	0.00759961	0.0434762	3045.01	4959.81	-0.703729	0.000332417	0.00428761	4244.86	5017.47	-0.241224	0.0852327	0.215617	3704.43	4891.74	-0.400977	1.1924e-05	0.000146383	3167.05	4882.77	-0.624373	1.11597e-08	1.38724e-07	MD17G1134800	Chr17	12080834	12083608
gene:MD10G1119700	272.509	251.639	236.141	238.267	265.289	140.251	197.392	183.303	173.036	178.384	169.127	213.913	207.976	208.432	218.409	3471.32	4048.59	-0.222021	0.244326	0.688129	4040.08	3576.69	0.175771	0.124339	0.335313	3904.87	4610.43	-0.239528	0.224872	0.518958	3462.76	4664.22	-0.429678	0.000366789	0.00284376	3311.86	4547.09	-0.457192	7.3633e-08	1.50668e-06	3795.05	4538.9	-0.258117	0.00229633	0.00980782	MD10G1119700	Chr10	19673179	19674248
gene:MD11G1209400	73.7359	77.6785	81.2803	78.8576	83.9157	84.0849	85.9402	76.6224	86.1477	67.8138	66.0438	62.7145	60.8922	60.2641	66.2313	4410.81	4388.99	0.00716673	0.944916	0.990328	3373.76	3543.71	-0.070844	0.455363	0.707444	4233.9	3992.37	0.0847148	0.418235	0.703744	3430.17	4039.21	-0.235802	0.0123205	0.0501225	4208.15	3937.22	0.0959873	0.234032	0.4579	3169.43	3930.81	-0.31054	0.000258103	0.00144314	MD11G1209400	Chr11	30610063	30614708
gene:MD05G1116400	77.2639	77.8967	90.1143	113.443	144.719	129.003	82.4379	181.06	162.091	67.3309	75.0582	46.1506	154.342	119.72	100.909	5182	4726.42	0.132742	0.703613	0.934328	4637.27	2334.64	0.990052	2.13719e-07	5.04963e-06	4559.31	2889.6	0.658	5.62724e-07	1.69357e-05	2259.21	2923.37	-0.371839	0.0261645	0.0901519	4945.84	2849.62	0.795432	0.0205649	0.0812182	4353.2	2845.14	0.613506	7.85935e-06	6.12983e-05	MD05G1116400	Chr05	23731857	23734264
gene:MD02G1292200	109.81	68.0218	73.2097	175.134	182.948	152.659	192.709	176.232	210.822	236.04	340.895	324.874	464.686	368.35	343.389	3313.12	2926.86	0.178745	0.14207	0.555019	6826.62	5238.46	0.382079	0.0176796	0.0840058	2823.28	1387.47	1.02531	8.16397e-09	3.68554e-07	5070.51	1403.24	1.8536	8.88109e-23	7.87695e-21	3160.94	1368.5	1.20796	3.36583e-07	5.96293e-06	6409.76	1365.81	2.23088	1.88276e-43	2.97155e-41	MD02G1292200	Chr02	34813693	34815018
gene:MD13G1093800	171.276	165.897	159.947	171.999	175.428	144.167	139.184	135.012	125.059	89.9975	99.0049	104.884	137.25	134.46	126.787	3795.65	4686.46	-0.304207	0.0100913	0.130298	3846.46	2839.64	0.437874	1.80023e-05	0.000265409	4520.57	4571.72	-0.0161554	0.892656	0.962438	2748.84	4625.19	-0.750789	6.44369e-14	2.76718e-12	3621.37	4508.81	-0.316157	4.09229e-05	0.000431457	3612.31	4500.93	-0.317351	4.49164e-05	0.000299432	MD13G1093800	Chr13	6611354	6614747
gene:MD15G1006600	161.863	166.219	157.221	144.06	155.681	111.949	132.293	130.073	131.488	125.827	122.573	134.919	226.406	206.732	187.053	3382.22	3545.58	-0.0681675	0.613348	0.907014	5407.91	3345.7	0.692685	1.59354e-10	6.90725e-09	3419.97	4031.75	-0.237326	0.0906338	0.30417	3238.81	4079.07	-0.332802	0.000328211	0.00258497	3226.96	3976.23	-0.301275	2.90277e-05	0.000319021	5077.99	3969.36	0.355234	9.44116e-05	0.000587005	MD15G1006600	Chr15	367822	369818
gene:MD15G1246200	117.07	118.358	132.453	117.276	118.393	113.811	142.617	145.75	139.946	129.15	100.596	106.616	281.05	289.836	248.391	3662.51	2996.26	0.28963	0.00272343	0.0536879	7113.74	2923.55	1.28268	1.18811e-24	3.22933e-22	2890.33	3043.16	-0.0743035	0.496672	0.762326	2830.11	3078.75	-0.121314	0.328609	0.535511	3494.44	3001.09	0.219575	0.00581824	0.0297634	6679.69	2996.29	1.15656	3.50526e-35	3.84143e-33	MD15G1246200	Chr15	20430025	20432315
gene:MD10G1152100	279.082	294.682	284.655	247.379	290.403	156.485	262.502	283.54	252.808	218.746	183.641	257.808	121.266	127.069	143.881	4609.13	4017.99	0.197916	0.281934	0.725287	2297.2	3870.89	-0.752737	5.87434e-08	1.58004e-06	3875.38	4791.45	-0.306037	0.105532	0.334695	3747.85	4847.76	-0.371229	0.00474149	0.0236171	4397.74	4725.4	-0.103764	0.176543	0.382534	2158.32	4717.4	-1.12792	7.15199e-35	7.7008e-33	MD10G1152100	Chr10	23903180	23904426
gene:MD02G1073100	203.537	187.661	197.892	206.798	190.692	224.29	242.334	238.523	261.791	208.451	197.476	199.568	153.685	161.053	168.258	4786.33	4017.48	0.252707	0.0203952	0.202658	3160.39	3966.75	-0.327838	0.000341051	0.00336215	3875.66	3672.81	0.0775346	0.491828	0.759131	3839.82	3715.58	0.0475821	0.595337	0.760821	4566.64	3622.2	0.334381	1.26062e-05	0.000153682	2968.81	3616.01	-0.284326	0.00051635	0.00267497	MD02G1073100	Chr02	5899257	5901470
gene:MD05G1042600	135.488	135.511	125.69	123.625	116.51	121.753	111.025	115.658	115.454	48.2854	50.1332	63.4811	41.8184	47.1815	54.8642	4810.01	5101.08	-0.0847482	0.375949	0.79545	2053.1	2313.15	-0.17187	0.233775	0.491142	4920.83	5395.23	-0.132815	0.195502	0.48012	2239.47	5458.48	-1.28541	1.37167e-24	1.38343e-22	4589.34	5321.01	-0.213452	0.00347522	0.0196412	1929.21	5311.65	-1.46092	2.77916e-42	4.10559e-40	MD05G1042600	Chr05	7269104	7273690
gene:MD03G1125700	89.1514	86.4678	78.4023	70.1607	71.3124	80.0323	75.4861	73.333	77.5997	67.2404	72.3749	71.5597	67.4455	67.8863	68.9786	3979.62	3902.76	0.0281998	0.786658	0.955811	3645.91	3772.83	-0.0492751	0.578203	0.796151	3764.96	4319.25	-0.198188	0.0836003	0.289321	3652.02	4369.81	-0.258933	0.00810353	0.0362554	3796.93	4259.9	-0.165966	0.0350704	0.121778	3424.58	4252.25	-0.312268	0.000152354	0.000902591	MD03G1125700	Chr03	11857189	11862485
gene:MD07G1136200	144.025	120.69	110.488	104.221	116.837	90.9336	110.652	112.407	114.747	90.9252	81.4075	97.8961	133.009	122.607	129.184	3949.36	3657.64	0.110589	0.356909	0.785216	4567.45	3210.96	0.508316	1.34359e-06	2.634e-05	3528.14	4243.2	-0.266106	0.0642721	0.245161	3108.57	4292.43	-0.46543	0.000286999	0.00230042	3768.13	4185.06	-0.151272	0.112515	0.283972	4290.17	4177.18	0.0386174	0.713608	0.831335	MD07G1136200	Chr07	19837868	19840943
gene:MD06G1231200	195.599	201.385	157.533	264.759	373.945	311.795	186.831	185.595	215.819	140.71	144.238	171.034	343.2	348.387	260.666	3282.77	5317.28	-0.695838	7.38136e-07	8.59943e-05	5397.22	2586.35	1.06125	3.66389e-14	2.91098e-12	5129.22	2993.97	0.776696	5.31305e-07	1.60884e-05	2503.85	3029.23	-0.274882	0.0380808	0.119449	3132.12	2952.93	0.0849082	0.407751	0.635673	5066.52	2947.4	0.781417	1.12931e-09	1.62287e-08	MD06G1231200	Chr06	36075223	36076388
gene:MD12G1240900	134.887	129.94	145.518	115.421	124.289	121.29	154.653	147.686	160.413	63.9629	67.1885	70.738	104.86	116.745	102.082	5170.72	4044.02	0.354555	0.000333291	0.0117111	3672.62	2292.95	0.679599	4.78511e-11	2.25237e-09	3901.1	4435.58	-0.185193	0.0816871	0.285397	2219.62	4487.32	-1.01558	4.57721e-25	4.83759e-23	4933.31	4374.31	0.173565	0.0244875	0.0928365	3448.87	4367.18	-0.340612	0.000139291	0.000832897	MD12G1240900	Chr12	31293938	31297352
gene:MD13G1095200	109.432	103.223	111.442	120.937	142.483	130.685	149.833	150.694	149.962	88.3811	84.038	75.3656	176.641	169.543	140.557	4625.28	4056.43	0.189266	0.0725002	0.408572	5074.84	2586.16	0.972415	2.84661e-15	2.74413e-13	3913.02	3218.96	0.28179	0.0125886	0.0779918	2503.21	3256.48	-0.379402	0.000234545	0.00194307	4413	3174.56	0.475316	6.07869e-11	2.17208e-09	4764.62	3169.24	0.58818	4.83762e-09	6.32884e-08	MD13G1095200	Chr13	6703028	6706701
gene:MD06G1211400	115.382	111.689	116.972	104.4	112.338	147.555	106.02	110.911	122.174	153.265	130.741	126.319	127.005	146.02	170.814	3458.78	3723.83	-0.106455	0.453955	0.841277	4595.57	4254.53	0.111256	0.407479	0.669075	3592.55	3394.84	0.081597	0.570076	0.809277	4118.29	3434.49	0.26208	0.0152891	0.0594128	3300.12	3348.03	-0.0207869	0.796267	0.903736	4318.39	3342.4	0.369747	0.000803574	0.00394596	MD06G1211400	Chr06	34408574	34412775
gene:MD16G1066400	177.081	161.023	155.88	151.076	155.42	127.668	133.207	135.781	133.711	223.65	236.255	236.563	215.212	234.483	215.342	2896.91	3132.01	-0.112685	0.327524	0.762899	4857.59	5092.64	-0.0681742	0.45953	0.71113	3021.15	3437.56	-0.186144	0.135033	0.388398	4929.62	3477.61	0.503417	1.45234e-07	2.65567e-06	2763.98	3390.31	-0.294558	0.000204702	0.0017805	4562.03	3384.25	0.430901	5.63395e-07	5.33794e-06	MD16G1066400	Chr16	4634223	4636535
gene:MD15G1291700	172.817	155.178	164.011	223.56	239.219	141.659	194.152	194.775	193.219	176.614	190.186	143.167	208.273	182.537	163.864	4106.33	4276.81	-0.0587768	0.730109	0.942751	3972.87	3657.11	0.119432	0.390109	0.65414	4125.09	3357.12	0.297316	0.0958561	0.315014	3539.39	3396.16	0.0596352	0.634376	0.788474	3917.87	3310.89	0.243027	0.00123534	0.0082959	3730.32	3305.18	0.174563	0.0879209	0.19599	MD15G1291700	Chr15	27005732	27007385
gene:MD06G1100400	183.743	187.196	200.511	187.741	189.161	152.636	190.376	193.007	197.759	158.237	165.746	131.568	131.934	145.406	139.426	4406.89	4027.07	0.129944	0.273119	0.715368	3208.83	3511.99	-0.13023	0.268483	0.532873	3884.51	4192.2	-0.109904	0.381328	0.674635	3399.06	4241.28	-0.319379	0.00588758	0.0280172	4204.66	4134.29	0.0243226	0.741525	0.873682	3013.89	4127.55	-0.453662	5.01264e-08	5.65791e-07	MD06G1100400	Chr06	23670618	23681581
gene:MD15G1438400	128.632	129.282	127.66	126.999	134.417	144.095	105.84	108.769	105.03	103.873	108.668	115.27	123.352	120.849	108.042	3454.96	4393.78	-0.346771	0.000630935	0.0188419	3866.01	3601.41	0.10223	0.317206	0.58538	4238.61	4031.77	0.0721418	0.491625	0.759038	3486.27	4079	-0.226604	0.0127447	0.0515217	3296.43	3976.22	-0.270521	0.000139722	0.00127383	3630.28	3969.43	-0.128981	0.11959	0.246882	MD15G1438400	Chr15	53802878	53806470
gene:MD15G1361500	90.7024	107.154	103.618	112.764	129.036	119.235	117.852	146.235	136.219	56.6645	49.6187	63.9295	114.427	112.417	105.928	4955.22	4480.53	0.14521	0.22279	0.665177	4182.65	2141.4	0.965723	1.82382e-16	2.09305e-14	4322.12	3610.68	0.259408	0.0293613	0.143458	2073.21	3653.37	-0.81737	1.09848e-10	3.1732e-09	4728.27	3560.8	0.408905	2.25677e-05	0.000256733	3928.04	3555.01	0.143738	0.116554	0.242279	MD15G1361500	Chr15	43507474	43509843
gene:MD14G1087500	38.087	37.4995	35.3583	35.4833	36.3019	36.8248	43.1909	37.8072	39.3562	32.383	34.0935	37.8797	33.2696	31.171	34.3622	4274.91	3867.48	0.144535	0.161592	0.586115	3562.64	3767.25	-0.0804578	0.435059	0.690742	3730.82	3812.1	-0.0310987	0.759187	0.906356	3646.91	3856.74	-0.0807638	0.428089	0.629306	4078.44	3759.66	0.117477	0.143461	0.33398	3346.73	3753.05	-0.16523	0.0437855	0.113743	MD14G1087500	Chr14	10899805	10927540
gene:MD15G1130800	100.174	104.168	106.318	114.506	103.435	102.551	114.911	120.185	114.421	95.4357	88.9562	89.54	51.4503	54.2225	59.8086	4743.65	4361.66	0.121117	0.238797	0.683095	2279.98	3779.01	-0.728893	7.2494e-13	4.66309e-11	4207.46	4078.89	0.0447441	0.677977	0.867049	3658.08	4126.74	-0.173881	0.0545071	0.155584	4526.02	4022.6	0.170044	0.0188313	0.0759109	2142.02	4015.93	-0.906605	2.1757e-24	1.15949e-22	MD15G1130800	Chr15	9443279	9446537
gene:MD15G1033400	115.231	120.908	140.729	75.3094	61.4501	94.5424	189.086	149.651	150.638	80.1718	69.6301	80.2369	93.3553	129.716	94.3748	5769.56	2733.02	1.07813	2.28465e-11	1.06063e-08	3800.54	2756.28	0.463341	0.00147236	0.0115108	2636.73	4298	-0.705069	1.49194e-05	0.000303222	2668.32	4348.33	-0.704447	2.15694e-09	5.21508e-08	5504.1	4238.47	0.376994	0.000292752	0.0024285	3568.23	4231.93	-0.24619	0.0623782	0.150052	MD15G1033400	Chr15	2342858	2344922
gene:MD17G1230800	51.4716	54.3819	53.6147	53.8022	53.704	59.5555	48.7667	48.0704	49.0339	65.1015	70.0828	68.1303	47.0491	48.643	54.0278	3383.33	3884.4	-0.199186	0.0478246	0.3287	3525.28	4793.37	-0.443148	6.9931e-06	0.000115592	3747.23	3578.26	0.066469	0.532127	0.785998	4639.83	3620.29	0.357843	6.55846e-05	0.000652151	3228.03	3528.9	-0.12866	0.0761925	0.215533	3311.97	3522.99	-0.0890477	0.307143	0.482089	MD17G1230800	Chr17	27925313	27931528
gene:MD11G1224900	291.485	280.28	283.414	247.287	224.414	168.519	222.151	215.379	218.899	298.519	292.736	334.915	230.322	273.894	273.79	3264	3193.19	0.0315664	0.826903	0.964387	3927.51	4680.57	-0.253029	0.0248514	0.108225	3080.06	4113.5	-0.417321	0.00516064	0.0393468	4531.16	4161.56	0.122779	0.204664	0.393542	3114.14	4056.84	-0.381448	9.13624e-08	1.82487e-06	3689.45	4049.88	-0.134382	0.148412	0.288634	MD11G1224900	Chr11	32920432	32923190
gene:MD03G1006600	125.795	126.439	137.457	105.372	115.988	153.009	159.574	152.219	186.377	67.8008	74.2337	66.6968	85.6514	106.744	107.107	5432.82	4091.56	0.409117	0.00627287	0.0952432	3316.23	2314.11	0.519222	1.78161e-05	0.000262985	3947.33	4111.49	-0.0588507	0.692571	0.874781	2239.86	4159.58	-0.893131	1.35896e-19	9.35116e-18	5183.41	4054.69	0.354307	7.18215e-05	0.000711166	3115.37	4048.09	-0.377763	0.000324491	0.00176652	MD03G1006600	Chr03	541745	543668
gene:MD10G1050200	321.877	319.655	302.578	280.683	254.122	116.539	301.02	289.44	252.511	294.216	249.731	328.289	72.9522	75.5977	110.643	4525.29	3508.86	0.366982	0.340516	0.772649	1412	4758.32	-1.75242	1.72668e-25	5.07475e-23	3384.17	4902.7	-0.534749	0.157152	0.425246	4606.87	4960.14	-0.106547	0.373326	0.578736	4317.49	4835.24	-0.163369	0.052827	0.165126	1327.38	4826.78	-1.86207	1.948e-40	2.59723e-38	MD10G1050200	Chr10	6622138	6623019
gene:MD03G1098800	101.394	101.698	90.8134	140.068	167.708	88.9842	104.901	120.466	106.648	83.4366	72.9626	80.2082	129.46	136.751	113.268	3879.68	4650.49	-0.261541	0.162467	0.587378	4502.91	2810.2	0.679986	1.77002e-09	6.53587e-08	4485.42	3322.45	0.433073	0.0251136	0.128426	2720.43	3361.43	-0.305143	0.00358773	0.0188281	3701.86	3276.78	0.175893	0.0418973	0.139118	4227.95	3270.93	0.370128	0.000133811	0.000803825	MD03G1098800	Chr03	8453471	8459334
gene:MD15G1076600	251.633	220.238	262.82	237.832	173.394	134.942	157.457	177.104	164.381	291.177	277.8	288.197	216.788	199.556	230.076	2896.9	3181.75	-0.135354	0.442945	0.836541	3810.06	5058.68	-0.408883	2.09108e-05	0.000303097	3069	4126.25	-0.426998	0.0208279	0.113073	4896.88	4174.07	0.230531	0.0237295	0.0836633	2764.09	4069.27	-0.557874	2.7569e-10	8.77211e-09	3579.44	4062.6	-0.182466	0.0621694	0.149672	MD15G1076600	Chr15	5196988	5197941
gene:MD06G1138200	151.602	151.451	154.166	170.48	155.811	92.6853	170.924	149.898	150.693	116.281	121.357	126.572	98.4399	108.153	109.967	4436.71	3955.26	0.16566	0.37652	0.795559	3023.95	3483.15	-0.203858	0.0361303	0.143057	3814.92	4161.75	-0.125472	0.511681	0.772979	3371.75	4210.47	-0.320543	0.000300031	0.00239347	4232.8	4104.37	0.0445126	0.573603	0.768483	2840.58	4097.45	-0.528457	9.56242e-11	1.58084e-09	MD06G1138200	Chr06	28321535	28323986
gene:MD10G1091100	281.981	287.216	280.699	301.387	285.191	245.871	246.483	227.645	224.413	227.122	212.704	255.464	114.046	122.458	153.697	3839.11	4587.99	-0.257118	0.0282194	0.24499	2176.66	3883.53	-0.835067	6.66088e-10	2.63736e-08	4425.63	4518.59	-0.0299561	0.799504	0.924637	3759.69	4571.58	-0.28207	0.00631568	0.0297322	3662.76	4456.33	-0.282906	0.000147119	0.00133477	2045.57	4448.72	-1.12064	3.39944e-23	1.6807e-21	MD10G1091100	Chr10	13669326	13670228
gene:MD14G1192600	66.5753	63.6894	61.1598	57.1347	59.1509	59.4926	71.9102	65.4202	64.2066	64.2454	61.6645	71.2826	54.95	55.8071	60.7521	4090.77	3576.86	0.193704	0.057693	0.362459	3534.02	4067.9	-0.202913	0.0472126	0.173961	3450.46	3758.61	-0.123384	0.227975	0.522407	3938.07	3802.54	0.0505618	0.61534	0.775214	3902.83	3706.91	0.0743978	0.348953	0.581854	3319.99	3700.38	-0.156353	0.0618217	0.149031	MD14G1192600	Chr14	28352453	28358745
gene:MD16G1059900	243.353	246.736	244.936	260.608	270.214	237.179	236.039	232.54	236.19	178.855	185.85	215.006	219.529	228.938	223.184	3877.51	4236.86	-0.12793	0.214757	0.655918	3751.86	3241.58	0.210947	0.0457583	0.169832	4086.97	3912.17	0.0631128	0.556016	0.80038	3138.13	3958.02	-0.334944	0.00144887	0.0089368	3699.52	3858.25	-0.0606334	0.386957	0.616813	3523.89	3851.7	-0.128359	0.0801713	0.182456	MD16G1059900	Chr16	4306400	4308483
gene:MD04G1092800	42.0509	45.468	42.9934	45.9863	44.3064	58.9501	54.356	51.9209	50.6791	60.3057	58.1163	52.0793	30.8593	32.5302	39.278	4181.22	3984.67	0.0695705	0.591388	0.900065	2776.15	4617.1	-0.733767	2.24537e-09	8.10082e-08	3844.17	3363.52	0.192561	0.156586	0.424389	4469.01	3403.12	0.393056	0.000109497	0.00101317	3989.22	3317.16	0.266042	0.000445425	0.00349943	2608.69	3311.53	-0.344052	0.00115513	0.00539267	MD04G1092800	Chr04	16589437	16595605
gene:MD06G1231000	742.673	596.682	709.087	425.245	308.232	184.256	232.049	317.341	301.759	309.506	543.085	314.761	304.926	323.343	370.454	2734.91	2959.82	-0.114043	0.756784	0.94876	3257.89	3814.31	-0.227324	0.244906	0.504851	2854.77	6367.05	-1.15718	3.97195e-07	1.23417e-05	3690.67	6440.5	-0.803375	3.96534e-05	0.00041834	2609.77	6279.29	-1.26669	3.20778e-29	8.06637e-27	3061.04	6268.61	-1.03391	3.66274e-21	1.61039e-19	MD06G1231000	Chr06	36066604	36067131
gene:MD03G1131500	168.33	160.458	175.691	168.455	164.569	163.826	188.903	180.35	193.847	111.373	124.056	102.95	120.264	119.8	123.259	4732.74	4186.97	0.176773	0.0667831	0.391624	3100.27	2891.21	0.100834	0.339847	0.60639	4038.98	4101.7	-0.0221887	0.828102	0.935575	2798.3	4149.53	-0.568443	1.03212e-07	1.93796e-06	4515.43	4045.09	0.158779	0.0339603	0.118866	2912.11	4038.39	-0.471598	1.84376e-09	2.56763e-08	MD03G1131500	Chr03	12970597	12973075
gene:MD02G1148300	161.383	172.844	183.102	159.305	157.121	117.444	191.074	164.31	154.201	192.05	145.938	215.377	158.022	155.958	162.984	3870.8	3305.21	0.227832	0.117823	0.511639	3677.97	4271.19	-0.21579	0.125231	0.336587	3188.12	3801.36	-0.253742	0.077064	0.275064	4135.55	3846	0.104766	0.470187	0.664326	3692.85	3748.82	-0.021695	0.815634	0.914505	3454.84	3742.79	-0.115515	0.166645	0.313999	MD02G1148300	Chr02	12203167	12205312
gene:MD07G1272600	53.6752	54.9411	50.5089	49.7031	49.4242	63.122	54.4917	56.1082	59.6611	37.2611	37.7817	36.4039	35.5446	32.1978	34.4856	4591.35	4385.43	0.0662726	0.596142	0.90121	2798.83	3054.98	-0.126299	0.174244	0.413045	4230.76	4151.4	0.027223	0.834571	0.938426	2957.12	4200.14	-0.506296	2.19549e-08	4.5535e-07	4380.69	4094.28	0.0974777	0.20328	0.418867	2628.97	4087.11	-0.636589	1.88339e-14	4.71896e-13	MD07G1272600	Chr07	33881772	33893460
gene:MD14G1015300	38.5599	42.0124	44.3447	31.7046	30.2622	40.2781	39.2496	41.551	38.8209	29.6167	28.3214	25.8687	24.3859	21.4703	22.5719	4560.39	3906.8	0.223267	0.0832602	0.437505	2648.51	3247.81	-0.294347	0.00515456	0.0320002	3769.04	4607.19	-0.289808	0.0358543	0.164684	3143.68	4661.34	-0.568284	7.09761e-08	1.36018e-06	4351.19	4543.49	-0.0624893	0.433878	0.659774	2487.61	4536.22	-0.866787	3.60488e-21	1.58684e-19	MD14G1015300	Chr14	1366933	1377317
gene:MD06G1189200	234.818	244.589	246.577	210.317	191.34	143.527	203.381	212.549	202.212	231.67	230.016	254.047	198.46	212.787	236.395	3592.78	3178.47	0.176682	0.22116	0.663502	3821.29	4228.16	-0.14587	0.168844	0.405346	3065.87	4082.1	-0.412954	0.00572214	0.0425337	4093.09	4130.01	-0.0129985	0.889199	0.942859	3427.95	4025.79	-0.232004	0.00146114	0.0095601	3590.19	4019.07	-0.16272	0.0735297	0.170455	MD06G1189200	Chr06	32616538	32618838
gene:MD15G1024900	127.669	129.002	123.777	112.802	107.536	116.866	113.176	135.098	133.292	124.157	138.072	111.584	127.181	124.186	123.161	3908.13	3462.77	0.174557	0.122684	0.520141	3894.94	3892.51	0.00094752	0.993069	0.998154	3340.46	3769.88	-0.174546	0.0890662	0.300989	3767.36	3814.08	-0.0178527	0.869565	0.932007	3729.08	3717.97	0.00420852	0.960963	0.985086	3658.21	3711.55	-0.0209353	0.776399	0.87192	MD15G1024900	Chr15	1468709	1471152
gene:MD15G1312400	78.0095	76.6364	77.723	96.9947	107.557	107.514	104.118	96.5668	110.023	104.664	109.318	105.509	85.6019	82.9795	90.1078	4076.87	4104.87	-0.00987759	0.926478	0.98642	3446.03	4261.33	-0.306257	0.000628933	0.0056291	3959.83	2949.61	0.424938	5.14018e-05	0.000879826	4124.82	2984.11	0.467005	4.98161e-08	9.76407e-07	3889.64	2908.96	0.419176	8.36887e-08	1.69165e-06	3237.18	2904.02	0.156807	0.0456201	0.117386	MD15G1312400	Chr15	31495554	31499478
gene:MD06G1226900	147.222	142.041	126.95	153.248	170.383	143.529	192.47	177.829	177.519	44.122	49.8123	56.8869	137.204	146.249	114.427	5264.63	4501.35	0.225911	0.0410489	0.303948	3882.95	1473.06	1.39839	1.02146e-24	2.7974e-22	4342.08	3869.33	0.166377	0.168057	0.441959	1426.03	3914.63	-1.45705	7.80408e-32	1.22984e-29	5022.81	3816.19	0.396407	1.49202e-06	2.27489e-05	3645.47	3809.28	-0.063534	0.554295	0.711845	MD06G1226900	Chr06	35767629	35770190
gene:MD17G1234500	75.3194	75.0981	74.492	66.8203	74.5045	87.1636	70.004	73.255	72.6673	57.7225	60.6661	57.4904	63.1857	57.5987	57.4461	3992.32	4234.14	-0.0847973	0.483856	0.855621	3345.84	3305.56	0.0174743	0.853927	0.943107	4084.74	4022.9	0.0219565	0.861155	0.950652	3199.62	4070	-0.347187	5.90872e-05	0.000594747	3809.17	3967.47	-0.058771	0.407299	0.635326	3142.33	3960.69	-0.333969	2.46703e-05	0.000173846	MD17G1234500	Chr17	28351218	28360470
gene:MD05G1069100	96.5992	88.2399	80.9143	84.1685	92.5437	105.23	118.657	139.739	122.792	69.4742	66.6729	54.0065	96.4893	99.2628	89.2733	5140.97	3811.24	0.431804	0.000444617	0.0145235	3903.23	2607.18	0.582073	2.14844e-06	4.00342e-05	3676.72	3467.14	0.0846698	0.511251	0.772667	2523.39	3507.58	-0.475018	0.000201857	0.00171288	4905.39	3419.55	0.520605	1.47276e-08	3.50964e-07	3665.42	3413.3	0.102805	0.269197	0.44114	MD05G1069100	Chr05	13317204	13321274
gene:MD03G1137000	54.0557	41.8758	58.1614	24.5075	23.0263	22.9529	27.7682	29.1134	23.8793	39.2715	75.912	30.7147	35.1275	32.6199	38.6461	2743.81	2401.05	0.192522	0.0989337	0.473905	3669.11	5041.05	-0.458263	0.273116	0.537841	2316.17	5063.37	-1.12827	9.62613e-16	1.43106e-13	4876.5	5121.56	-0.07075	0.864572	0.929562	2617.92	4993.34	-0.931451	1.69188e-16	1.24204e-14	3447.25	4985.39	-0.532076	1.48509e-05	0.000109893	MD03G1137000	Chr03	13790458	13798646
gene:MD13G1006400	97.5134	94.2109	88.8094	82.1774	85.1593	82.594	63.5052	65.2148	60.1821	82.7202	85.2159	76.8416	85.409	81.3284	75.4913	2948.97	3911.72	-0.407613	3.62293e-05	0.0021539	3839.51	3884.36	-0.0168173	0.86711	0.948587	3773.44	4236.52	-0.166964	0.104179	0.332083	3759.76	4286.08	-0.189019	0.0482589	0.142246	2813.66	4178.26	-0.570435	2.1445e-13	1.09819e-11	3605.58	4170.87	-0.210188	0.0129217	0.0424048	MD13G1006400	Chr13	402592	407792
gene:MD15G1223500	121.011	93.6922	77.849	61.7648	70.1786	89.2049	66.7575	69.0032	74.9309	91.4206	90.101	71.0739	38.8166	35.1366	46.9355	3614.61	3802.18	-0.0729299	0.60649	0.904863	2105.16	4405.79	-1.06531	1.20424e-13	8.81238e-12	3668.13	4854.88	-0.404389	0.0245518	0.126565	4264.13	4910.98	-0.203696	0.215774	0.407762	3448.78	4788.62	-0.473432	0.000104556	0.000987976	1978.33	4779.01	-1.27221	2.23391e-17	7.26897e-16	MD15G1223500	Chr15	18156590	18162358
gene:MD07G1280600	177.156	163.497	159.728	139.083	134.741	126.8	120.756	119.06	122.738	150.801	158.283	143.571	128.457	135.948	144.155	3206.07	3552.37	-0.14801	0.13932	0.549958	3667.89	4069.03	-0.149634	0.125375	0.336781	3426.75	4280.46	-0.320849	0.00304347	0.0262423	3938.52	4330.37	-0.136814	0.1532	0.324899	3058.91	4221.59	-0.464676	9.66781e-10	2.84206e-08	3445.68	4214.12	-0.290291	0.000744364	0.00368856	MD07G1280600	Chr07	34440381	34443448
gene:MD14G1148700	66.3443	68.6636	65.6958	63.9976	61.7533	66.5537	74.518	71.0708	68.9007	73.2381	69.8915	70.6725	59.1019	58.6061	62.1134	4011.6	3605.76	0.153943	0.122669	0.520141	3414.32	4064.46	-0.25145	0.00427622	0.0275063	3478.39	3631.39	-0.0621882	0.54274	0.793014	3934.39	3674.03	0.0987743	0.258079	0.45697	3827.39	3581.36	0.0958154	0.196558	0.410132	3207.29	3575.23	-0.156666	0.0421537	0.110436	MD14G1148700	Chr14	24148751	24154216
gene:MD14G1119200	188.249	187.023	191.301	180.809	173.094	153.775	181.368	173.118	185.698	183.101	192.559	203.307	155.709	167.408	170.366	3764.26	3547.72	0.0854259	0.436727	0.832644	3491.32	4100.78	-0.232035	0.01544	0.0758777	3422.2	3819.46	-0.158386	0.158387	0.427108	3969.65	3864.15	0.0388086	0.669476	0.812316	3591.42	3766.8	-0.0687575	0.342982	0.576438	3279.56	3760.45	-0.197327	0.0122612	0.0405982	MD14G1119200	Chr14	19346298	19348806
gene:MD14G1083200	362.078	319.27	313.394	360.116	318.382	203.975	308.956	325.354	317.084	283.928	348.607	298.234	282.798	296.053	305.673	3838.91	3572.55	0.103667	0.555915	0.884567	3623.52	3817.89	-0.0752219	0.498916	0.742054	3445.84	3882.71	-0.172114	0.353523	0.651461	3695.24	3927.86	-0.088122	0.450898	0.648187	3662.81	3829.36	-0.0640303	0.431964	0.658172	3403.77	3822.49	-0.167208	0.0591882	0.144001	MD14G1083200	Chr14	9822296	9822958
gene:MD07G1215800	142.736	144.848	140.614	129.311	157.012	167.997	121.76	123.155	123.213	154.963	147.836	137.16	150.841	147.817	148.494	3219.52	3982.3	-0.306748	0.0113779	0.14097	3970.43	3911.33	0.0215751	0.818708	0.929648	3841.71	3622.84	0.0846008	0.502578	0.76667	3785.96	3665.32	0.0467512	0.619983	0.778369	3071.77	3572.93	-0.218085	0.00228987	0.013884	3729.22	3566.81	0.0642022	0.378348	0.556735	MD07G1215800	Chr07	29299273	29302026
gene:MD14G1202000	187.346	161.076	159.109	180.483	207.073	154.78	195.805	178.501	169.729	132.688	130.933	194.43	186.078	177.879	216.563	3864.17	3862.57	0.000510232	0.996912	0.999423	4185.32	3305.82	0.340396	0.0334983	0.135001	3725.79	3486.88	0.0957671	0.49306	0.759756	3200.89	3527.36	-0.140093	0.379904	0.585463	3686.64	3438.99	0.100523	0.265449	0.494394	3932.59	3432.77	0.196322	0.0628969	0.150936	MD14G1202000	Chr14	29086734	29088171
gene:MD16G1185700	188.915	193.579	211.896	219.356	214.953	209.363	254.803	249.301	236.544	141.28	136.549	142.766	78.8242	80.2792	103.663	5210.98	4540.6	0.198667	0.0412651	0.304665	1876.43	3007.73	-0.680423	7.51932e-08	1.97834e-06	4380.09	4045.53	0.114634	0.280383	0.579834	2911.54	4092.89	-0.491317	2.25708e-07	3.97183e-06	4971.75	3989.61	0.317503	4.52317e-05	0.000471428	1763.45	3983.19	-1.17523	7.23503e-24	3.75287e-22	MD16G1185700	Chr16	16021682	16024784
gene:MD11G1016100	33.9743	35.4282	34.4677	28.4771	30.2826	37.9158	31.5996	32.3559	31.5099	32.4876	33.868	33.4169	29.1268	28.8179	30.3863	3688.26	3743.29	-0.0212907	0.866876	0.972435	3464.6	3918.12	-0.177379	0.0420352	0.159637	3611.27	3882.25	-0.104488	0.430278	0.713119	3792.66	3927.84	-0.0506222	0.558389	0.733576	3519.02	3828.74	-0.121786	0.0888929	0.240686	3254.48	3822.25	-0.231993	0.00231354	0.00987217	MD11G1016100	Chr11	1265333	1286042
gene:MD17G1162700	100.065	101.994	96.6961	88.3242	92.3506	101.596	93.4436	88.8801	90.3729	70.8114	81.5597	79.1211	81.0204	76.8787	76.8992	3872.01	4017.59	-0.0531898	0.608674	0.905681	3384.86	3341.03	0.0189061	0.849772	0.94187	3875.72	4103.76	-0.0825427	0.446382	0.725084	3234	4151.91	-0.360611	0.000259368	0.00211399	3694.21	4047.25	-0.131695	0.0691624	0.201321	3179.11	4040.25	-0.345891	5.62367e-06	4.50626e-05	MD17G1162700	Chr17	16104248	16109618
gene:MD04G1198800	242.694	236.671	280.961	201.13	159.942	164.632	224.724	211.011	189.524	164.843	147.262	172.345	112.576	139.303	132.855	4228.03	3564.88	0.246174	0.0562107	0.358012	2641.23	3329.26	-0.334027	0.00512232	0.0318548	3438.84	4973.28	-0.532282	7.93145e-05	0.00126529	3223.04	5031.26	-0.642415	1.42968e-08	3.05125e-07	4033.83	4904.46	-0.281878	0.00215627	0.0132057	2480.97	4896.74	-0.980855	9.95073e-20	3.93049e-18	MD04G1198800	Chr04	28620832	28623211
gene:MD09G1116400	142.123	121.947	127.075	121.858	124.149	133.069	120.235	122.598	128.653	115.521	124.534	139.745	168.325	158.608	165.345	3445.52	3524.73	-0.0327638	0.743921	0.946032	4635.63	3580.35	0.37274	0.000386709	0.00373984	3400.24	3509.33	-0.045488	0.687583	0.872191	3466.01	3550.04	-0.0345239	0.761392	0.870566	3287.42	3461.06	-0.0740786	0.370516	0.601508	4354.2	3454.95	0.333929	0.00012138	0.000736456	MD09G1116400	Chr09	8939579	8942902
gene:MD14G1242600	282.638	274.392	284.918	361.768	378.53	301.856	401.028	374.111	386.644	170.625	180.396	197.306	142.715	140.642	159.353	5373.79	4833.97	0.152665	0.197707	0.633617	2078.76	2577.79	-0.310195	0.00392787	0.0257233	4662.84	3767.32	0.307757	0.0120223	0.0754252	2495.43	3811.34	-0.611075	4.80036e-10	1.26836e-08	5126.98	3715.38	0.464674	9.49952e-11	3.27967e-09	1952.98	3709.11	-0.925146	6.09e-27	3.94589e-25	MD14G1242600	Chr14	32107111	32108000
gene:MD12G1231600	217.707	200.958	214.349	224.844	233.302	164.327	210.023	211.971	216.28	157.246	154.741	155.552	179.706	218.425	198.311	4032.16	3944.05	0.0317754	0.821645	0.963447	3825.78	3002.22	0.349692	0.000960138	0.00806436	3804.29	3868.4	-0.0239866	0.870833	0.953772	2906.13	3913.44	-0.429239	1.23106e-06	1.87474e-05	3847.12	3815.08	0.0121799	0.867956	0.941535	3593.22	3808.6	-0.0839209	0.374127	0.55258	MD12G1231600	Chr12	30653431	30656269
gene:MD17G1151200	155.947	147.512	144.653	144.523	156.02	155.891	113.666	116.501	119.953	139.573	148.379	136.648	143.342	141.851	138.038	3104.6	4057.49	-0.386204	9.41694e-05	0.00456543	3810.44	3827.29	-0.00634409	0.944132	0.98008	3914.12	3843.94	0.0261449	0.801526	0.925335	3704.56	3888.82	-0.0700388	0.446014	0.644431	2962.15	3791.04	-0.355906	2.00328e-06	2.97856e-05	3578.75	3784.41	-0.0805841	0.290241	0.463843	MD17G1151200	Chr17	13933687	13936657
gene:MD02G1149700	75.7497	77.0939	79.6409	76.8704	75.4627	63.0199	82.4887	72.2349	72.2095	82.7754	74.2566	81.8594	73.3192	76.3319	74.2413	3714.03	3534.39	0.0714837	0.560756	0.886608	3720.19	3973.71	-0.0952104	0.309919	0.577891	3409.29	3680.71	-0.110446	0.359431	0.656261	3846.77	3723.83	0.0469287	0.619318	0.777851	3543.33	3629.92	-0.0347818	0.668697	0.830294	3494.13	3623.89	-0.0526353	0.484104	0.653708	MD02G1149700	Chr02	12321937	12325300
gene:MD06G1237100	69.3101	71.5503	65.1222	50.1369	55.5383	50.6256	53.9855	50.8473	52.0738	43.7973	43.2425	45.9153	48.201	46.398	45.7399	3709.05	3704.21	0.00183186	0.985685	0.997527	3368.16	3194.43	0.0763563	0.393399	0.656699	3573.23	4710.49	-0.398619	0.000231334	0.00316616	3092.31	4765.84	-0.624084	1.62656e-11	5.29195e-10	3538.72	4645.69	-0.392692	1.99358e-07	3.70727e-06	3163.37	4637.53	-0.551985	2.8937e-12	5.69975e-11	MD06G1237100	Chr06	36837435	36845270
gene:MD01G1234400	103.284	100.669	88.5104	119.814	131.074	131.694	131.7	118.769	123.413	66.1808	62.0216	70.6132	125.059	123.582	113.606	4332.59	4444.29	-0.0367059	0.722423	0.939757	4262.22	2341.57	0.863999	1.15676e-17	1.54877e-15	4287.26	3278.54	0.387006	0.000738705	0.00834522	2266.82	3316.95	-0.549141	4.28164e-07	7.14618e-06	4133.54	3233.53	0.354311	3.16706e-05	0.000344805	4002.59	3227.65	0.31038	0.000638779	0.00322419	MD01G1234400	Chr01	32210021	32212198
gene:MD02G1004200	166.302	165.026	165.7	175.852	179.441	167.853	136.608	144.254	142.719	170.22	172.532	148.864	152.377	150.67	142.841	3304.89	4092.61	-0.308476	0.00171651	0.0390163	3532.36	3899.32	-0.142645	0.165084	0.399719	3947.89	3751.55	0.0736398	0.463294	0.737024	3774.14	3795.45	-0.00811542	0.934866	0.967128	3153.29	3699.84	-0.230637	0.00141668	0.00929451	3317.39	3693.55	-0.155026	0.0386086	0.103005	MD02G1004200	Chr02	290249	293300
gene:MD05G1080900	518.793	340.653	469.485	269.489	121.985	100.212	97.2049	185.432	168.123	186.372	422.37	198.007	189.811	208.73	276.477	2262.94	2478.63	-0.13136	0.791326	0.956751	3439.96	4119.4	-0.259997	0.555263	0.781649	2390.74	6453.3	-1.43257	0.00425174	0.0339293	3985.16	6526.79	-0.711755	0.109884	0.258593	2159.69	6364.4	-1.55921	5.29666e-07	8.95066e-06	3233.26	6353.47	-0.974365	6.60636e-10	9.84609e-09	MD05G1080900	Chr05	16881709	16882533
gene:MD01G1213300	389.738	287.412	391.479	213.739	168.368	147.811	147.033	206.964	197.295	223.345	343.389	161.006	87.0017	119.7	155.643	3180.46	3066.88	0.0524033	0.752256	0.947945	2121.78	4269.97	-1.00889	0.0109526	0.0581163	2958.32	5963.35	-1.01127	2.20697e-09	1.13805e-07	4131.13	6031.71	-0.546042	0.114427	0.266073	3034.97	5881.01	-0.954354	7.27072e-14	3.93882e-12	1994.58	5871.34	-1.55751	1.59553e-08	1.94027e-07	MD01G1213300	Chr01	30670365	30671312
gene:MD12G1100700	211.847	207.736	215.883	228.55	233.247	210.267	185.333	188.036	198.301	194.936	199.579	165.335	185.488	192.13	175.954	3534.81	4166.9	-0.237408	0.0207291	0.20462	3475.6	3519.27	-0.018068	0.870481	0.949859	4019.52	3801.22	0.0806303	0.442226	0.722108	3406.2	3845.65	-0.17505	0.101087	0.243992	3372.61	3748.8	-0.152552	0.0371977	0.127212	3263.98	3742.5	-0.19743	0.0110478	0.0372856	MD12G1100700	Chr12	15700627	15703044
gene:MD03G1289100	221.636	214.069	215.497	209.678	234.551	176.644	174.434	182.69	164.357	199.931	212.622	205.894	207.736	204.948	200.849	3186.55	3804.38	-0.255777	0.0469145	0.325444	3806.34	3841.24	-0.0131374	0.880912	0.954642	3669.66	3849.32	-0.0688354	0.596918	0.824182	3718.19	3894.3	-0.0667961	0.441281	0.6406	3040.36	3796.29	-0.320319	2.78772e-05	0.000307782	3574.94	3789.78	-0.0841796	0.249844	0.418848	MD03G1289100	Chr03	36746999	36749078
gene:MD02G1222000	37.3501	38.2313	32.8299	29.1814	31.1282	40.2554	32.8013	32.5301	33.5825	36.0097	40.4001	34.3216	31.9146	30.2752	31.3837	3568.61	3636.09	-0.0269403	0.840268	0.967342	3427.49	4061.19	-0.244666	0.0169531	0.0815181	3507.89	3783.9	-0.109369	0.451253	0.728433	3930.74	3828.38	0.0379732	0.734155	0.853306	3404.81	3731.93	-0.132407	0.106797	0.273826	3219.39	3725.19	-0.210571	0.0171009	0.0534369	MD02G1222000	Chr02	25889172	25898060
gene:MD03G1110100	252.491	263.473	283.43	231.764	246.399	224.318	193.928	208.821	205.777	256.331	273.007	232	175.993	186.318	197.062	3273.87	3789.36	-0.211045	0.0383656	0.293441	3055.26	4163.96	-0.446557	2.56315e-05	0.000362795	3655.36	4160.67	-0.18677	0.0867291	0.295991	4030.23	4209.45	-0.0628182	0.552083	0.729098	3123.72	4103.17	-0.393558	6.10669e-07	1.01465e-05	2870.15	4096.55	-0.513212	5.49541e-09	7.12128e-08	MD03G1110100	Chr03	9587685	9589546
gene:MD07G1005300	167.665	159.793	166.839	172.931	191.059	144.538	131.517	125.31	113.388	127.437	123.306	140.222	138.435	146.026	137.394	3120.79	4298.51	-0.461997	0.000428238	0.0142554	3610.45	3349.47	0.10819	0.268379	0.532838	4146.29	4030.57	0.0409496	0.75245	0.90293	3242.54	4077.61	-0.330551	0.00058265	0.0041855	2977.47	3975.02	-0.416769	2.75013e-07	4.97949e-06	3390.86	3968.28	-0.226842	0.00292046	0.0120499	MD07G1005300	Chr07	549299	551810
gene:MD05G1297100	260.1	249.323	251.903	253.648	270.957	335.013	204.576	213.906	220.237	232.443	241.111	244.347	255.922	259.894	237.448	3144.74	4241.89	-0.431711	0.000649399	0.0191692	3765.83	3592.81	0.0678091	0.463497	0.71444	4092.27	3626.2	0.174397	0.181477	0.461121	3477.83	3668.55	-0.0770284	0.374147	0.579552	3000.48	3576.25	-0.253233	0.000655327	0.00487674	3536.47	3570.11	-0.0136983	0.861333	0.922734	MD05G1297100	Chr05	43117646	43119454
gene:MD14G1148500	68.7874	68.6442	64.6987	56.5501	58.1453	62.4516	60.6947	55.0789	54.3722	48.6113	50.5417	57.5593	70.4018	67.7879	65.9444	3440.13	3590.39	-0.0616128	0.559759	0.886134	4190.41	3220.22	0.37995	0.00024928	0.00256299	3463.58	3953.46	-0.190896	0.0694596	0.257848	3117.41	3999.79	-0.359638	0.000564105	0.00406801	3282.08	3899.05	-0.248469	0.00161953	0.01043	3935.52	3892.24	0.0158933	0.836257	0.907352	MD14G1148500	Chr14	24121201	24126114
gene:MD06G1217300	224.545	216.955	217.774	219.01	241.291	272.583	190.621	194.337	193.323	213.064	226.166	189.426	194.052	192.815	188.437	3332.92	4233.75	-0.345109	0.00236174	0.0489275	3366.54	3683.36	-0.129747	0.211803	0.463869	4084.31	3675.78	0.152015	0.198898	0.48487	3565.03	3718.74	-0.0609079	0.553234	0.729544	3179.98	3625.15	-0.188987	0.0082204	0.0393794	3161.87	3618.92	-0.194768	0.0082191	0.0291207	MD06G1217300	Chr06	34960373	34962515
gene:MD02G1178100	207.523	144.231	182.014	150.218	76.2508	97.2914	69.6581	97.7814	95.5243	107.803	176.143	129.764	100.975	104.911	124.378	2597.23	3208.53	-0.304915	0.147308	0.563078	3311.49	4154.51	-0.327016	0.0539339	0.191055	3095.11	5099.32	-0.720313	0.000865492	0.00949454	4020.53	5157.62	-0.359358	0.0476643	0.14093	2478.42	5029.15	-1.02085	5.62197e-15	3.58784e-13	3111.57	5020.34	-0.689916	1.42074e-07	1.4915e-06	MD02G1178100	Chr02	15733658	15735280
gene:MD08G1068400	1083.67	703.382	802.985	153.689	133.509	75.3539	99.8838	98.1205	83.8961	186.181	221.084	182.153	166.86	197.388	174.623	1223.35	1578.66	-0.367999	0.0773787	0.421866	2374.34	2600.13	-0.130982	0.282772	0.549346	1522.63	10869.7	-2.83554	7.46856e-36	7.1553e-33	2516.54	10993.6	-2.12717	3.7854e-41	9.54461e-39	1167.18	10720.8	-3.19919	6.66246e-142	5.61245e-138	2229.84	10700.6	-2.26265	1.30813e-59	3.7451e-57	MD08G1068400	Chr08	5445621	5448229
gene:MD12G1185000	110.505	109.878	121.482	103.111	78.8581	77.9989	77.7491	83.1521	79.6438	89.5941	120.175	84.5896	38.0714	43.1786	60.6274	3425.69	3713.41	-0.116346	0.38213	0.798994	2050.6	4262.04	-1.05525	7.98521e-09	2.5682e-07	3582.06	4709.86	-0.3949	0.00468315	0.0366595	4124.56	4764.9	-0.208294	0.140848	0.30691	3268.56	4644.78	-0.50697	5.77942e-11	2.07837e-09	1927.7	4637.25	-1.26612	2.07095e-18	7.29117e-17	MD12G1185000	Chr12	26597295	26600175
gene:MD13G1094800	445.705	438.949	451.013	455.848	515.246	340.089	396.896	389.428	386.332	403.877	384.845	425.164	426.745	457.976	414.722	3361.5	3769.55	-0.165399	0.264972	0.708072	3782.18	3536.7	0.0967169	0.317934	0.585919	3635.94	3703.88	-0.026598	0.862486	0.951269	3423.73	3747.2	-0.130201	0.151734	0.322721	3207.19	3652.82	-0.187661	0.00842354	0.0401414	3551.91	3646.65	-0.0380315	0.629087	0.770493	MD13G1094800	Chr13	6665826	6666296
gene:MD05G1033400	33.6847	28.3472	26.8767	18.9559	17.7066	20.6654	21.9347	23.8157	21.7614	86.6652	88.0038	77.2165	71.8683	71.2351	78.8559	1763.11	1500.87	0.232484	0.0419512	0.307656	5884.54	6686.99	-0.184377	0.0677773	0.22412	1447.88	2245.96	-0.633403	1.69079e-06	4.47548e-05	6472.39	2272.01	1.51047	1.79923e-37	3.67127e-35	1682.25	2215.15	-0.396816	5.02867e-05	0.000517077	5528.24	2211.05	1.32233	3.12494e-38	3.79639e-36	MD05G1033400	Chr05	5382317	5394312
gene:MD11G1009700	123.836	126.856	136.324	99.362	107.451	121.712	146.539	127.937	162.42	63.4241	82.8915	78.6017	94.7383	112.658	113.456	4700.86	3543.24	0.407907	0.00148008	0.0352579	3505.06	2460	0.511005	0.000116326	0.00132572	3418.17	4028.63	-0.237125	0.0471744	0.199833	2381.14	4075.81	-0.775655	3.17216e-10	8.6804e-09	4484.86	3972.97	0.174849	0.0592278	0.179635	3292.67	3966.52	-0.268558	0.00585474	0.0218522	MD11G1009700	Chr11	769877	771790
gene:MD15G1040700	85.5959	92.817	83.5105	95.5015	104.416	131.066	93.4136	97.2283	98.2169	84.0731	93.0338	77.8726	91.772	88.1391	89.3589	3726.93	4279.82	-0.199501	0.128603	0.531482	3527.34	3344.42	0.0768943	0.459603	0.711183	4128.89	3269.49	0.336576	0.0159033	0.0924029	3236.97	3308.02	-0.0314705	0.772062	0.877315	3555.95	3224.48	0.140987	0.0699679	0.20308	3313.06	3218.89	0.0414524	0.610973	0.757055	MD15G1040700	Chr15	2867609	2870949
gene:MD10G1090700	108.839	111.104	108.407	76.826	75.7209	75.4438	77.7147	91.8582	80.3021	135.534	131.202	131.61	87.0274	96.989	100.954	3038.47	2779.64	0.128406	0.242976	0.686598	3517.98	4923.63	-0.484922	7.03265e-07	1.48035e-05	2681.39	3862.62	-0.526619	1.17355e-07	4.15136e-06	4766.04	3907.92	0.286388	0.000715529	0.00496564	2899.24	3809.39	-0.393994	2.85324e-06	4.08929e-05	3304.86	3802.89	-0.202445	0.0192134	0.0588286	MD10G1090700	Chr10	13600025	13605120
gene:MD15G1107100	184.076	176.261	192.861	161.833	131.264	84.6265	161.136	169.918	147.802	263.625	270.193	292.585	109.716	122.988	166.51	3275.85	2592.7	0.337337	0.0753725	0.416674	2771.69	5745.91	-1.05158	2.20921e-12	1.31354e-10	2500.74	3660.79	-0.549716	0.00473322	0.0369127	5562.28	3703.49	0.586811	6.03571e-10	1.57124e-08	3125.57	3610.26	-0.207929	0.0114283	0.0510658	2605.32	3604.29	-0.468035	0.00056463	0.00289583	MD15G1107100	Chr15	7496492	7497724
gene:MD04G1080700	146.88	140.305	134.53	123.428	131.342	140.261	114.46	120.945	126.165	99.4568	107.147	97.9692	103.208	99.967	97.9839	3687.99	4039.22	-0.131233	0.211177	0.650725	3118.94	3158.04	-0.0179399	0.847896	0.941008	3896.56	4161.28	-0.0948306	0.381739	0.675016	3056.76	4209.91	-0.461831	9.66414e-07	1.51088e-05	3518.83	4104.04	-0.221945	0.00419395	0.0228118	2929.29	4096.81	-0.483954	6.38003e-10	9.53957e-09	MD04G1080700	Chr04	11146402	11152727
gene:MD13G1220300	313.411	297.506	288.791	300.415	304.989	264.014	190.771	192.381	171.164	243.489	270.659	336.02	381.419	378.578	342.485	2351.51	3698.23	-0.65331	1.01817e-08	2.19696e-06	4748.7	3665.09	0.373704	0.00482683	0.0303778	3567.38	3692.03	-0.0494528	0.662471	0.859391	3548.3	3735.16	-0.0740897	0.572094	0.743909	2243.58	3641.24	-0.698555	1.38153e-17	1.16671e-15	4459.3	3634.85	0.294891	0.000371431	0.00199559	MD13G1220300	Chr13	21316964	21319422
gene:MD02G1283800	91.8516	99.7986	81.8813	107.114	142.273	120.119	114.057	114.367	135.684	135.392	139.926	112.038	151.214	148.376	136.51	3585.23	3647.49	-0.0249263	0.853399	0.970103	4360.42	3877.81	0.169182	0.14869	0.375753	3518.48	2605.92	0.433159	0.00208798	0.0193744	3753.14	2636.69	0.509283	5.7369e-05	0.000579435	3420.71	2570.13	0.412292	2.63185e-05	0.000293944	4094.79	2565.49	0.674337	3.14618e-12	6.16418e-11	MD02G1283800	Chr02	34041022	34043447
gene:MD09G1189100	153.174	154.905	149.76	150.141	149.191	197.126	132.323	135.349	142.989	137.069	141.285	138.144	141.854	140.521	131.483	3388.97	4106.29	-0.276908	0.0351347	0.27808	3467.9	3493.87	-0.0108105	0.904786	0.965294	3961.51	3655.28	0.115971	0.391865	0.683793	3381.97	3698.13	-0.128992	0.132427	0.294727	3233.47	3604.93	-0.156946	0.0344176	0.12008	3256.78	3598.73	-0.144162	0.0613084	0.148009	MD09G1189100	Chr09	16512562	16515929
gene:MD03G1289900	553.032	386.029	583.712	279.253	180.062	196.432	169.278	238.706	210.926	186.475	297.86	188.084	96.4646	112.871	153.167	2975.54	3162.69	-0.0879963	0.618046	0.908987	1768.9	3287.17	-0.893723	1.08693e-05	0.000171061	3050.85	7081.12	-1.21475	2.44268e-10	1.53457e-08	3180.83	7161.96	-1.17101	2.58418e-09	6.18871e-08	2839.43	6983.18	-1.29827	6.20696e-09	1.57611e-07	1662.8	6972.07	-2.06787	9.86141e-15	2.52918e-13	MD03G1289900	Chr03	36793321	36794497
gene:MD03G1054700	259.124	198.033	233.522	168.906	118.935	143.119	130.345	155.105	147.852	80.4259	130.018	112.791	94.4396	99.4838	111.394	3631.17	3622	0.00369349	0.979435	0.996631	2597.5	2753.62	-0.0839558	0.609305	0.815037	3494.05	5598.58	-0.680156	1.35938e-05	0.000280414	2665.13	5662.98	-1.08748	1.50375e-10	4.2947e-09	3464.79	5521.51	-0.672196	3.89261e-11	1.42882e-09	2440.41	5511.9	-1.17519	1.42397e-25	8.25587e-24	MD03G1054700	Chr03	4364593	4365969
gene:MD05G1049900	79.5711	88.0872	87.3695	99.7226	94.7376	84.6291	94.2072	85.1135	85.0623	80.5286	82.2097	96.1157	81.6071	82.4465	86.1231	3644.64	3858.05	-0.0821164	0.468581	0.847568	3501.23	3626.59	-0.050685	0.631864	0.829534	3721.56	3401.15	0.12986	0.268792	0.566976	3510.87	3441.2	0.0288094	0.795005	0.890239	3477.18	3354.19	0.0518672	0.526005	0.735294	3288.88	3348.68	-0.026067	0.753652	0.856928	MD05G1049900	Chr05	8652116	8654732
gene:MD04G1116400	50.558	51.0389	46.2796	40.1256	44.9189	49.8707	46.016	44.6149	44.5124	38.9719	39.9212	40.2912	53.0361	56.1826	50.4565	3509.62	3511.75	-0.000828323	0.994188	0.998996	4210.45	3146.05	0.420388	6.46138e-06	0.00010769	3387.78	3715.12	-0.133121	0.27464	0.572797	3045.36	3758.71	-0.303685	0.00107059	0.00692918	3348.48	3664.03	-0.129944	0.089499	0.241958	3954	3657.54	0.112331	0.183582	0.336947	MD04G1116400	Chr04	20111992	20118068
gene:MD12G1079400	30.0566	31.7446	31.9193	26.0815	26.1331	32.7288	30.4779	27.8662	29.3621	30.5112	30.3111	31.4717	22.3049	23.1743	25.4921	3679.96	3572.2	0.0429863	0.726425	0.940962	3022.96	3936.06	-0.380667	7.58669e-05	0.000922499	3446.19	3804.2	-0.142709	0.260644	0.559055	3810.16	3848.88	-0.0146437	0.868126	0.931262	3510.92	3751.71	-0.0957346	0.206465	0.423103	2840	3745.48	-0.399174	4.42456e-06	3.61122e-05	MD12G1079400	Chr12	9687125	9709169
gene:MD17G1246900	106.867	102.723	108.378	98.9466	95.6782	87.2631	106.144	98.6034	103.829	70.0866	72.0717	79.3524	71.4413	71.8507	76.0144	4137.3	3789.88	0.126507	0.229363	0.672957	2985.15	3018.59	-0.0159684	0.870196	0.949851	3655.83	4124.09	-0.173809	0.107877	0.339286	2922.15	4172.24	-0.513807	8.55848e-08	1.62514e-06	3947.28	4067.22	-0.0430927	0.556423	0.756261	2804.16	4060.38	-0.533896	7.07217e-12	1.32718e-10	MD17G1246900	Chr17	29546511	29552838
gene:MD17G1034800	114.686	112.698	114.912	97.9749	88.4821	104.666	85.8907	104.831	101.157	173.953	159.225	149.646	78.9975	92.1656	106.158	3103.22	3103.13	8.58999e-05	0.999441	0.999934	2993.11	5218.38	-0.801865	4.55717e-10	1.85103e-08	2993.58	3520.74	-0.234104	0.0365684	0.166953	5051.17	3561.91	0.504042	2.40248e-07	4.20256e-06	2961.07	3472.21	-0.229811	0.00907005	0.0426076	2812.52	3466.32	-0.301369	0.0061037	0.0226441	MD17G1034800	Chr17	2511187	2513803
gene:MD10G1336100	210.543	149.171	198.168	127.072	59.0277	82.2936	48.0187	83.3363	79.4175	92.5313	179.146	118.067	122.845	123.332	147.043	2108.59	2694.29	-0.353628	0.3731	0.794219	3993.76	3964.79	0.0106636	0.957127	0.984261	2599.09	5398.71	-1.05463	3.60999e-06	8.76204e-05	3836.55	5460.47	-0.509279	0.0144661	0.0568777	2012.3	5324.28	-1.40375	2.17763e-07	4.02289e-06	3752.59	5315.26	-0.502055	9.75144e-05	0.000603351	MD10G1336100	Chr10	41266090	41268919
gene:MD17G1123800	228.515	207.771	211.735	202.471	217.865	133.597	235.422	199.657	193.524	61.0503	65.1738	93.2182	113.484	113.407	125.527	4748.05	4196.59	0.178047	0.296753	0.736195	2702.15	1684.2	0.682168	1.47985e-05	0.000224587	4047.75	4734.55	-0.225999	0.186237	0.467528	1630.7	4789.67	-1.55451	1.76614e-23	1.64065e-21	4529.75	4669.39	-0.0436688	0.624804	0.801792	2538.55	4661.24	-0.876484	2.21554e-24	1.17902e-22	MD17G1123800	Chr17	10760912	10762734
gene:MD13G1040100	264.793	237.668	227.722	204.213	192.814	136.607	188.172	171.395	179.262	256.597	248.435	326.877	287.464	300.434	313.352	2738.31	2720.24	0.00945852	0.950362	0.991713	4649.81	4296.37	0.114081	0.361938	0.628288	2623.83	3589.51	-0.45198	0.00464475	0.0364666	4159.63	3631.31	0.196002	0.134335	0.297511	2612.51	3540.2	-0.438223	2.17379e-07	4.01799e-06	4367.91	3533.82	0.305864	0.000550542	0.00283145	MD13G1040100	Chr13	2731920	2733038
gene:MD02G1005800	579.512	209.407	419.875	28.3224	20.4493	20.8424	21.546	22.9716	20.5149	30.2054	40.0608	53.2026	33.63	42.3501	54.8804	776.563	833.783	-0.102492	0.505174	0.865182	1585.94	1498.19	0.0824266	0.692934	0.862995	804.294	13955.1	-4.11693	3.26858e-23	1.19929e-20	1450.52	14108.6	-3.28196	1.9532e-13	7.91597e-12	740.942	13763.6	-4.21535	7.14256e-28	1.59388e-25	1490.75	13738.1	-3.20403	1.52055e-13	3.45157e-12	MD02G1005800	Chr02	400695	402656
gene:MD01G1027400	163.148	155.586	130.361	157.76	164.462	117.343	162.225	161.117	173.584	143.362	163.522	191.669	248.916	239.702	192.513	3483.94	3090.94	0.172552	0.217852	0.659933	4849.59	3552.47	0.44903	0.0015777	0.0121998	2981.42	3046	-0.030809	0.843236	0.943127	3439.12	3081.67	0.158266	0.250393	0.449039	3324.04	3004.24	0.145954	0.11622	0.29043	4552.88	2998.63	0.602393	3.79074e-07	3.70173e-06	MD01G1027400	Chr01	10237470	10238730
gene:MD15G1004400	87.6476	76.8211	69.8506	96.3253	109.099	99.5145	105.635	93.5425	107.422	61.0386	84.8379	59.607	78.1156	77.6262	70.249	4314.1	4301.72	0.00411062	0.970322	0.995551	3228.86	2939.61	0.135503	0.356942	0.623115	4149.62	3189.39	0.379807	0.00244964	0.0220653	2844.77	3226.5	-0.181746	0.23808	0.434687	4115.88	3145.66	0.38799	4.7243e-05	0.000489515	3032.09	3139.81	-0.0503438	0.620481	0.763759	MD15G1004400	Chr15	264147	269737
gene:MD07G1270800	95.5484	94.152	80.7296	116.671	113.902	138.494	81.0239	81.3597	95.1631	82.9306	104.951	98.3412	175.737	155.222	154.839	2771.08	3980.66	-0.5225	2.50884e-05	0.00161493	5307.33	3130.56	0.761695	2.2165e-10	9.37154e-09	3840.19	2815.04	0.447946	0.000530788	0.00633675	3030.18	2848.05	0.0892736	0.475711	0.668914	2643.92	2776.4	-0.0705755	0.460697	0.682688	4984.38	2771.32	0.84679	3.81794e-18	1.31534e-16	MD07G1270800	Chr07	33778027	33780764
gene:MD12G1109400	99.0491	96.2118	87.5367	154.626	144.058	181.772	204.26	187.095	185.671	153.73	157.81	143.884	78.6916	83.0998	100.116	5004.51	4176.78	0.260944	0.0293774	0.251221	2305.67	4015.02	-0.800011	1.40864e-11	7.21277e-10	4029.42	2372.64	0.764007	2.24638e-09	1.15466e-07	3886.26	2400.41	0.695097	3.28231e-12	1.17154e-10	4774.61	2340.03	1.02891	6.10119e-36	2.36305e-33	2166.58	2335.84	-0.108296	0.32408	0.500791	MD12G1109400	Chr12	17309362	17312177
gene:MD07G1262800	60.5998	61.3231	57.3314	48.0311	48.6579	53.8662	45.5604	44.3179	44.5895	57.9579	61.656	60.7327	52.3069	52.3249	54.3523	3005.12	3372.86	-0.166479	0.103743	0.484275	3607.16	4096.76	-0.18352	0.0366877	0.144725	3253.76	3875.45	-0.252334	0.019426	0.107424	3965.57	3920.91	0.0162527	0.856458	0.925404	2867.15	3822.12	-0.414772	1.97496e-08	4.53635e-07	3388.32	3815.45	-0.171268	0.026031	0.0754257	MD07G1262800	Chr07	33191816	33198905
gene:MD14G1154200	192.958	184.681	163.681	137.742	120.586	73.001	149.241	140.254	138.932	100.985	104.224	118.035	90.9565	111.952	118.053	3979.06	3087.51	0.365907	0.0512426	0.341543	3026.16	3051.2	-0.0117741	0.926236	0.97429	2977.97	4863.47	-0.707579	0.000328049	0.00424238	2953.78	4920.38	-0.736241	4.69839e-11	1.4397e-09	3796.32	4796.7	-0.337392	5.36167e-05	0.000546317	2843.14	4787.96	-0.751815	2.71788e-11	4.79125e-10	MD14G1154200	Chr14	24868280	24870616
gene:MD01G1157700	193.654	181.743	166.568	164.91	182.409	194.925	175.846	190.186	187.42	88.4662	102.808	122.916	157.396	181.488	174.125	4048.67	3976.2	0.0260629	0.809861	0.960035	3810.33	2335.9	0.70606	1.65969e-07	3.99986e-06	3835.79	3835.36	0.00016372	0.998901	0.999742	2261.4	3880.17	-0.779007	8.89285e-09	1.95709e-07	3863	3782.69	0.0303328	0.712332	0.857549	3578.98	3775.84	-0.0771975	0.411231	0.587765	MD01G1157700	Chr01	26459712	26462292
gene:MD05G1181500	311.979	354.847	378.851	445.885	525.832	354.483	315.929	473.641	391.484	179.27	151.916	180.113	708.44	744.566	492.958	3536.31	3982.41	-0.171513	0.318126	0.753645	5918.27	1556.06	1.92709	5.97838e-34	3.85926e-31	3841.27	3029.25	0.342678	0.0291152	0.14264	1506.42	3064.92	-1.02462	3.95474e-17	2.30367e-15	3374.64	2987.32	0.175722	0.148607	0.342391	5554.53	2982.64	0.896934	1.48713e-10	2.41101e-09	MD05G1181500	Chr05	30988377	30988868
gene:MD04G1094400	81.0641	81.5794	73.397	66.591	71.8183	77.2195	71.9729	68.6501	72.2207	62.4459	65.2638	59.7822	69.1613	64.9026	63.528	3638.72	3695.21	-0.0221839	0.832494	0.965224	3429.75	3258.28	0.0739776	0.436992	0.692711	3564.71	3903.81	-0.131143	0.248668	0.545341	3153.79	3949.62	-0.324683	0.000863101	0.00579119	3471.64	3850.14	-0.14931	0.0550984	0.170389	3221.09	3843.29	-0.254876	0.00248544	0.0105049	MD04G1094400	Chr04	17217700	17223566
gene:MD09G1167700	75.4415	66.3024	84.856	63.515	59.2624	63.7114	73.7065	71.7717	69.6145	62.8833	72.1687	60.3081	83.2603	83.6868	80.0079	3605.26	3133.88	0.202222	0.0425046	0.30969	4202.69	3328.73	0.336415	0.00146572	0.0114763	3023.17	3673.87	-0.281197	0.0250986	0.128416	3221.76	3716.42	-0.206057	0.0993341	0.240913	3439.74	3623.04	-0.0747401	0.419354	0.645867	3947.05	3617.33	0.125957	0.210128	0.371101	MD09G1167700	Chr09	13752030	13757131
gene:MD05G1273300	62.4435	68.1747	80.2633	82.361	77.0912	94.5399	108.547	97.2925	100.043	34.4577	31.7358	36.3626	23.0835	27.9189	31.6226	5745.13	4781.94	0.264835	0.0220265	0.212542	1575.28	1957.7	-0.313386	0.0193799	0.0899547	4613.19	3831.69	0.267706	0.0501637	0.208527	1895.22	3876.64	-1.03241	5.98286e-17	3.41187e-15	5481.16	3778.56	0.536616	1.7769e-08	4.13497e-07	1480.23	3772.86	-1.34965	2.35424e-25	1.33559e-23	MD05G1273300	Chr05	40831929	40836805
gene:MD12G1118400	369.966	350.76	352.948	362.962	330.307	214.966	290.714	284.139	281.591	245.539	249.901	331.73	342.468	365.084	330.865	3262.99	3471.45	-0.0894207	0.598207	0.901933	4017.08	3202.58	0.326906	0.014594	0.0725925	3348.35	3957.09	-0.240904	0.170391	0.445008	3100.68	4003.28	-0.368617	0.00533585	0.0259157	3113.19	3902.61	-0.32595	6.94577e-06	9.06447e-05	3772.5	3895.86	-0.0464362	0.558098	0.714814	MD12G1118400	Chr12	18982843	18984180
gene:MD09G1000800	119.714	109.57	113.956	133.063	143.427	127.838	160.803	141.582	140.158	79.1102	75.6393	84.2469	90.1259	85.8306	88.1642	4673.18	4280.72	0.126521	0.251749	0.694803	2831.52	2565	0.14258	0.131443	0.346888	4129.31	3506.04	0.236185	0.0291345	0.142683	2483.08	3546.86	-0.514302	9.1877e-08	1.73715e-06	4458.41	3457.76	0.366858	8.82334e-06	0.000112278	2659.56	3451.79	-0.376019	2.11411e-06	1.81214e-05	MD09G1000800	Chr09	150799	153925
gene:MD14G1237000	48.0566	47.7823	50.6548	41.1458	41.3527	46.2798	65.1395	63.2452	67.0364	30.4576	29.9428	33.3155	32.3391	34.0384	33.0552	5268.75	3480.53	0.598223	5.60739e-09	1.33186e-06	2721.87	2568.1	0.0838797	0.381656	0.646458	3357.63	3820.87	-0.186511	0.0848517	0.291953	2486.07	3865.55	-0.636798	2.46445e-11	7.8374e-10	5026.87	3768.13	0.415831	8.67056e-09	2.14826e-07	2556.49	3761.89	-0.557285	7.46138e-13	1.56838e-11	MD14G1237000	Chr14	31673817	31685182
gene:MD07G1173900	153.874	113.911	130.377	132.37	91.8016	88.4201	87.687	94.0259	98.3279	122.598	181.777	99.8115	98.8847	95.1964	112.198	2936.48	3288.33	-0.16327	0.29892	0.737548	3260.3	4309.87	-0.402524	0.0313568	0.128229	3171.97	4038.35	-0.348321	0.0469828	0.199267	4170.14	4084.74	0.0298431	0.877967	0.936462	2801.8	3982.85	-0.507252	7.95035e-07	1.2892e-05	3063.22	3975.73	-0.375907	0.00137863	0.00628846	MD07G1173900	Chr07	25189189	25192100
gene:MD05G1182100	145.875	138.665	147.505	135.908	142.868	160.443	135.093	136.873	139.196	86.2324	91.7354	84.0163	103.591	96.8434	95.4966	3988.73	4271.1	-0.0986353	0.353697	0.78304	2914.86	2583.55	0.174089	0.0711219	0.231689	4120.32	4054.58	0.0231904	0.836229	0.939313	2500.69	4101.87	-0.71398	8.75544e-15	4.08819e-13	3805.69	3998.66	-0.0712926	0.321307	0.554621	2737.56	3991.94	-0.544188	7.52833e-12	1.40849e-10	MD05G1182100	Chr05	31062494	31065651
gene:MD08G1070300	207.734	206.647	196.785	186.994	201.116	173.518	152.044	157.024	147.235	163.413	156.726	181.892	202.45	190.56	176.376	3002.08	3704.9	-0.303561	0.00462927	0.0773396	3803.61	3356.9	0.180147	0.0926057	0.276349	3573.83	3889.82	-0.122158	0.268487	0.56675	3249.78	3935.39	-0.276159	0.0057745	0.027572	2864.34	3836.28	-0.421528	1.65886e-08	3.90342e-07	3571.82	3829.6	-0.100642	0.231487	0.397327	MD08G1070300	Chr08	5559098	5561096
gene:MD09G1108800	69.1366	62.4693	61.1553	47.5176	52.8346	60.7059	54.6229	56.1173	53.9681	45.0284	50.0404	40.0981	40.1664	40.8203	44.2924	3767.15	3692.03	0.0291096	0.804906	0.95906	2908.86	3142.82	-0.11147	0.331835	0.598902	3561.73	4264.76	-0.259892	0.0411754	0.181231	3041.76	4314.42	-0.504272	1.22159e-05	0.000149057	3594.29	4206.13	-0.226683	0.00369501	0.02061	2732.67	4198.64	-0.619411	2.01946e-12	4.03805e-11	MD09G1108800	Chr09	8049043	8056053
gene:MD05G1301400	163.266	162.697	153.927	155.249	161.684	143.737	140.375	140.058	136.222	125.239	131.07	138.099	164.515	160.543	151.461	3321.93	3682.7	-0.14881	0.146406	0.56131	3857.49	3196.14	0.271324	0.00432148	0.0277038	3552.43	3701.33	-0.0591794	0.582484	0.816162	3093.94	3744.71	-0.275481	0.00312186	0.0168324	3169.46	3650.4	-0.203824	0.0055161	0.0284859	3622.67	3644.02	-0.0085691	0.913188	0.955163	MD05G1301400	Chr05	43423732	43426889
gene:MD10G1330900	194.794	187.311	206.977	185.439	208.006	187.436	210.209	202.687	234.908	75.7353	85.7918	90.5366	290.267	290.433	228.67	4021.25	3615.28	0.15347	0.167787	0.59592	5102.41	1590.42	1.68183	4.53701e-38	4.43278e-35	3487.43	3537.57	-0.0204891	0.852901	0.947415	1539.56	3578.83	-1.21715	2.62906e-29	3.5422e-27	3836.65	3488.72	0.137205	0.100242	0.26229	4790.19	3482.99	0.459688	1.5901e-05	0.000116867	MD10G1330900	Chr10	40908806	40910299
gene:MD14G1022900	144.569	145.204	147.012	154.171	159.395	131.182	115.175	114.276	106.031	118.031	119.949	126.371	128.49	135.286	121.661	3019.87	4014.51	-0.410808	0.000427712	0.0142554	3522.83	3333.49	0.0796384	0.40318	0.664916	3872.41	3803.47	0.0259944	0.82509	0.934455	3226.89	3848.01	-0.254006	0.00379726	0.01973	2881.25	3751.03	-0.38058	3.78972e-07	6.63368e-06	3308.25	3744.7	-0.178888	0.0235352	0.0695282	MD14G1022900	Chr14	2064927	2067638
gene:MD17G1027400	9.29577	6.8692	8.05369	10.2004	8.89461	10.9486	13.5053	12.4675	13.7467	7.5734	11.1628	10.522	10.7087	11.4121	9.17872	4548.7	3449.3	0.399271	0.000579478	0.0177021	3640.02	3405.84	0.0960071	0.536072	0.768241	3327.55	2682.62	0.310916	0.0304604	0.147016	3296.61	2713.43	0.28087	0.0835021	0.212533	4339.78	2645.73	0.714316	1.86238e-12	8.2681e-11	3417.58	2641.05	0.372009	0.00223204	0.00956306	MD17G1027400	Chr17	1951996	1975335
gene:MD00G1006600	58.6951	53.8831	63.51	93.8377	92.372	83.7633	101.942	80.024	98.7238	33.1019	34.9978	39.0871	26.7262	25.7554	32.3607	5398.23	5206.36	0.0522092	0.67503	0.926528	1656.24	2095.16	-0.338825	0.00706583	0.0410231	5022.21	3275.91	0.616526	1.23858e-07	4.35903e-06	2028.24	3313.99	-0.708353	3.34109e-10	9.10737e-09	5149.92	3230.64	0.672866	1.33722e-11	5.2394e-10	1556.35	3225.42	-1.05095	3.78814e-21	1.66354e-19	MD00G1006600	Chr00	942392	949654
gene:MD02G1064800	83.7962	88.9467	85.9989	77.7549	78.2007	79.7951	101.256	94.9134	93.1842	76.2117	77.1756	80.9047	60.1558	58.873	68.9013	4235.39	3459.54	0.291947	0.00292387	0.0563797	2792.34	3485.66	-0.319787	0.00183709	0.0138732	3337.29	3663.89	-0.134766	0.180108	0.459285	3374.19	3706.96	-0.13579	0.130366	0.291409	4040.87	3613.38	0.161253	0.032027	0.113598	2623.55	3607.27	-0.459278	5.2171e-07	4.97234e-06	MD02G1064800	Chr02	5252605	5257937
gene:MD04G1220300	222.229	232.858	259.476	212.881	232.36	337.943	216.672	222.971	210.674	257.962	275.527	267.785	216.374	226.328	222.519	3170.3	3825.55	-0.270962	0.0909168	0.456732	3292.52	3970.52	-0.270073	0.00237089	0.0170291	3690.82	3369.94	0.131128	0.441333	0.72147	3843.34	3409.43	0.172755	0.0877546	0.220162	3024.83	3323.32	-0.135821	0.101191	0.263962	3092.53	3318.07	-0.101578	0.25096	0.420109	MD04G1220300	Chr04	30141535	30143692
gene:MD09G1062600	46.1208	46.546	44.1291	39.652	42.6776	55.0142	48.6088	46.3496	48.241	74.4588	71.7277	68.9467	56.5868	57.6092	63.4834	3100.01	2979.68	0.0572247	0.671912	0.925542	3904.82	4734.07	-0.277768	0.00382376	0.0251783	2874.62	2864.88	0.00478836	0.972895	0.991129	4582.43	2898.47	0.660825	2.6566e-13	1.06084e-11	2957.66	2825.44	0.0659691	0.377845	0.60829	3668.44	2820.53	0.379272	7.37908e-06	5.78854e-05	MD09G1062600	Chr09	4248652	4255033
gene:MD15G1135800	61.5337	64.4129	55.5448	56.3235	63.0063	74.6583	58.3506	59.4823	59.9281	55.162	56.5311	51.9434	59.8032	59.2657	58.4841	3506.3	3834.93	-0.129198	0.29641	0.735706	3555.82	3281.05	0.116019	0.200261	0.44896	3699.63	3463.36	0.0951199	0.481808	0.751552	3175.85	3504.13	-0.141987	0.165482	0.341521	3345.41	3415.77	-0.0301379	0.709961	0.855854	3339.71	3409.66	-0.0300143	0.725846	0.838844	MD15G1135800	Chr15	9900789	9907155
gene:MD01G1029100	139.255	125.722	132.426	163.038	171.708	171.319	127.638	137.966	153.368	126.943	158.58	136.466	110.301	111.874	113.828	3544.13	4291.98	-0.276247	0.0118861	0.144807	2885.85	3628.95	-0.330392	0.00322302	0.0218885	4140.3	3252.07	0.348472	0.000831903	0.00919263	3512.38	3289.9	0.0943389	0.408739	0.610674	3381.6	3207.28	0.076434	0.382946	0.612713	2710.69	3201.76	-0.240016	0.00280349	0.0116362	MD01G1029100	Chr01	10632540	10635781
gene:MD05G1055300	123.701	117.376	128.668	102.166	88.9378	69.7702	79.4744	84.7061	77.2066	50.6464	59.4281	61.4677	75.8607	79.0007	69.1355	3389.26	3674.13	-0.116494	0.419279	0.822505	3193.53	2448.08	0.383568	0.000886405	0.00753467	3544	5021.98	-0.50281	0.000713249	0.00810167	2369.76	5080.53	-1.10038	7.4966e-24	7.0568e-22	3233.8	4952.68	-0.61494	1.66829e-15	1.12205e-13	2998.82	4944.47	-0.721492	4.76889e-17	1.50021e-15	MD05G1055300	Chr05	9464512	9466896
gene:MD11G1247800	101.494	94.1382	99.5657	73.868	72.5478	72.1455	74.1483	77.5011	75.0224	85.5542	96.7383	78.7296	68.1582	71.041	72.5165	3299.86	3190.16	0.0487582	0.612794	0.906966	3129.16	3863.01	-0.303851	0.00560665	0.0342308	3077.41	4157.16	-0.433826	1.90303e-05	0.000375277	3738.82	4205.59	-0.169747	0.118311	0.272467	3148.47	4099.87	-0.380844	2.58292e-07	4.69692e-06	2939.31	4092.89	-0.477491	1.29803e-09	1.8495e-08	MD11G1247800	Chr11	35978866	35984085
gene:MD03G1218900	213.588	201.213	187.898	197.782	227.982	178.299	248.812	220.58	210.764	68.9128	72.7974	96.517	123.923	120.111	125.57	4831.05	4301.95	0.167278	0.189075	0.625689	2665.12	1719.46	0.632348	4.26617e-06	7.42523e-05	4149.66	4140.98	0.00313018	0.980541	0.993635	1664.74	4189.35	-1.3315	2.18529e-21	1.74922e-19	4609.03	4084.07	0.174548	0.0448321	0.146419	2503.4	4076.75	-0.703439	3.74865e-17	1.19246e-15	MD03G1218900	Chr03	30339429	30341036
gene:MD09G1181200	153.549	125.817	95.2038	100.944	104.943	83.4156	77.4023	69.9746	70.0656	130.492	155.109	126.914	70.8486	79.768	100.365	2473.46	3300.09	-0.416041	0.000817092	0.0231384	2897.73	4770.16	-0.718917	7.32312e-07	1.53198e-05	3183.25	4121.35	-0.372522	0.0312424	0.149805	4616.8	4169.21	0.147128	0.371218	0.576888	2359.82	4065.16	-0.784521	7.72763e-10	2.30638e-08	2723.35	4056.87	-0.574832	0.0003338	0.0018116	MD09G1181200	Chr09	15579641	15582541
gene:MD04G1127400	121.495	120.692	122.414	122.517	138.005	137.276	115.312	120.119	127.682	85.0418	88.1951	87.411	121.791	117.254	105.967	3699.28	4062.71	-0.13523	0.202303	0.639621	3569.13	2699.22	0.402963	4.78611e-05	0.000619026	3919.16	3593.47	0.125184	0.238201	0.533374	2612.8	3635.53	-0.476621	2.91778e-08	5.95363e-07	3529.58	3543.94	-0.00588558	0.937638	0.974611	3351.53	3537.94	-0.0782056	0.349735	0.52802	MD04G1127400	Chr04	21335544	21338905
gene:MD09G1079900	392.279	393.842	414.784	355.693	303.316	454.433	330.8	379.081	397.034	222.827	304.37	176.415	105.224	114.641	144.862	4365.16	4401.15	-0.0117665	0.937927	0.989362	1460	2821.57	-0.950278	5.34155e-07	1.15974e-05	4246.07	4581.69	-0.109852	0.466337	0.73939	2730.22	4635.31	-0.76375	7.43944e-06	9.53221e-05	4165.1	4518.46	-0.117539	0.1654	0.367463	1372.11	4510.98	-1.71666	1.2331e-48	2.43534e-46	MD09G1079900	Chr09	5603353	5604730
gene:MD14G1171800	87.6377	90.4096	85.6955	61.2777	67.8088	82.5324	69.2823	73.4363	66.9732	52.8239	59.199	59.6895	55.99	57.4201	61.5035	3593.84	3634.81	-0.0162921	0.89963	0.979909	3043.33	2991.25	0.0250952	0.803564	0.922325	3506.59	4372.88	-0.318598	0.0162152	0.0936785	2895.5	4424.22	-0.611769	2.97209e-10	8.18367e-09	3428.98	4312.66	-0.330872	1.17143e-05	0.000144218	2858.94	4305.23	-0.590543	2.2874e-13	5.0952e-12	MD14G1171800	Chr14	26554578	26558919
gene:MD08G1023500	257.77	224.227	260.672	241.306	229.134	148.367	215.655	237.414	226.187	112.797	113.223	124.03	184.917	189.735	159.977	4113.28	3759.19	0.129777	0.435263	0.831668	3287.56	2154.53	0.609537	3.04098e-08	8.68337e-07	3625.89	4350.3	-0.262672	0.133619	0.386296	2085.69	4400.73	-1.07715	1.33527e-24	1.35835e-22	3924.67	4290.28	-0.128383	0.126287	0.30667	3086.86	4283.13	-0.472544	1.95005e-06	1.68348e-05	MD08G1023500	Chr08	1691094	1693387
gene:MD08G1002300	67.1927	72.9283	71.5658	81.0173	67.5055	94.482	81.935	84.9511	88.6622	97.8282	101.12	96.0666	71.522	71.468	81.7572	3629.94	3460.15	0.0692295	0.605477	0.904514	3240.86	4259.79	-0.394257	7.1202e-05	0.000874305	3338.15	2909.11	0.198302	0.158115	0.426647	4123.29	2943.34	0.486211	1.07143e-07	2.00857e-06	3463.4	2868.97	0.271477	0.000454714	0.0035583	3044.86	2864.2	0.0882822	0.334324	0.511613	MD08G1002300	Chr08	218526	222291
gene:MD09G1282600	344.733	314.382	314.592	273.097	281.287	247.482	303.321	289.356	304.247	364.75	360.35	359.244	287.257	315.248	337.913	3340.74	2994.81	0.157625	0.134857	0.542332	3555.97	4105.34	-0.207171	0.0365271	0.144233	2888.87	3508.32	-0.280139	0.0128056	0.0789814	3973.92	3549.19	0.163171	0.0712718	0.18935	3187.35	3460.06	-0.118289	0.124711	0.304349	3340.72	3453.98	-0.0479082	0.603766	0.751506	MD09G1282600	Chr09	35985329	35985940
gene:MD16G1193800	178.231	173.924	180.344	181.288	193.185	201.878	148.049	148.753	139.422	168.356	177.554	178.53	191.73	194.836	173.6	2904.52	3846.87	-0.405364	7.27686e-05	0.00374728	3787.13	3549.25	0.093546	0.334511	0.601141	3710.98	3429.82	0.113669	0.274297	0.572496	3435.64	3469.91	-0.014357	0.869849	0.932198	2771.21	3382.53	-0.287538	0.000114516	0.00106772	3556.29	3376.83	0.0746269	0.36108	0.539829	MD16G1193800	Chr16	17200191	17202562
gene:MD01G1187800	68.2279	73.1355	71.3456	55.7638	52.7979	52.9558	60.181	64.5735	57.3793	99.5481	95.1496	94.4733	70.0528	77.7574	80.6174	2955.27	2627.7	0.169489	0.10598	0.488917	3762.78	4769.23	-0.341924	0.000463849	0.00435708	2534.82	3338.94	-0.397582	0.000141246	0.00207389	4616.56	3378.21	0.450515	5.16679e-07	8.47526e-06	2819.72	3292.89	-0.223936	0.00517117	0.0270655	3534.79	3287.37	0.104684	0.233581	0.399973	MD01G1187800	Chr01	28618069	28622457
gene:MD10G1283500	121.617	104.569	93.8641	81.974	85.7903	99.4424	97.7515	92.9364	107.132	77.2627	69.6136	64.9266	47.1088	48.6146	56.3324	4190.47	3768.69	0.153112	0.193421	0.628868	2171.93	3029.54	-0.480043	4.53548e-05	0.000591051	3635.67	4356.25	-0.260862	0.0555306	0.222885	2932.45	4406.89	-0.587518	3.12223e-06	4.35115e-05	3998.07	4296.56	-0.103775	0.291786	0.524139	2040.7	4288.47	-1.07117	7.12557e-21	3.08513e-19	MD10G1283500	Chr10	37372307	37375811
gene:MD06G1186400	59.6655	60.0997	53.3789	53.8174	61.5607	62.3777	67.6102	67.8601	62.0237	52.4875	47.0396	62.3892	49.224	46.9175	48.683	4036.33	3641.53	0.148495	0.17471	0.604656	3004.94	3362.9	-0.162402	0.182172	0.424736	3512.89	3423.26	0.0372724	0.749932	0.90178	3255.89	3463.44	-0.0891405	0.482558	0.674654	3851.07	3376.21	0.189824	0.020794	0.0819285	2822.51	3370.17	-0.25586	0.00248481	0.0105035	MD06G1186400	Chr06	32420136	32426337
gene:MD05G1352800	85.8458	90.28	85.4165	82.1561	88.1809	88.0711	82.4016	80.1906	85.7539	62.3627	64.439	70.4126	82.7683	85.4922	81.2903	3577.55	3731.89	-0.0609409	0.538269	0.878505	3650.08	2887.58	0.338082	0.000435641	0.00412803	3600.01	3645.02	-0.0179645	0.861616	0.950797	2795.31	3687.86	-0.399886	3.7992e-05	0.000403708	3413.32	3594.8	-0.0748281	0.314699	0.547618	3428.1	3588.65	-0.0661651	0.386809	0.565074	MD05G1352800	Chr05	46930491	46935687
gene:MD12G1143700	205.391	180.015	178.548	157.38	142.374	131.834	155.408	144.949	131.141	79.2142	83.0302	98.3259	85.3905	84.9218	109.114	3860.65	3872.16	-0.00429605	0.971333	0.995551	2537.44	2369.25	0.0991564	0.469179	0.718587	3735.19	4880.57	-0.385794	0.00156039	0.0154001	2293.67	4937.29	-1.10607	1.52218e-20	1.13841e-18	3683.31	4813.5	-0.385941	1.55925e-05	0.000184872	2384.58	4804.88	-1.01049	1.39135e-18	4.96477e-17	MD12G1143700	Chr12	22273925	22278145
gene:MD06G1137700	151.215	163.577	158.12	157.983	172.21	162.805	135.836	147.692	144.314	171.476	169.066	153.321	153.195	156.722	150.696	3171.47	3663.85	-0.208282	0.0403386	0.30131	3466.77	3721.46	-0.102337	0.28296	0.549488	3534.33	3391.51	0.0594772	0.572314	0.810128	3602.12	3431.43	0.069982	0.47358	0.667253	3026.03	3344.74	-0.14465	0.0622334	0.186282	3255.98	3339.13	-0.0365402	0.639309	0.778084	MD06G1137700	Chr06	28281523	28284392
gene:MD14G1052100	212.767	212.557	208.109	217.715	246.485	201.003	187.071	182.218	175.733	201.522	206.658	208.82	216.754	211.662	201.082	3071.66	3758.95	-0.291408	0.0111482	0.139251	3602.1	3534.43	0.0273226	0.760385	0.899374	3625.92	3453.48	0.0703932	0.549468	0.796703	3421.31	3493.93	-0.0303465	0.722827	0.846239	2930.63	3405.91	-0.216811	0.00318533	0.0182508	3382.87	3400.06	-0.0073978	0.922667	0.960768	MD14G1052100	Chr14	4990099	4991694
gene:MD15G1049300	42.349	48.9561	50.3726	42.5464	54.4436	68.3474	49.1575	56.6535	52.1927	32.9989	30.963	33.5499	68.7266	68.839	63.4226	3618.54	3794.05	-0.068299	0.66616	0.923214	4673.76	2269.86	1.04184	6.22813e-28	2.38222e-25	3660.3	3139.16	0.221492	0.185754	0.466806	2197.32	3176.19	-0.531603	9.84352e-07	1.53547e-05	3452.69	3095.74	0.157221	0.083956	0.230956	4389.13	3090.83	0.505744	6.72289e-08	7.46063e-07	MD15G1049300	Chr15	3354019	3361307
gene:MD16G1164700	348.576	262.53	317.142	247.266	132.982	98.6381	101.179	151.911	130.197	171.181	235.84	250.656	181.333	192.551	223.747	2211.27	2773.63	-0.326913	0.458746	0.843538	3500.2	3856.64	-0.13973	0.358909	0.624948	2675.25	5180.07	-0.953283	0.0248413	0.127534	3733.3	5239.6	-0.489039	0.00199877	0.0116893	2110.18	5108.74	-1.27561	1.28777e-23	2.04683e-21	3288.81	5099.9	-0.632678	1.12282e-07	1.20093e-06	MD16G1164700	Chr16	13650888	13651835
gene:MD09G1113900	82.182	84.0186	83.0223	90.5343	95.9949	68.9108	69.9469	74.6143	73.6484	64.5833	68.4736	64.8251	116.669	106.987	93.179	3073.04	3607.9	-0.231615	0.092009	0.45894	4530.96	2832.78	0.677551	2.08342e-09	7.57703e-08	3480.08	3395.48	0.0355966	0.801217	0.925266	2741.99	3435.3	-0.325316	0.000235373	0.00194902	2932.09	3348.68	-0.191754	0.00946622	0.0440619	4254.24	3343	0.347623	0.00030472	0.00167171	MD09G1113900	Chr09	8654207	8657193
gene:MD15G1153500	161.749	177.316	153.855	168.673	176.816	142.089	174.191	164.764	149.52	107.341	98.8109	136.558	128.334	126.881	129.16	3862	3865.51	-0.00137619	0.991138	0.998477	3085.2	2753.36	0.164154	0.210426	0.461949	3728.67	3770.17	-0.0159476	0.900749	0.965706	2665.82	3814.66	-0.517012	0.00016666	0.00144904	3684.63	3718.3	-0.0132141	0.880195	0.947603	2897.87	3711.77	-0.357231	2.84102e-05	0.000197153	MD15G1153500	Chr15	11383159	11384457
gene:MD13G1162700	158.385	158.248	162.722	169.284	158.025	202.686	130.01	140.003	140.862	160.709	167.226	157.108	158.233	168.058	148.584	2990.66	3866.92	-0.370636	0.00247943	0.0505791	3509.83	3588.87	-0.0321913	0.740402	0.888488	3730.51	3375.44	0.144201	0.249714	0.546626	3473.84	3414.94	0.0246311	0.778564	0.880948	2853.51	3328.88	-0.222356	0.00323157	0.0184812	3295.95	3323.3	-0.0120244	0.88323	0.937018	MD13G1162700	Chr13	12819002	12821181
gene:MD04G1102200	168.795	164.501	170.388	142.909	141.462	126.033	152.256	152.881	151.012	119.943	125.612	147.669	109.078	109.956	116.573	3775.59	3406.31	0.148427	0.15491	0.576535	2820.14	3307.88	-0.230042	0.0390477	0.151505	3285.8	4033.04	-0.295542	0.00653245	0.0471446	3202.35	4080.17	-0.349541	0.00140259	0.00869842	3602.31	3977.44	-0.142877	0.0424886	0.140614	2649.18	3970.72	-0.583718	4.92052e-14	1.17545e-12	MD04G1102200	Chr04	18903406	18906014
gene:MD07G1135000	87.8037	87.251	95.9311	106.967	98.9835	114.959	97.0246	110.858	108.897	152.105	150.419	141.204	99.0102	106.918	111.266	3265.82	3316.83	-0.0223083	0.843055	0.967778	3320.01	4650.28	-0.486072	4.40496e-07	9.82353e-06	3199.72	2702.7	0.243478	0.0333121	0.156701	4501.24	2734.28	0.719193	3.70334e-14	1.60797e-12	3116.13	2665.36	0.225382	0.00776207	0.0376874	3118.81	2661.03	0.229123	0.00948081	0.0328713	MD07G1135000	Chr07	19692242	19696017
gene:MD09G1222700	37.9564	40.1698	37.7326	34.7164	36.0369	43.8054	40.9967	40.4655	40.5996	30.1343	31.8558	31.9243	29.6359	29.5702	31.9387	3939.49	3705.8	0.0883111	0.455472	0.84209	2986.38	3080.9	-0.0447998	0.628346	0.826922	3575.05	3617.53	-0.0171547	0.890971	0.961772	2982.28	3660.07	-0.295596	0.00117537	0.00749944	3758.66	3567.7	0.0751205	0.30176	0.534517	2805.42	3561.58	-0.344279	2.37644e-05	0.000167942	MD09G1222700	Chr09	25978677	25990821
gene:MD02G1110500	184.682	183.431	214.863	178.471	180.991	228.32	225.449	212.743	256.332	122.193	155.518	149.445	153.501	178.666	183.032	4290.1	3639.2	0.237471	0.072753	0.409394	3231.04	2682.13	0.268836	0.0350745	0.139826	3510.84	3483.78	0.0110963	0.935501	0.979238	2596.17	3524.45	-0.441167	0.000476953	0.00353653	4093.12	3435.57	0.252676	0.00699233	0.0345322	3035.31	3430.17	-0.176337	0.08958	0.198808	MD02G1110500	Chr02	8988478	8989766
gene:MD05G1357200	147.587	143.639	151.595	182.405	204.276	125.864	149.103	134.657	146.273	200.541	196.201	211.23	482.309	468.423	391.571	2219.4	2653.2	-0.257697	0.116663	0.510506	7034.81	3189.23	1.14123	2.39744e-24	6.46771e-22	2559.11	2210.84	0.211206	0.210124	0.49915	3087.3	2236.67	0.465048	3.78073e-07	6.39174e-06	2117.44	2180.34	-0.0421014	0.602133	0.788247	6604.94	2176.7	1.60137	3.20208e-61	9.84196e-59	MD05G1357200	Chr05	47263109	47264792
gene:MD02G1165500	109.249	76.8616	104.172	62.0268	35.2769	48.2337	34.6643	51.2021	46.156	70.5662	179.297	70.5239	59.5993	70.0019	91.4185	2059.2	2277.02	-0.145015	0.456176	0.842247	3499.16	5082.95	-0.538628	0.30343	0.571004	2196.61	4379.39	-0.995479	4.69897e-07	1.44703e-05	4916.67	4429.46	0.150538	0.754712	0.866836	1965.05	4318.99	-1.1361	3.95846e-17	3.19101e-15	3288.99	4311.73	-0.390405	0.0126246	0.0415593	MD02G1165500	Chr02	14178668	14182408
gene:MD05G1336200	207.3	180.992	178.237	189.548	200.727	161.19	194.622	173.121	171.821	122.281	115.925	140.608	147.636	155.597	161.673	3720.73	3813.25	-0.0355003	0.771892	0.95336	3254.61	2654.75	0.293926	0.00720812	0.0417185	3678.27	3778.86	-0.0387826	0.763895	0.909167	2570.11	3822.77	-0.572699	8.57647e-07	1.35156e-05	3549.75	3726.94	-0.0700858	0.426203	0.652373	3057.29	3720.24	-0.282954	0.00192775	0.00840168	MD05G1336200	Chr05	45844869	45846438
gene:MD13G1190800	52.0295	39.2342	45.3762	24.3217	23.0543	24.6613	25.5951	27.1792	24.3291	31.2746	38.3313	32.5861	29.7047	29.8546	33.8527	2771.03	2595.59	0.094405	0.36581	0.790884	3407.93	3733.42	-0.1314	0.261602	0.524911	2503.89	4749.65	-0.923576	1.39691e-12	1.29168e-10	3613.47	4804.26	-0.410916	0.00191414	0.0112916	2643.91	4684.33	-0.824989	1.44026e-16	1.06427e-14	3201.79	4676.05	-0.54618	1.12799e-06	1.01634e-05	MD13G1190800	Chr13	16284752	16291908
gene:MD17G1228400	122.504	124.034	118.802	102.892	106.395	100.856	106.863	105.232	109.151	103.187	106.908	112.201	89.5385	95.4114	101.057	3439.04	3328.91	0.0469132	0.627878	0.911546	3108.4	3506.96	-0.173923	0.0734896	0.236694	3211.21	3783.65	-0.236636	0.0190268	0.105623	3394.81	3828.01	-0.173339	0.0544422	0.155423	3281.18	3731.54	-0.185592	0.0100301	0.046121	2920.1	3725.1	-0.35118	2.39171e-05	0.000168957	MD17G1228400	Chr17	27599713	27603420
gene:MD15G1089500	258.13	240.508	222.868	192.929	188.293	133.255	168.077	158.849	164.497	148.806	154.814	204.573	214.83	229.104	226.823	2913.1	3059.03	-0.0706176	0.631198	0.912748	4036.91	3061.39	0.399112	0.0028721	0.0199192	2950.62	4137.4	-0.487591	0.00169973	0.0164534	2963.96	4185.7	-0.497968	0.000326601	0.00257574	2779.32	4080.57	-0.553942	8.90155e-12	3.57931e-10	3791.81	4073.2	-0.103205	0.230153	0.395827	MD15G1089500	Chr15	6225495	6227077
gene:MD03G1190000	213.89	209.188	204.137	203.327	210.672	173.915	163.327	153.748	152.281	184.954	184.278	203.503	195.069	206.49	183.285	2830.9	3555.77	-0.328972	0.00442239	0.0751954	3581.7	3510.94	0.0287074	0.774897	0.907046	3429.91	3659.56	-0.0934005	0.428074	0.711533	3398.78	3702.38	-0.123437	0.186426	0.370103	2700.89	3609.18	-0.418166	2.46219e-08	5.55328e-07	3363.46	3602.92	-0.0993097	0.222527	0.386766	MD03G1190000	Chr03	26107510	26109771
gene:MD13G1253300	90.6206	70.8495	95.4067	60.064	52.0579	54.2576	51.441	57.2714	55.869	52.5194	86.4475	44.0621	88.1316	87.4776	75.934	2775.52	2813.62	-0.0196582	0.859977	0.971095	4307.62	3138.88	0.456733	0.0250145	0.108687	2714.17	4190.17	-0.626423	8.085e-06	0.000177274	3036.92	4238.36	-0.480958	0.0228546	0.081385	2648.27	4132.25	-0.64174	7.27703e-10	2.1835e-08	4044.77	4125.59	-0.028463	0.808705	0.892327	MD13G1253300	Chr13	27194537	27199723
gene:MD08G1049600	207.15	189.334	194.293	163.298	155.253	141.075	158.963	161.035	161.149	47.5278	61.1603	74.2019	86.2424	81.871	83.7752	4231.37	4053.4	0.0619479	0.555302	0.884281	2249.04	1634.57	0.460605	0.00255871	0.0181367	3910.01	5025.86	-0.362117	0.00123742	0.012777	1582.45	5084.38	-1.68411	9.77401e-29	1.29222e-26	4037.19	4956.67	-0.295924	4.81672e-05	0.00049756	2112.43	4948.06	-1.22787	6.77423e-54	1.58345e-51	MD08G1049600	Chr08	3877293	3878822
gene:MD17G1270700	86.4869	84.1874	77.2091	78.3549	83.4101	95.4781	82.6171	82.8632	86.9056	96.6605	98.5691	86.991	88.4088	90.6692	93.3574	3273.24	3344.1	-0.0308381	0.784043	0.955192	3587.22	3720.83	-0.0527192	0.587854	0.801306	3226.07	3110.08	0.0527704	0.663205	0.859533	3601.43	3146.49	0.194828	0.0571315	0.161069	3123.02	3067.33	0.025964	0.742131	0.874125	3369.59	3061.86	0.138224	0.0950549	0.207689	MD17G1270700	Chr17	33157827	33162634
gene:MD08G1203000	29.6271	28.6734	26.6115	23.8557	24.5966	29.3166	31.0797	27.613	30.0254	27.69	31.4207	32.1123	24.6521	24.7249	27.1797	3603.08	3165.74	0.186795	0.117481	0.511292	3156.36	3765.64	-0.254452	0.0149294	0.0738703	3054.03	3336.02	-0.127488	0.301976	0.600543	3645.14	3375.06	0.110975	0.288302	0.491906	3437.52	3290.16	0.0632864	0.438776	0.664008	2965.23	3284.3	-0.14731	0.0905084	0.200375	MD08G1203000	Chr08	26252320	26260929
gene:MD16G1155000	163.111	152.762	141.445	142.414	141.609	129.571	136.098	124.64	131.64	125.481	128.934	148.204	166.602	171.26	154.375	3099.7	3276.16	-0.0799048	0.445157	0.837037	3948.37	3232.58	0.288544	0.00728704	0.0420809	3160.29	3494.8	-0.145073	0.200901	0.487483	3129.4	3535.61	-0.176084	0.112312	0.262541	2957.32	3446.79	-0.220854	0.00750361	0.0366431	3707.82	3440.57	0.107896	0.221754	0.385876	MD16G1155000	Chr16	12292080	12294586
gene:MD10G1111600	106.407	105.79	106.372	92.0237	92.1461	112.499	104.147	105.845	109.592	162.858	168.305	154.159	151.01	143.376	149.966	2903.85	2701.98	0.104066	0.376417	0.795559	4099.18	4482.74	-0.129009	0.155535	0.386102	2606.64	2800.3	-0.103505	0.395212	0.686041	4338.99	2833.08	0.614968	6.50251e-12	2.20287e-10	2770.6	2761.71	0.00462249	0.950012	0.980266	3850.37	2757.02	0.481924	1.43568e-10	2.33168e-09	MD10G1111600	Chr10	18308705	18311067
gene:MD15G1247400	198.628	198.481	195.623	167.67	193.736	100.271	192.437	206.947	199.655	184.002	158.291	173.837	101.031	107.582	147.33	4032.22	3117.41	0.371096	0.0517105	0.342723	2431.68	3531.2	-0.538058	0.000296827	0.00297238	3006.73	3859.73	-0.360186	0.0675519	0.253109	3418.4	3904.94	-0.19186	0.0503893	0.146604	3847.28	3806.56	0.0153084	0.833114	0.922833	2285.67	3800.04	-0.733162	1.57549e-08	1.9178e-07	MD15G1247400	Chr15	20528054	20529300
gene:MD13G1226400	224.197	150.159	209.006	63.7268	57.302	63.9031	107.128	117.625	89.2299	14.6726	24.3537	32.0941	14.1288	15.7724	21.4287	4569.34	2698.1	0.760097	3.37367e-09	8.54291e-07	758.089	1051.65	-0.471711	0.0481363	0.176573	2602.81	8210.1	-1.65731	1.09257e-26	5.38325e-24	1018.18	8303.69	-3.02786	2.71315e-18	1.71025e-16	4359.79	8096.91	-0.893022	1.95772e-12	8.64577e-11	712.587	8083.2	-3.50323	2.66556e-104	2.8127e-101	MD13G1226400	Chr13	22123159	22126494
gene:MD15G1147100	58.5223	57.9087	52.4464	52.0844	50.1652	51.0692	67.7665	63.0349	64.5068	59.3765	54.9651	65.5312	49.3051	48.8941	53.6127	3896.49	3066.77	0.345492	0.000434526	0.0142883	3074.68	3647.12	-0.246287	0.0201009	0.0924134	2958.39	3259.31	-0.139779	0.191564	0.47427	3530.81	3297.52	0.0986418	0.3631	0.568879	3717.53	3214.51	0.209764	0.00811436	0.0390045	2888.45	3208.78	-0.151634	0.0827497	0.186986	MD15G1147100	Chr15	10923982	10928399
gene:MD03G1079000	72.8904	71.7771	78.8901	57.114	61.7944	75.1824	67.7376	63.1684	73.0453	53.0508	59.8388	61.5374	65.7541	70.8963	74.6	3444.39	3285.3	0.0683033	0.598136	0.901933	3622.07	2994.25	0.274794	0.00956422	0.0521628	3169.41	3652.48	-0.204724	0.120485	0.363032	2898.45	3695.14	-0.350453	0.000712942	0.00495508	3286.22	3602.03	-0.132338	0.110444	0.280172	3402.63	3596.15	-0.0796853	0.363468	0.542084	MD03G1079000	Chr03	6385893	6391138
gene:MD13G1172500	49.8264	53.082	49.6068	43.6036	46.4562	50.666	45.5126	48.4749	44.2631	56.9655	57.2343	55.9079	51.1777	50.0053	50.5181	3103.98	3167.1	-0.0290073	0.788873	0.956258	3457.97	3882.11	-0.16692	0.0499165	0.181264	3055.26	3312.72	-0.116824	0.295304	0.593938	3757.79	3351.7	0.164901	0.064406	0.175983	2961.6	3267.09	-0.141771	0.0700058	0.203145	3247.92	3261.49	-0.00612945	0.936714	0.967279	MD13G1172500	Chr13	14146364	14153268
gene:MD15G1060200	55.6131	58.353	59.7235	60.1875	65.2034	73.016	84.3561	74.4067	71.8427	27.2637	27.7111	28.0619	41.0068	36.8557	36.6875	4905.45	4230.18	0.213725	0.0726665	0.409004	2473.89	1795.32	0.462505	2.80785e-06	5.10582e-05	4080.85	3574.17	0.191189	0.100224	0.323981	1737.86	3616.12	-1.05722	3.69659e-31	5.43707e-29	4680	3524.84	0.408944	9.71699e-07	1.54518e-05	2323.38	3519.02	-0.59907	2.54371e-12	5.04264e-11	MD15G1060200	Chr15	4025445	4030540
gene:MD00G1148100	62.1579	65.0422	61.9181	52.3414	55.7217	54.7011	56.2643	57.3179	57.376	47.0915	51.2421	54.3398	45.4076	44.159	48.9088	3563.57	3401.4	0.0671645	0.48544	0.856548	2930.33	3234.65	-0.142376	0.164105	0.398333	3281.19	3813.74	-0.217015	0.0328551	0.15529	3131.22	3858.55	-0.301473	0.00223876	0.0128438	3400.05	3761.2	-0.145741	0.0435398	0.143259	2752.85	3754.77	-0.447734	5.12226e-08	5.77459e-07	MD00G1148100	Chr00	32473530	32488848
gene:MD08G1085200	67.0621	54.5311	73.8366	40.5527	37.2693	43.2492	34.8259	39.956	38.7663	40.7182	66.6371	38.3083	50.5111	49.176	51.3035	2663.27	2846.98	-0.0961756	0.396996	0.808828	3595.6	3474.13	0.0497132	0.787145	0.913185	2746.46	4433.86	-0.690974	6.40468e-07	1.90758e-05	3361.53	4484.96	-0.416042	0.0335696	0.108602	2541.2	4372.52	-0.78286	8.94381e-14	4.76852e-12	3377.41	4365.61	-0.370111	0.000832933	0.0040728	MD08G1085200	Chr08	7070999	7077058
gene:MD14G1227600	204.067	184.764	180.351	201.165	216.263	262.443	167.943	178.862	178.82	210.802	217.966	186.353	187.427	184.282	177.619	3019.79	3914.81	-0.374442	0.00255896	0.0516173	3204.41	3592.6	-0.164998	0.107917	0.305473	3776.71	3163.3	0.255683	0.0536321	0.218008	3477.24	3200.15	0.119864	0.264023	0.46359	2881.28	3119.82	-0.114656	0.157292	0.355331	3009.49	3114.26	-0.0493	0.557224	0.71424	MD14G1227600	Chr14	30874632	30876350
gene:MD01G1230300	239.684	225.346	228.421	233.4	260.189	181.473	180.156	167.719	165.954	197.172	203.444	224.899	239.5	242.233	222.763	2701.98	3559.96	-0.397945	0.00486187	0.079908	3761.44	3343.06	0.170086	0.0899889	0.271046	3433.82	3527.41	-0.0386589	0.789511	0.920251	3236.27	3568.57	-0.141011	0.14902	0.318729	2577.88	3478.84	-0.432279	1.94894e-08	4.48269e-07	3532.38	3472.83	0.0245216	0.756565	0.858786	MD01G1230300	Chr01	31973911	31975780
gene:MD14G1211200	145.066	144.224	141.031	175.202	222.381	166.782	163.559	160.014	160.433	120.472	133.332	134.02	229.976	212.942	182.467	3278.58	3832.97	-0.225506	0.0818072	0.43449	4301.71	2670.24	0.687929	5.5312e-09	1.85313e-07	3697.26	2819.88	0.390932	0.00374818	0.0307358	2584.76	2852.9	-0.142538	0.134179	0.297259	3128.07	2781.05	0.169659	0.0194946	0.0779044	4038.9	2776.26	0.540699	3.74416e-08	4.31583e-07	MD14G1211200	Chr14	29658987	29663187
gene:MD00G1076400	57.6882	58.576	57.1124	48.8223	51.6747	50.2278	56.9558	54.2168	51.336	53.9456	52.3979	51.2468	43.8233	44.0108	46.4036	3524.08	3276.78	0.10496	0.30074	0.739303	2955.24	3473.62	-0.233138	0.00911364	0.0501306	3160.96	3637.1	-0.202416	0.043334	0.188074	3362.39	3679.74	-0.130106	0.133358	0.296127	3362.25	3586.99	-0.0933422	0.218634	0.438492	2776.04	3580.85	-0.367217	1.66638e-06	1.45733e-05	MD00G1076400	Chr00	15355650	15362354
gene:MD06G1101600	68.1664	75.0356	69.6148	59.014	62.2953	56.3866	81.1033	73.056	68.3032	34.0017	35.8296	36.577	21.7797	23.1464	30.8187	4737.66	3794.09	0.320392	0.00411149	0.071415	1637.13	2303.23	-0.492144	0.000458523	0.00431319	3659.91	4384.52	-0.26062	0.0159313	0.092484	2229.53	4436.21	-0.992751	3.33145e-25	3.54218e-23	4519.97	4324.1	0.0638534	0.454573	0.677636	1538.73	4316.74	-1.48792	3.20678e-32	2.86762e-30	MD06G1101600	Chr06	23808323	23812936
gene:MD01G1162700	180.547	162.478	179.036	108.89	89.6499	96.6994	155.348	152.131	146.89	244.384	193.067	171.363	69.9187	77.2214	127.36	3536.92	2304.55	0.618097	6.05895e-08	1.05481e-05	2168.14	4817.65	-1.15172	2.24465e-08	6.55975e-07	2223.11	3931.01	-0.822335	1.34662e-11	1.05079e-09	4663.17	3976.7	0.229874	0.0970467	0.236788	3374.55	3876.81	-0.200012	0.00970981	0.0449117	2038.9	3870.27	-0.924544	0.00145954	0.00659775	MD01G1162700	Chr01	26756983	26758929
gene:MD03G1002900	156.948	132.822	122.199	76.1534	88.4841	112.026	77.8331	70.9056	69.5791	79.6292	83.8945	74.15	84.3782	90.0575	95.2838	2613.65	3318.94	-0.344565	0.0175942	0.18519	3278.02	2892.35	0.180698	0.0775328	0.245323	3201.93	4770.58	-0.575245	0.000316155	0.00411634	2799.53	4825.95	-0.785592	6.36977e-11	1.9169e-09	2493.58	4705.19	-0.915878	5.4155e-21	6.61162e-19	3079.43	4696.37	-0.608733	9.81073e-09	1.22907e-07	MD03G1002900	Chr03	214017	217541
gene:MD09G1011000	135.585	132.221	130.268	124.001	133.547	123.025	126.58	130.972	122.457	110.883	108.141	102.682	106.858	108.507	108.963	3540.89	3555.33	-0.00593709	0.953005	0.992312	3068.2	3047.06	0.00994178	0.912142	0.9683	3429.61	3588.21	-0.0651455	0.527764	0.782738	2949.43	3630.17	-0.299546	0.000827884	0.00559638	3378.42	3538.8	-0.0668911	0.363444	0.595391	2881.88	3532.69	-0.293704	7.71853e-05	0.000487784	MD09G1011000	Chr09	726261	730052
gene:MD04G1020100	101.966	96.3629	78.9195	108.702	126.508	150.663	85.5798	93.2418	99.238	448.355	418.641	361.875	91.3348	83.3267	111.905	1854.66	2579.49	-0.475895	0.000559475	0.0172291	1940.15	8332.88	-2.10244	6.80031e-54	1.44607e-50	2488.5	1789.03	0.476053	0.00201105	0.0187767	8065.44	1809.97	2.15582	1.03344e-60	5.06673e-58	1769.61	1764.52	0.00413626	0.96848	0.988158	1823.31	1761.19	0.0502434	0.701362	0.822595	MD04G1020100	Chr04	2386634	2388832
gene:MD15G1422600	132.093	128.918	136.172	130.981	138.142	151.472	100.139	110.432	111.815	138.984	141.64	133.522	142.501	138.922	132.755	2744.84	3589.75	-0.387153	0.000428402	0.0142554	3580.57	3584.41	-0.00159353	0.98601	0.995429	3462.99	3271.47	0.0820587	0.45357	0.729783	3469.53	3309.69	0.0680631	0.441787	0.641035	2618.99	3226.34	-0.300919	0.000147455	0.00133709	3362.69	3220.95	0.0621097	0.422864	0.599141	MD15G1422600	Chr15	52426595	52429476
gene:MD04G1003800	53.7689	51.93	52.5947	52.1933	51.6197	51.169	53.9976	54.7508	52.4171	44.9969	47.8273	49.3345	40.9306	41.4547	39.9773	3660.64	3529.39	0.0526707	0.581606	0.896188	2821.83	3281.93	-0.217884	0.0179873	0.0851436	3404.64	3478.07	-0.0307549	0.756274	0.905012	3176.94	3518.71	-0.14746	0.103384	0.247757	3492.64	3430.16	0.0260978	0.717277	0.859983	2650.25	3424.29	-0.369669	7.66441e-07	7.0938e-06	MD04G1003800	Chr04	529160	535594
gene:MD13G1283100	61.6857	64.137	64.3986	52.489	50.8774	53.8871	60.9277	59.9747	61.7213	62.0157	57.8276	67.4624	41.0704	43.725	51.7753	3578.89	3089.64	0.212124	0.0279408	0.24372	2716.78	3730.7	-0.457418	0.000148157	0.00164644	2980.48	3606.35	-0.275073	0.00673231	0.0482238	3611.66	3648.67	-0.0147098	0.882692	0.939243	3414.61	3556.61	-0.058846	0.413301	0.640353	2552.82	3550.66	-0.475831	2.97894e-06	2.49757e-05	MD13G1283100	Chr13	41723865	41750627
gene:MD16G1022300	78.2916	78.5657	71.1653	80.1983	87.5784	97.0697	73.7777	77.8323	78.4855	75.5134	74.0583	71.7052	82.994	82.2385	75.4367	3244.61	3743.48	-0.206309	0.0633418	0.380772	3445.97	3171.77	0.119498	0.205558	0.455343	3611.32	3110.66	0.215248	0.0702571	0.259468	3070.19	3147.16	-0.0357236	0.706011	0.835278	3095.78	3067.9	0.0129821	0.869547	0.942194	3236.05	3062.45	0.0794186	0.353077	0.531587	MD16G1022300	Chr16	1613495	1619469
gene:MD11G1031000	16.7447	16.1506	15.8755	12.6758	13.6569	14.8071	16.4316	14.4544	15.6058	15.1573	16.1099	18.4468	13.1511	12.6694	14.2154	3433.68	3045.63	0.173083	0.120996	0.51714	3001.7	3731.61	-0.313889	0.00478439	0.030158	2938.08	3484.46	-0.246082	0.0260748	0.131942	3612.49	3525.19	0.0352541	0.742325	0.858494	3275.89	3436.49	-0.0689453	0.382797	0.612582	2819.96	3430.52	-0.282586	0.000703586	0.00350957	MD11G1031000	Chr11	2692616	2709247
gene:MD09G1005000	72.8987	81.6221	75.4336	68.4299	61.6827	61.9768	65.8168	66.5161	65.0542	70.979	77.4672	97.3778	67.7632	64.6024	78.7866	3058.56	2984.6	0.0353311	0.73172	0.943141	3321.19	3871.04	-0.220888	0.113325	0.31489	2879.09	3447.28	-0.25995	0.0211937	0.114375	3747.72	3487.96	0.10351	0.438298	0.637771	2918.2	3399.76	-0.22055	0.00466507	0.0248804	3120.64	3394.01	-0.12111	0.22874	0.394168	MD09G1005000	Chr09	395069	398384
gene:MD09G1212600	133.201	85.4956	120.065	42.7251	48.783	56.6516	48.3483	49.3235	46.1928	30.2271	33.8836	32.5399	28.3864	31.5841	32.8865	2988.38	3084.4	-0.0455656	0.715895	0.938316	1958.17	2040.68	-0.0592896	0.581296	0.797667	2975.56	6805.35	-1.19347	3.29681e-12	2.88597e-10	1975.3	6882.74	-1.8009	1.55636e-31	2.35792e-29	2851.24	6711.6	-1.23492	2.73588e-24	4.69409e-22	1839.54	6700.07	-1.86466	2.38924e-40	3.1627e-38	MD09G1212600	Chr09	20861085	20866385
gene:MD00G1160700	170.088	162.709	148.676	147.656	163.389	129.487	112.955	117.836	110.562	124.727	127.544	135.782	149.382	152.044	133.727	2727.79	3529.97	-0.37204	0.00181582	0.0406067	3530.91	3151.82	0.163777	0.104464	0.29919	3405.01	3721.96	-0.128293	0.31417	0.613024	3051.06	3765.5	-0.303544	0.00231294	0.0132072	2602.65	3670.83	-0.496109	1.05092e-09	3.06862e-08	3315.61	3664.22	-0.144318	0.112623	0.23602	MD00G1160700	Chr00	35680790	35682983
gene:MD13G1160500	363.484	272.719	329.837	323.335	339.255	246.963	171.943	238.46	227.658	340.983	365.383	230.471	97.8555	128.402	131.144	2784.09	3980.61	-0.515901	0.00115573	0.029658	1583.32	4156.68	-1.39239	4.28158e-15	4.00982e-13	3839.59	4077.34	-0.0865114	0.581491	0.8158	4022.46	4124.18	-0.0359617	0.834479	0.913111	2656.71	4021.2	-0.597919	8.33067e-07	1.34311e-05	1487.54	4014.23	-1.43194	5.20126e-27	3.39987e-25	MD13G1160500	Chr13	12600061	12606555
gene:MD04G1069200	81.924	78.3283	77.2603	87.0799	96.5539	102.529	92.4485	100.973	99.3314	70.4245	69.9084	59.4911	100.2	96.8045	84.4019	3755.77	3680.07	0.029378	0.787401	0.95609	3666	2606.14	0.492178	3.18072e-05	0.000436202	3550.1	2947.74	0.268259	0.016716	0.0960571	2522.46	2982.18	-0.241471	0.0234405	0.0829647	3583.55	2907.17	0.301795	8.5358e-05	0.000826501	3442.26	2902.11	0.246168	0.00676749	0.0247438	MD04G1069200	Chr04	9471788	9476385
gene:MD12G1212000	193.132	157.085	205.133	100.892	91.4323	74.4639	94.583	98.4796	95.5431	185.324	198.19	239.986	127.847	132.145	177.769	2209.64	2048.71	0.108986	0.41013	0.817012	3401.74	4851.51	-0.512006	0.000721107	0.00632258	1976.17	4112.71	-1.05723	4.26903e-12	3.66252e-10	4696.82	4160.13	0.175108	0.205985	0.395349	2108.27	4055.86	-0.943789	3.90526e-22	5.46023e-20	3197.27	4049.33	-0.340612	0.0133363	0.0434948	MD12G1212000	Chr12	29092353	29094440
gene:MD10G1283200	55.3775	51.5278	50.9417	76.1705	97.48	100.719	116.279	113.285	118.69	56.6028	52.8758	54.3549	277.848	282.968	220.437	3350.9	2645.91	0.340779	0.00744174	0.106749	7634.06	1602.35	2.25211	1.15482e-75	1.04367e-71	2552.48	1469.24	0.796904	5.34043e-09	2.50601e-07	1551.1	1486.38	0.0617413	0.532242	0.714378	3197.07	1449.03	1.14189	3.2097e-47	2.07989e-44	7166.87	1446.49	2.30883	6.05831e-102	5.73706e-99	MD10G1283200	Chr10	37350769	37354417
gene:MD01G1162400	120.72	120.31	100.279	180.31	160.006	161.325	177.8	161.746	180.028	132.437	149.428	142.434	84.5013	88.9656	91.5142	4164.53	4031.91	0.0467193	0.667368	0.923351	2156.3	3456.96	-0.680769	5.50301e-12	3.03716e-10	3889.38	2646.58	0.555376	8.55396e-06	0.000186372	3346.18	2677.66	0.321434	0.00479463	0.0238079	3973.23	2610.27	0.606098	3.60371e-11	1.32856e-09	2025.53	2605.46	-0.363214	0.000253267	0.00141937	MD01G1162400	Chr01	26724247	26725944
gene:MD06G1086400	48.3122	47.9881	50.321	45.2817	43.4781	51.5519	51.1199	49.6459	52.0536	55.2317	57.2656	52.1523	36.8659	38.0352	44.1271	3480.3	3203.24	0.119784	0.272352	0.714937	2751.75	3811.72	-0.469919	1.47069e-05	0.00022329	3090.18	3230.28	-0.0640577	0.574534	0.811321	3689.47	3268.06	0.174964	0.0561013	0.158862	3320.52	3185.71	0.0598214	0.413296	0.640353	2585.49	3180.41	-0.298576	0.00162276	0.00724288	MD06G1086400	Chr06	21322666	21332210
gene:MD17G1280700	107.87	106.803	102.677	114.301	116.847	111.67	117.639	112.15	108.023	98.6435	102.103	108.394	120.998	120.001	123.221	3332.79	3390.97	-0.0249787	0.802034	0.958872	3648.07	3099.89	0.234986	0.00956397	0.0521628	3271.08	3028.75	0.111075	0.273367	0.571317	3000.78	3064.22	-0.0302412	0.744118	0.859731	3179.75	2987.06	0.0902227	0.236139	0.46039	3426.63	2981.87	0.200605	0.00771214	0.0275966	MD17G1280700	Chr17	34060792	34063901
gene:MD12G1208600	72.7416	47.6786	47.7506	15.2452	12.4126	5.97745	9.88323	9.4418	9.83215	274.977	281.701	383.12	353.196	416.345	416.936	201.232	232.991	-0.212082	0.429158	0.829326	8313.51	6591.28	0.334923	0.0198998	0.0917603	224.713	1122.51	-2.32025	7.88123e-08	2.91588e-06	6381.66	1135.33	2.49114	1.8091e-42	4.73047e-40	191.992	1107.18	-2.52712	2.48581e-60	3.35048e-57	7809.58	1104.99	2.82175	1.05924e-82	5.92724e-80	MD12G1208600	Chr12	28795468	28797069
gene:MD06G1186500	145.344	135.103	121.404	127.387	141.752	155.274	151.139	145.04	156.207	70.8579	60.5836	72.0768	115.544	111.962	107.109	4129.82	3883.58	0.0887283	0.427279	0.827654	3101.59	1888.33	0.715655	3.61657e-11	1.74552e-09	3746.47	3548.83	0.0781887	0.534461	0.78749	1828.11	3590.28	-0.973566	1.36252e-16	7.58627e-15	3940.21	3500.12	0.170943	0.0443323	0.1452	2912.84	3493.71	-0.26234	0.00426598	0.0167163	MD06G1186500	Chr06	32427308	32429277
gene:MD10G1333000	81.7202	76.4773	79.8931	75.9638	70.339	64.6036	76.924	74.6155	74.6401	42.5369	45.5137	49.1654	23.3815	23.0254	29.4565	4220.54	3946.56	0.0968039	0.367492	0.791905	1436.87	2602.41	-0.856538	2.04717e-11	1.02785e-09	3806.96	4297.73	-0.174866	0.120823	0.363577	2519.23	4347.83	-0.787363	1.47114e-15	7.42938e-14	4026.77	4238.51	-0.0738229	0.303683	0.536457	1350.29	4231.27	-1.64738	3.34091e-52	7.52356e-50	MD10G1333000	Chr10	41023257	41028994
gene:MD00G1075700	106.305	97.5171	102.471	89.9488	87.5652	96.8768	96.2236	96.8666	93.979	83.5576	91.5409	97.3682	89.933	89.7056	92.3272	3352.77	3212.69	0.0616436	0.538572	0.878505	3224.8	3234.38	-0.00415772	0.966491	0.988133	3099.23	3460.44	-0.159041	0.137568	0.393002	3130.96	3500.73	-0.161072	0.112044	0.262174	3198.89	3412.76	-0.093227	0.211609	0.429746	3029.09	3406.91	-0.169411	0.0300804	0.0846445	MD00G1075700	Chr00	15323579	15326423
gene:MD01G1106900	66.6963	65.877	61.4441	72.2053	83.1082	79.3539	86.4972	84.891	82.6249	60.3458	49.4914	36.9137	84.7483	78.4809	71.1544	3931.4	3640.89	0.110715	0.287374	0.729922	3683.4	2309.16	0.673504	4.75195e-05	0.000615269	3512.21	2904.9	0.273926	0.0139609	0.0840824	2234.89	2938.93	-0.394952	0.0145624	0.0571807	3750.92	2864.94	0.388752	2.7194e-07	4.92915e-06	3458.74	2859.89	0.274171	0.00285452	0.011824	MD01G1106900	Chr01	21972591	21976836
gene:MD01G1082200	129.192	111.942	110.782	105.946	115.051	84.3871	87.2875	87.7123	87.9151	137.698	133.548	130.086	184.4	171.978	168.005	2337.77	2723.17	-0.220301	0.096313	0.468641	4734.14	3627.38	0.384097	3.15181e-05	0.000433059	2626.71	3026.88	-0.204379	0.154907	0.421961	3511.21	3062.03	0.197633	0.0530175	0.152329	2230.48	2985.29	-0.420322	7.17176e-07	1.17768e-05	4446.09	2979.92	0.577392	2.4104e-10	3.80106e-09	MD01G1082200	Chr01	18864643	18866103
gene:MD02G1094300	90.051	84.7383	82.1384	79.2472	78.6193	92.213	82.0278	85.5503	86.1282	75.7901	79.0832	73.3495	54.7745	54.8255	57.9811	3606.91	3563.94	0.0173625	0.873606	0.974206	2418.79	3298.24	-0.44729	1.31499e-06	2.58353e-05	3438.14	3533.56	-0.0395389	0.733382	0.893717	3192.5	3574.82	-0.163174	0.0796392	0.205374	3441.43	3484.96	-0.0180806	0.811455	0.912156	2272.13	3478.82	-0.614384	5.83167e-14	1.3815e-12	MD02G1094300	Chr02	7485187	7489473
gene:MD15G1057700	410.587	230.592	403.442	21.6672	16.6244	19.6309	35.8002	39.4614	28.8831	44.9733	47.8041	70.1931	36.1045	48.8172	73.3454	1173.32	654.316	0.842815	6.19027e-08	1.07158e-05	1809.23	1865.55	-0.0441334	0.900935	0.963806	631.205	11380.2	-4.17241	2.43566e-96	8.40057e-92	1806.32	11508.5	-2.67158	1.01388e-35	1.89366e-33	1119.51	11223	-3.32549	8.40739e-34	2.75044e-31	1701.33	11204.8	-2.71931	1.99677e-12	3.99784e-11	MD15G1057700	Chr15	3865294	3867564
gene:MD13G1159600	102.081	77.3198	92.8405	94.4092	50.781	66.6025	37.5725	55.2794	55.3281	59.7717	130.529	65.5276	54.4971	60.6923	71.5647	2273.26	3259.8	-0.520009	0.0115917	0.142466	2908.59	3991.57	-0.456584	0.255348	0.517336	3144.62	4040.09	-0.361506	0.0696806	0.258334	3861.68	4086.54	-0.0816755	0.828941	0.910102	2169.31	3984.47	-0.877136	2.06927e-11	7.93243e-10	2733.13	3977.56	-0.54106	1.69462e-05	0.000123517	MD13G1159600	Chr13	12563071	12566401
gene:MD15G1042800	550.391	512.948	543.602	607.241	621.38	458.056	637.247	622.924	589.129	601.317	627.983	630.195	602.762	659.982	604.365	3410.36	3119.5	0.128502	0.343652	0.775256	3495.99	3485.48	0.00433508	0.963055	0.986889	3008.99	2866.59	0.0700951	0.618194	0.836501	3373.91	2899.99	0.218411	0.0147528	0.0577483	3253.79	2827.08	0.202967	0.00828494	0.0395873	3283.27	2822.28	0.218336	0.00816079	0.0289719	MD15G1042800	Chr15	2984660	2984962
gene:MD00G1108000	32.9067	34.5561	33.8141	31.213	28.975	29.2003	31.5017	30.5143	29.5102	35.2504	34.0314	37.1439	32.842	31.5003	32.8903	3084.38	3020.37	0.030284	0.764999	0.951581	3326.57	3645.22	-0.13197	0.144997	0.370225	2913.61	3301.74	-0.180478	0.0836597	0.289498	3528.75	3340.52	0.0790428	0.387537	0.592645	2942.77	3256.21	-0.146085	0.0505482	0.159962	3124.67	3250.72	-0.0571009	0.455929	0.628907	MD00G1108000	Chr00	22632495	22642142
gene:MD15G1247100	249.25	185.893	222.329	182.092	137.789	73.1218	128.014	134.607	132.347	126.945	201.251	152.788	150.528	144.156	154.528	2737.91	2734.36	0.00184156	0.996075	0.999136	3161.37	3389.62	-0.10039	0.520432	0.757301	2637.25	4408.2	-0.741059	0.00242226	0.0218644	3280.38	4458.83	-0.442869	0.0089393	0.0391316	2612.31	4347.53	-0.734674	1.39701e-13	7.28694e-12	2969.65	4339.94	-0.547164	5.58876e-07	5.29649e-06	MD15G1247100	Chr15	20516522	20517660
gene:MD12G1082900	202.9	176.566	188.22	167.907	168.733	98.6676	146.972	145.778	137.688	136.03	147.276	120.596	129.337	128.575	134.646	3167.26	3213.3	-0.020918	0.907	0.982174	2932.49	3021.27	-0.0429379	0.69214	0.862471	3099.28	4040.54	-0.382484	0.0406527	0.179574	2924.16	4087.43	-0.483134	1.82176e-05	0.000212379	3021.88	3984.91	-0.398921	7.5102e-07	1.22727e-05	2754.61	3977.99	-0.529982	4.40324e-10	6.69772e-09	MD12G1082900	Chr12	10072636	10075256
gene:MD09G1134800	251.592	225.078	227.78	212.404	216.752	107.969	228.991	194.394	192.027	50.3605	47.0794	78.4553	91.7076	99.4764	104.226	4356.21	3814.52	0.191502	0.35938	0.78681	2122.77	1265.01	0.746843	2.59923e-05	0.000366611	3679.05	4823.29	-0.390592	0.0672333	0.252404	1224.95	4879.4	-1.99398	4.41187e-30	6.22955e-28	4155.93	4756.94	-0.194714	0.0288584	0.104842	1994.15	4748.56	-1.2515	4.38329e-44	7.163e-42	MD09G1134800	Chr09	10357399	10359051
gene:MD08G1056300	99.5465	95.0711	99.1657	90.7836	83.2825	119.64	74.0209	82.118	87.4823	71.5083	99.2621	74.5505	81.5522	83.6193	86.9414	2997.84	3622.42	-0.272942	0.0621783	0.376287	3149.8	3069.17	0.0376044	0.784186	0.911698	3494.76	3497.34	-0.00115792	0.993689	0.997916	2970.28	3538.16	-0.252545	0.0632926	0.173843	2860.4	3449.13	-0.270027	0.00121721	0.00819977	2958.77	3443.29	-0.218642	0.00481535	0.0185289	MD08G1056300	Chr08	4370752	4373974
gene:MD00G1080800	86.6169	89.2721	94.4328	91.9113	93.4725	106.836	99.1998	103.199	103.373	90.1828	82.7198	63.1216	51.0844	56.1187	62.9042	3907.95	3743.76	0.0619841	0.560749	0.886608	2207.03	3066.84	-0.474611	0.00132578	0.0105357	3611.6	3342.33	0.111706	0.326557	0.626067	2968.2	3381.49	-0.188012	0.175078	0.354922	3728.67	3296.17	0.177807	0.0176231	0.0719474	2073.63	3290.78	-0.666087	1.91041e-11	3.42335e-10	MD00G1080800	Chr00	16132953	16136424
gene:MD01G1184700	231.084	224.377	217.28	226.43	233.92	196.846	164.112	163.035	155.388	207.52	202.339	233.894	228.157	237.324	219.116	2499.22	3413.21	-0.449733	6.32305e-05	0.00335768	3600.16	3388.69	0.0872739	0.391179	0.65503	3292.42	3370.66	-0.0337836	0.770434	0.912572	3280.54	3410.09	-0.0558609	0.578491	0.748423	2384.5	3324.27	-0.4793	2.44507e-10	7.83911e-09	3381.03	3318.47	0.0268943	0.731396	0.842245	MD01G1184700	Chr01	28401105	28402685
gene:MD17G1139400	61.2003	59.2014	59.612	60.8091	57.7144	61.1697	85.5221	78.7331	81.5341	65.4289	63.7381	58.9933	47.8479	46.6465	51.4883	4252.88	3117.25	0.448233	6.96495e-06	0.00056757	2564.26	3309.48	-0.367992	0.000190637	0.00204012	3007.12	3013.13	-0.00289711	0.9773	0.992875	3203.39	3048.34	0.0716484	0.440461	0.639791	4057.53	2971.62	0.449447	1.37199e-09	3.94124e-08	2408.94	2966.52	-0.300181	0.00024696	0.00138887	MD17G1139400	Chr17	12538046	12543510
gene:MD03G1202200	109.018	107.215	103.695	101.595	112.093	114.706	106.924	103.824	107.323	108.542	112.34	115.868	108.444	104.084	109.517	3180.52	3291.76	-0.0495856	0.628612	0.911848	3269.35	3422.64	-0.0660269	0.458665	0.710324	3175.47	3094.78	0.0371335	0.729609	0.891765	3313.15	3131.01	0.0815332	0.360448	0.566232	3034.51	3052.18	-0.00834959	0.909438	0.962118	3070.97	3046.88	0.0114252	0.881919	0.936064	MD03G1202200	Chr03	27651864	27656008
gene:MD01G1177100	253.536	205.38	266.067	214.204	113.612	157.222	96.9646	153.537	153.725	176.573	245.528	202.591	169.766	172.905	186.899	2383.56	2869.35	-0.267586	0.213246	0.653583	3170.56	3745.1	-0.240073	0.0710123	0.231468	2768.01	4135.54	-0.57926	0.00376252	0.0308094	3624.67	4183.22	-0.206807	0.158763	0.332679	2274.63	4078.39	-0.842377	0.000240638	0.00205227	2978.5	4071.78	-0.450856	2.98557e-05	0.000206099	MD01G1177100	Chr01	27783343	27784311
gene:MD01G1137900	152.314	138.309	171.478	143.439	142.492	144.851	210.177	181.661	178.905	4.40271	4.01695	3.36475	7.04585	5.04634	5.6259	6294.49	4762.94	0.402268	0.000186036	0.00765119	198.375	132.116	0.585585	0.004355	0.027889	4594.62	4929.51	-0.10145	0.38716	0.679647	127.873	4986.73	-5.28405	8.32419e-300	2.93844e-295	6005.14	4861.32	0.304967	0.00128269	0.00856887	186.31	4853.63	-4.70351	1.53433e-286	9.44433e-283	MD01G1137900	Chr01	24767253	24770499
gene:MD07G1109500	125.135	124.693	121.827	107.57	114.116	77.9831	108.908	114.444	101.24	94.5439	99.3212	106.835	96.4881	98.9949	91.5366	3328.81	3082.25	0.110899	0.45524	0.841847	2988.62	3134.26	-0.0686627	0.485048	0.730941	2973.01	3687.09	-0.310439	0.0393036	0.175344	3034.07	3730.27	-0.2981	0.0015827	0.00961109	3176.09	3636.31	-0.195237	0.0123092	0.0541778	2806.68	3630.05	-0.371228	1.43541e-06	1.26976e-05	MD07G1109500	Chr07	12599296	12603626
gene:MD06G1086100	104.364	83.6246	86.6137	105.242	109.836	104.315	127.759	112.046	128.762	93.4628	92.4906	111.983	129.143	125.775	137.821	3606.91	3133.86	0.202807	0.0582786	0.364247	3901.91	2963.3	0.397038	0.000366379	0.00357094	3023.07	2599.41	0.218027	0.0780731	0.277149	2868.82	2629.44	0.125836	0.326089	0.53284	3441.16	2563.71	0.424968	1.40185e-05	0.000168462	3665.52	2559.06	0.518703	3.89459e-07	3.79211e-06	MD06G1086100	Chr06	21237783	21239390
gene:MD01G1210400	163.733	142.873	148.744	102.73	102.556	92.7934	87.6131	85.0777	85.764	96.1108	111.552	104.318	94.141	102.854	111.013	2579.7	2983.3	-0.209762	0.042789	0.310676	3120.96	3165.29	-0.0201385	0.854809	0.943478	2877.77	4396.37	-0.611229	7.42353e-08	2.76396e-06	3063.81	4447.42	-0.537687	3.40153e-07	5.80628e-06	2461.26	4335.88	-0.816753	1.18355e-24	2.14414e-22	2932.08	4328.28	-0.561653	3.98361e-09	5.26002e-08	MD01G1210400	Chr01	30422742	30426145
gene:MD05G1264700	240.785	240.776	213.362	211.073	209.293	74.2627	207.963	174.89	174.836	199.715	186.388	270.299	143.198	154.361	190.978	3116	2773.61	0.167901	0.718644	0.939081	2770.51	3726.67	-0.427633	0.00771448	0.0440149	2674.93	3756.03	-0.48968	0.288777	0.588101	3608.31	3800.1	-0.0747244	0.611288	0.772238	2972.73	3704.42	-0.3174	0.000584582	0.00442554	2603.59	3697.77	-0.505986	1.28719e-05	9.62705e-05	MD05G1264700	Chr05	39978908	39979825
gene:MD09G1193600	87.0639	88.191	85.4602	77.8756	82.2198	107.062	80.4054	82.4424	81.9607	86.9525	89.3388	88.3406	79.3868	78.3659	82.4495	3099.02	3389.31	-0.129086	0.335638	0.768491	3087.06	3405.15	-0.141398	0.104677	0.299576	3269.81	3192.85	0.0342614	0.806068	0.927451	3296.12	3230.28	0.0290461	0.735495	0.854213	2956.83	3148.87	-0.0908412	0.210461	0.428343	2899.81	3143.46	-0.116356	0.127429	0.258611	MD09G1193600	Chr09	17357468	17361949
gene:MD03G1085700	183.319	166.517	186.612	132.503	137.648	131.921	168.349	168.132	170.983	88.4396	88.3831	88.0384	75.8909	87.9755	99.4199	4191.02	3329.27	0.332056	0.000485026	0.015529	2207.31	2223.45	-0.0103293	0.931308	0.975899	3211.58	4285.69	-0.416147	8.78979e-05	0.00138547	2152.28	4335.51	-1.01026	3.52362e-27	4.27436e-25	3998.67	4226.56	-0.0798352	0.292335	0.524648	2074.04	4219.51	-1.02438	8.29963e-21	3.57252e-19	MD03G1085700	Chr03	6971527	6984650
gene:MD13G1117900	85.2252	75.795	93.1062	149.426	189.549	236.933	106.18	225.353	199.885	67.1563	77.4236	59.0036	254.471	227.7	172.878	3877.22	4210.92	-0.11912	0.746662	0.946032	4854.47	1510.32	1.68448	2.43712e-26	8.00925e-24	4062.47	1793.8	1.17938	1.82234e-12	1.66277e-10	1461.7	1814.6	-0.31201	0.0201292	0.0737708	3700.48	1769	1.06478	0.00131296	0.00874105	4556.73	1766.16	1.36742	2.34364e-24	1.2454e-22	MD13G1117900	Chr13	8626272	8629143
gene:MD08G1186900	175.642	166.147	167.61	165.975	180.827	127.834	124.501	120.671	120.252	157.974	165.125	172.929	174.287	171.241	163.665	2506.47	3264.97	-0.38153	0.00594616	0.0917528	3546.12	3458.13	0.0362444	0.695432	0.864477	3149.29	3379.96	-0.101834	0.47757	0.748345	3347.53	3419.4	-0.0306531	0.737401	0.855273	2391.4	3333.41	-0.479031	1.26709e-10	4.28244e-09	3330.35	3327.65	0.00118381	0.987715	0.993229	MD08G1186900	Chr08	23541678	23543864
gene:MD07G1042400	242.799	222.276	219.272	189.248	175.614	177.397	206.915	204.114	201.326	139.738	148.702	154.753	111.242	132.898	127.405	3749.24	3328.96	0.171547	0.0819609	0.434703	2309.62	2758.05	-0.255901	0.0192687	0.0894983	3211.29	4053.18	-0.335861	0.00181863	0.0173116	2669.83	4100.41	-0.619043	2.10099e-10	5.90015e-09	3577.13	3997.44	-0.160152	0.0345723	0.120493	2169.44	3990.37	-0.879091	3.93483e-20	1.61827e-18	MD07G1042400	Chr07	3556398	3559304
gene:MD17G1283400	92.4422	86.1736	74.396	98.1605	102.112	89.0279	105.769	100.264	99.0873	101.707	111.341	112.468	102.809	100.789	102.625	3320.36	3156.69	0.0728574	0.495692	0.861073	3383.18	3600.48	-0.0897071	0.332019	0.599047	3045.01	2663.42	0.193263	0.127454	0.375942	3485.24	2694.55	0.371185	0.00113472	0.00727093	3167.88	2626.9	0.270252	0.00300482	0.0174044	3177.74	2622.01	0.277385	0.00402002	0.0159078	MD17G1283400	Chr17	34252569	34255024
gene:MD04G1002500	92.598	87.5771	106.354	79.8745	76.0338	62.8739	89.349	92.9191	96.3644	127.68	131.688	99.2921	95.3352	99.011	108.538	3104.89	2445.1	0.344537	0.00507662	0.0821266	3426.45	4063.36	-0.2459	0.0588479	0.202879	2358.54	3088.71	-0.388985	0.00461535	0.0362852	3932.58	3124.66	0.331823	0.0145325	0.0570947	2962.45	3045.97	-0.0400416	0.650641	0.818459	3219.05	3041.18	0.0821751	0.414586	0.591406	MD04G1002500	Chr04	349190	351606
gene:MD15G1372800	191.289	175.05	182.496	180.086	191.757	163.931	125.642	131.447	124.157	153.84	158.54	178.506	176.549	182.593	165.188	2482.73	3498.46	-0.494893	5.57289e-06	0.000479644	3467.02	3249.01	0.0936583	0.369198	0.635517	3374.67	3457.35	-0.0347741	0.759504	0.906458	3145.26	3497.61	-0.153165	0.1342	0.297287	2368.83	3409.74	-0.525376	1.01142e-11	4.0524e-10	3255.83	3403.86	-0.0641253	0.43661	0.611556	MD15G1372800	Chr15	45530543	45532750
gene:MD12G1114300	74.9362	74.984	71.2168	65.4102	71.9171	69.4115	66.6122	67.4568	65.3176	51.5097	51.9781	49.9392	58.9459	56.2285	52.1301	3407.49	3541.99	-0.0558918	0.572748	0.892352	2903.14	2665.26	0.12323	0.205022	0.454556	3416.8	3655.99	-0.0975924	0.348837	0.647195	2579.88	3698.84	-0.51979	4.57104e-09	1.0471e-07	3251.11	3605.67	-0.149356	0.0407234	0.136279	2726.26	3599.39	-0.40097	1.42888e-06	1.2652e-05	MD12G1114300	Chr12	18208180	18212972
gene:MD09G1119300	136.336	110.97	142.464	111.119	76.3784	100.539	132.656	170.101	145.467	276.944	258.134	214.595	117.815	136.728	190.325	3093.41	1993.43	0.634061	4.37942e-05	0.00252703	3116.01	5259.87	-0.755208	1.01923e-05	0.000161389	1923.06	2601.97	-0.436241	0.00718409	0.0507889	5090.94	2631.98	0.951948	2.56787e-12	9.27798e-11	2951.77	2566.03	0.202196	0.0654613	0.193134	2929.25	2561.85	0.193602	0.21511	0.377427	MD09G1119300	Chr09	9213659	9215091
gene:MD11G1276900	197.38	191.456	192.663	197.072	209.883	239.179	162.112	169.432	171.538	151.886	159.471	191.014	202.282	203.064	199.43	2862.72	3685.44	-0.364405	0.00115795	0.0296867	3494.14	2905.36	0.266264	0.0190745	0.0887867	3555.35	3201.08	0.151395	0.190434	0.472775	2812.71	3238.49	-0.203411	0.0750888	0.196971	2731.39	3156.98	-0.208898	0.00475396	0.0252386	3281.78	3151.57	0.0584363	0.427054	0.603181	MD11G1276900	Chr11	39399150	39401256
gene:MD10G1064900	56.4011	45.7737	42.2905	30.4925	38.1514	44.9911	24.0496	35.5995	32.0328	197.792	216.944	177.764	173.83	160.871	170.414	1005.96	1249.55	-0.312875	0.0739547	0.412445	5627.22	6609.53	-0.232084	0.0305347	0.125879	1205.47	1533.38	-0.347064	0.0388839	0.174034	6397.09	1551.13	2.04428	9.54933e-53	3.78754e-50	959.969	1512.38	-0.655765	1.16691e-06	1.81954e-05	5285.68	1509.51	1.80833	5.49412e-61	1.64967e-58	MD10G1064900	Chr10	8840618	8848877
gene:MD08G1007200	359.614	351.716	359.918	425.658	481.727	525.555	477.923	449.804	439.421	218.776	193.423	238.145	247.503	259.034	263.882	4168.73	4379.36	-0.071072	0.534147	0.877356	2384.95	2015.35	0.242846	0.0284271	0.119396	4224.74	3159.84	0.419002	0.000344048	0.00440796	1951.11	3196.78	-0.712194	5.62272e-11	1.70371e-09	3977.27	3116.28	0.352029	2.11476e-06	3.1364e-05	2240.25	3111	-0.473607	1.28591e-09	1.83364e-08	MD08G1007200	Chr08	566896	567396
gene:MD15G1343900	152.393	102.838	149.975	92.2871	38.617	49.0579	34.5032	56.14	49.6056	73.2831	203.815	87.179	55.0529	71.4803	91.3161	1742.81	2244.58	-0.36503	0.411068	0.8174	2747.87	4604.24	-0.744613	0.163553	0.397519	2165.19	4870.39	-1.16955	0.00690534	0.0491163	4453.79	4925.91	-0.145375	0.767553	0.874156	1663.19	4803.14	-1.53003	4.7337e-09	1.22981e-07	2582.92	4795.23	-0.892514	0.000985138	0.00471834	MD15G1343900	Chr15	40038078	40040635
gene:MD01G1206300	89.4477	80.5301	80.8055	88.3512	89.3286	78.0155	90.4601	83.3022	85.7599	103.261	101.376	103.349	92.084	99.082	99.999	3048.43	3011.7	0.01743	0.873275	0.974095	3472.26	3677.16	-0.0826956	0.357124	0.623257	2905.14	2849.52	0.028046	0.809152	0.928238	3559.51	2882.68	0.304392	0.00107858	0.00697834	2908.4	2810.33	0.0497041	0.538398	0.744342	3261.6	2805.37	0.217578	0.0111695	0.037614	MD01G1206300	Chr01	30165178	30169639
gene:MD01G1043100	104.329	97.6397	105.704	138.121	143.585	129.78	116.777	127.728	129.767	62.7337	63.0504	73.0268	122.803	126.93	108.141	3655.82	4030.21	-0.140742	0.180342	0.612468	3549.75	1973.76	0.846699	1.61082e-13	1.15081e-11	3887.67	2907.28	0.419354	9.22623e-05	0.00144273	1910.77	2941.16	-0.622206	4.35019e-09	1.00105e-07	3488.18	2867.18	0.282909	0.000381468	0.00305755	3333.13	2862.38	0.219628	0.0155788	0.0495015	MD01G1043100	Chr01	14171778	14175937
gene:MD10G1170400	104.007	97.316	98.0057	100.439	104.294	109.16	98.835	103.496	103.084	98.0579	99.6979	101.468	96.8655	92.049	96.8761	3263.97	3362.97	-0.0431012	0.662527	0.922279	3100.85	3250.44	-0.0679151	0.439789	0.695072	3244.17	3094.56	0.068148	0.513496	0.774228	3146.43	3130.66	0.00729548	0.934346	0.966999	3114.23	3051.96	0.0292208	0.697063	0.847809	2912.67	3046.66	-0.0647423	0.411279	0.587777	MD10G1170400	Chr10	26297656	26300989
gene:MD03G1060900	160.228	154.911	153.982	155.782	167.155	145.364	118.233	131.959	118.501	153.112	156.824	155.047	158.301	152.594	153.604	2643.32	3366.42	-0.348975	0.00171641	0.0390163	3381.09	3388.54	-0.00316215	0.970765	0.989876	3247.33	3253.61	-0.00267835	0.980435	0.993635	3280.04	3291.64	-0.0050916	0.952705	0.975912	2522.13	3208.81	-0.347412	1.36568e-05	0.000164703	3175.65	3203.27	-0.012455	0.86789	0.927207	MD03G1060900	Chr03	4930368	4932639
gene:MD17G1285700	112.063	112.094	110.292	100.384	96.2178	92.9513	115.262	116.388	113.24	134.74	131.462	131.485	109.56	112.998	122.411	3222.03	2712.35	0.248407	0.012465	0.148579	3271.72	3776.41	-0.206894	0.0257785	0.111032	2616.45	3022.61	-0.208171	0.0439573	0.190034	3655.54	3058.01	0.257503	0.00254609	0.014273	3074.16	2980.97	0.0443975	0.539247	0.745022	3073.58	2975.86	0.0467211	0.570111	0.724996	MD17G1285700	Chr17	34475601	34480181
gene:MD05G1186000	107.809	106.881	99.4444	93.9784	98.6086	82.6059	90.0296	81.7999	84.5711	83.6022	87.7142	102.535	100.409	100.058	102.775	2888.49	3108.67	-0.106056	0.353254	0.782905	3468.26	3135.41	0.145626	0.179636	0.421073	2998.66	3423.47	-0.191049	0.10366	0.331102	3035.37	3463.58	-0.190458	0.0885886	0.221456	2755.8	3376.38	-0.292958	0.000210184	0.00182226	3257.75	3370.43	-0.049033	0.530411	0.692538	MD05G1186000	Chr05	31459237	31462926
gene:MD03G1290600	235.042	227.539	223.713	210.597	210.031	129.44	147.893	144.306	142.109	157.579	160.762	227.739	218.75	230.713	212.32	2421.24	3076.24	-0.345528	0.0426235	0.309989	3746.02	3093.57	0.276088	0.0612	0.208735	2967.13	3701.2	-0.318814	0.0694996	0.257953	2995.28	3744.47	-0.3221	0.028429	0.0958402	2310.08	3650.24	-0.659982	4.39994e-19	4.3099e-17	3518.02	3643.91	-0.0507604	0.513251	0.678286	MD03G1290600	Chr03	36815891	36817826
gene:MD09G1178600	270.536	205.933	324.085	126.446	73.1455	85.917	87.4185	146.687	114.958	82.7354	215.836	81.3195	121.962	134.747	144.383	2566.15	2105.76	0.28528	0.170161	0.599091	2993.62	2840.74	0.0756734	0.874414	0.95168	2031.31	5692.68	-1.48672	6.41161e-13	6.39123e-11	2747.73	5757.94	-1.06734	0.0479153	0.141541	2448.96	5613.7	-1.19679	2.02343e-05	0.000233099	2812.42	5605.32	-0.994845	1.63965e-12	3.31448e-11	MD09G1178600	Chr09	15274688	15275998
gene:MD13G1213600	62.9481	68.0168	62.2213	58.2846	54.9245	62.9791	65.9537	66.4785	68.0392	63.58	60.1393	62.3662	45.023	45.8092	52.5854	3563.83	3140.01	0.182748	0.0776346	0.422884	2588.19	3362.52	-0.377483	0.00023604	0.00244564	3029.15	3322.58	-0.133549	0.233624	0.529005	3254.97	3361.72	-0.0466003	0.618486	0.777181	3400.28	3276.83	0.0531918	0.483623	0.702542	2431.72	3271.18	-0.427756	5.84819e-06	4.66895e-05	MD13G1213600	Chr13	20121868	20126215
gene:MD16G1180700	158.335	148.778	144.944	147.322	144.272	180.372	145.213	149.532	151.849	121.923	119.877	129.876	122.307	125.571	128.889	3375.72	3575.86	-0.0830052	0.485332	0.856548	2891.38	2855.55	0.0180266	0.844135	0.939323	3449.71	3305.55	0.061525	0.625095	0.839938	2764.29	3344.13	-0.274668	0.00355428	0.0186984	3220.83	3260.08	-0.0174069	0.818172	0.915523	2715.96	3254.34	-0.26077	0.00114428	0.00534943	MD16G1180700	Chr16	15520484	15522542
gene:MD13G1273700	172.03	122.582	171.175	128.57	81.4608	74.538	56.8834	79.672	78.7034	74.4675	183.468	77.9253	116.127	124.906	134.633	2071.04	2747.37	-0.407739	0.0391481	0.296245	3669.61	3286.71	0.159027	0.71518	0.875478	2650.1	4334.76	-0.709851	0.000493692	0.00598294	3179.36	4384.34	-0.463653	0.282475	0.484894	1976.29	4274.91	-1.11306	6.62766e-17	5.16141e-15	3447.46	4267.87	-0.307776	0.0159421	0.0504218	MD13G1273700	Chr13	37041665	37044589
gene:MD03G1287100	243.49	193.786	194.153	130.852	118.545	82.0166	115.279	108.087	118.273	69.3847	76.3528	99.1185	74.5885	79.0703	85.2577	3095.95	3012.86	0.0391645	0.807479	0.959679	2198	2254.96	-0.0367598	0.796899	0.918725	2906.06	5534.79	-0.929348	1.20697e-07	4.25648e-06	2183.17	5598.74	-1.3587	4.37241e-19	2.88497e-17	2953.78	5458.86	-0.885886	3.35209e-20	3.75256e-18	2064.91	5448.78	-1.39964	1.11285e-37	1.3173e-35	MD03G1287100	Chr03	36630655	36632754
gene:MD11G1082300	309.591	267.723	303.113	121.651	110.664	121.123	177.589	155.934	148.987	58.5115	75.6389	118.785	66.3775	78.8502	115.171	3524.13	2588.01	0.445531	0.0001021	0.00486523	1929.95	1876.9	0.0402994	0.914856	0.969428	2496.58	6219.78	-1.31692	5.97135e-31	4.29066e-28	1817.41	6291.88	-1.7917	1.54074e-18	9.85295e-17	3362.15	6134.03	-0.867291	4.22859e-22	5.82786e-20	1814.52	6123.66	-1.75451	2.76218e-28	1.9431e-26	MD11G1082300	Chr11	7001040	7002407
gene:MD09G1049700	220.53	196.16	212.577	196.536	204.553	207.61	150.402	149.087	141.042	187.116	184.358	203.655	180.724	192.701	182.874	2504.21	3468.82	-0.470073	2.13217e-06	0.00020544	3210.7	3322.84	-0.0495615	0.60164	0.81012	3346.25	3460.13	-0.0481873	0.650317	0.853934	3216.69	3500.32	-0.121811	0.216662	0.408861	2389.26	3412.45	-0.514053	1.30131e-10	4.3893e-09	3015.5	3406.62	-0.175814	0.0349705	0.0951684	MD09G1049700	Chr09	3311384	3313554
gene:MD02G1213500	115.591	112.566	112.858	109.234	111.648	100.885	94.5011	100.36	91.5623	102.946	104.029	105.279	112.641	110.251	103.325	2876.32	3239.91	-0.171807	0.102617	0.481869	3326.18	3187.24	0.0614862	0.499639	0.742659	3125.31	3312.8	-0.0839635	0.424776	0.708644	3085.24	3351.53	-0.11943	0.161514	0.336131	2744.38	3267.16	-0.251548	0.00096145	0.00673115	3123.66	3261.56	-0.0623828	0.423093	0.599322	MD02G1213500	Chr02	23301128	23312206
gene:MD13G1205900	210.367	162.882	154.458	116.714	209.427	184.203	268.386	399.486	266.4	56.9355	26.1622	61.471	262.569	293.788	180.039	5265.42	2882.02	0.869403	1.97157e-05	0.00133059	4215.46	827.784	2.34822	2.21746e-08	6.5013e-07	2780.18	2876.6	-0.0490717	0.804789	0.926936	801.703	2909.8	-1.85963	1.92718e-06	2.80881e-05	5024.71	2837.22	0.824594	0.000939514	0.00660778	3955.99	2831.8	0.482316	0.00264704	0.0110815	MD13G1205900	Chr13	18659915	18661199
gene:MD10G1125400	95.0278	92.4165	99.1048	88.9399	77.5568	88.75	109.095	115.727	108.195	58.4002	67.1073	53.0327	60.5323	64.7047	65.6197	4278.54	3287.91	0.380028	0.000415643	0.0139488	2489.49	2331.95	0.0944608	0.421381	0.679736	3171.79	3561.4	-0.167207	0.136504	0.391097	2256.94	3602.99	-0.674919	3.76637e-09	8.76419e-08	4082.28	3512.25	0.217007	0.00366063	0.0204728	2338.46	3506.42	-0.584316	8.00481e-13	1.67878e-11	MD10G1125400	Chr10	20521174	20525491
gene:MD09G1027400	15.3981	12.0503	12.3811	17.8405	14.7251	19.288	17.9296	19.8495	21.2496	22.7482	25.415	23.2302	10.4876	9.71659	11.2635	3674.59	3236.21	0.183373	0.160985	0.585142	1988.68	4517.96	-1.18364	9.20818e-30	4.32306e-27	3122.03	2398.36	0.380482	0.00989269	0.0652513	4373.05	2426.04	0.850188	2.95693e-12	1.06077e-10	3506.12	2365.45	0.568016	3.46793e-08	7.57325e-07	1868.34	2361.1	-0.337341	0.00290814	0.0120125	MD09G1027400	Chr09	1702725	1716429
gene:MD10G1014500	108.786	100.114	96.3793	89.026	88.2409	105.232	69.3026	84.436	85.5186	127.501	129.023	122.967	81.2786	86.8665	97.7912	2568.46	3040.08	-0.243182	0.0584112	0.36456	2898.29	4141.36	-0.514756	8.39663e-07	1.73154e-05	2932.79	3170.44	-0.112453	0.35446	0.652133	4008.67	3207.41	0.32178	0.000661082	0.00464957	2450.8	3126.86	-0.351483	0.000241649	0.00205985	2723.08	3121.28	-0.196682	0.0450714	0.11629	MD10G1014500	Chr10	1964650	1968044
gene:MD16G1120600	88.2136	71.4145	83.7338	59.5214	47.274	40.209	46.834	45.8013	42.8804	47.9195	66.3036	59.7674	57.9872	65.8172	66.6113	2429.82	2643.96	-0.121881	0.409065	0.816318	3466.13	3171.05	0.128563	0.342716	0.609374	2550.35	4220.54	-0.726635	5.01181e-06	0.000116707	3069.27	4269.26	-0.476167	0.000683594	0.00478028	2318.27	4162.38	-0.844141	2.2842e-20	2.6091e-18	3256.01	4155.28	-0.351638	0.000668521	0.00335857	MD16G1120600	Chr16	8636178	8641629
gene:MD10G1057000	85.5136	91.5449	85.1001	90.1672	95.9026	77.2471	84.9415	80.2452	78.1016	80.6493	70.9696	97.7635	80.5927	79.6228	80.94	3057.68	3318.5	-0.118187	0.319189	0.754896	3077.07	3185.06	-0.0498078	0.697227	0.865547	3201.03	3187.49	0.00616438	0.95998	0.987642	3083.78	3225.01	-0.0646103	0.621531	0.779454	2917.25	3143.59	-0.107889	0.167251	0.370073	2890.22	3138.19	-0.118863	0.129074	0.261014	MD10G1057000	Chr10	7762856	7765274
gene:MD05G1359600	91.2611	91.6539	97.4758	88.8257	78.3802	69.12	98.9832	109.123	102.861	73.6888	91.5756	91.2403	50.0022	49.3503	58.257	3970.57	3026.39	0.391688	0.0015106	0.0356818	2042.86	3329.03	-0.704227	2.28849e-08	6.67707e-07	2919.29	3463.46	-0.246553	0.0526357	0.215249	3222.42	3503.99	-0.121001	0.296242	0.501034	3788.51	3415.65	0.149428	0.0526503	0.164696	1919.43	3410.03	-0.828856	2.82616e-18	9.85606e-17	MD05G1359600	Chr05	47460168	47462596
gene:MD01G1069200	158.913	143.406	154.594	126.513	124.823	147.001	127.425	135.369	131.006	102.952	117.387	102.085	94.582	92.4991	102.669	3362.55	3409.48	-0.0199201	0.856364	0.970511	2511.67	2798.67	-0.155871	0.142233	0.365664	3289.14	3774.02	-0.19841	0.0899393	0.302812	2708.81	3817.91	-0.495166	1.76178e-06	2.59345e-05	3208.31	3722.01	-0.214153	0.00540883	0.0280434	2359.57	3715.67	-0.654835	4.19513e-14	1.01331e-12	MD01G1069200	Chr01	17323320	17325883
gene:MD15G1388600	15.8873	16.5042	15.0688	12.5905	13.071	14.3884	16.5093	15.0782	15.1842	15.4545	17.1685	17.4177	13.2328	13.4275	15.0761	3270.22	2806.95	0.220471	0.0408939	0.30324	2962.31	3556.19	-0.263406	0.0118048	0.0615843	2707.83	3210.21	-0.24563	0.0277123	0.137638	3442.37	3247.94	0.0837284	0.400901	0.604375	3119.99	3166.03	-0.0211676	0.790076	0.900287	2783.09	3160.5	-0.183389	0.0412297	0.108539	MD15G1388600	Chr15	48099068	48114877
gene:MD09G1030400	179.409	181.29	187.299	187.07	166.603	170.483	161.105	157.345	154.725	128.365	134.642	151.947	148.016	152.013	146.427	3115.97	3461.06	-0.151498	0.144101	0.558541	2985.01	2777.24	0.10412	0.31317	0.580958	3338.72	3491.01	-0.0643797	0.550014	0.797058	2688.56	3531.89	-0.393688	0.000132981	0.00119659	2972.92	3442.84	-0.211717	0.00365634	0.0204556	2803.53	3437.11	-0.293995	9.98392e-05	0.000616393	MD09G1030400	Chr09	1859410	1862067
gene:MD12G1253100	57.5215	55.434	54.8824	41.6319	42.4542	56.8873	49.7877	53.7611	54.286	59.8321	58.5292	52.4822	40.0752	41.3282	46.3187	3259.21	2917.46	0.159912	0.245517	0.689221	2677.45	3586.3	-0.421541	9.06357e-05	0.00107109	2814.62	3352.81	-0.252534	0.0746282	0.269634	3471.27	3391.99	0.0333912	0.731726	0.851883	3109.74	3306.64	-0.0885771	0.245617	0.471397	2515.48	3300.92	-0.391825	9.30049e-06	7.14702e-05	MD12G1253100	Chr12	32197466	32207274
gene:MD08G1236600	86.5011	89.5907	85.4714	80.4027	90.2283	90.6405	88.9961	86.01	90.099	82.3421	86.0847	75.6189	79.6419	79.6798	79.9799	3291.42	3251.75	0.0174858	0.866034	0.972309	3016.48	3080.13	-0.0300897	0.755372	0.897053	3136.86	3141.68	-0.0022413	0.983488	0.994508	2981.27	3178.57	-0.0925267	0.341521	0.54789	3140.31	3098.4	0.0193127	0.793246	0.902148	2833.27	3093.09	-0.126648	0.0932328	0.20475	MD08G1236600	Chr08	30426824	30432596
gene:MD15G1145700	134.363	119.652	114.108	109.664	107.858	103.081	111.555	96.3295	104.523	102.152	109.171	123.5	113.76	121.921	125.208	2903.4	2987.48	-0.0411736	0.702145	0.93374	3405.03	3162.55	0.106686	0.325974	0.593561	2881.85	3309.39	-0.199467	0.0800854	0.281765	3061.57	3347.9	-0.128983	0.264622	0.464404	2769.95	3263.94	-0.236562	0.00840221	0.040051	3198.56	3258.02	-0.0264097	0.774595	0.87073	MD15G1145700	Chr15	10848159	10852053
novel.324	197.372	204.422	201.309	262.158	291.108	293.457	211.932	232.831	249.351	167.658	176.063	226.879	261.5	315.738	311.606	3028.75	3703.9	-0.290367	0.00945585	0.12499	3937.87	2530.4	0.638119	5.13038e-06	8.71948e-05	3573.04	2546.03	0.488867	4.85955e-06	0.000113708	2449.83	2575.91	-0.0724921	0.579908	0.749485	2889.87	2510.93	0.202649	0.0157475	0.0659495	3699.13	2506.69	0.561401	5.31989e-09	6.90837e-08	-	Chr05	7997230	8028772
gene:MD05G1088400	103.875	92.8212	87.9781	78.3508	68.5692	72.2815	57.6897	61.745	64.0294	66.1599	76.6184	70.402	72.5974	69.5105	69.3	2608.23	3124.87	-0.26071	0.0170026	0.181641	3051.58	3080.83	-0.0136442	0.891527	0.959507	3014.44	3915.04	-0.377121	0.00155105	0.0153387	2982.02	3960.62	-0.409494	0.000188098	0.00160616	2488.61	3861.28	-0.633681	2.90738e-13	1.44922e-11	2866.09	3854.27	-0.427298	1.53124e-06	1.34679e-05	MD05G1088400	Chr05	18862219	18865210
gene:MD06G1034900	315.18	294.034	214.567	325.391	276.248	139.438	265.809	191.646	202.644	206.872	160.188	265.477	236.315	287.103	181.442	2916.91	3286.16	-0.171976	0.655014	0.920091	3163.36	2839.9	0.155471	0.424179	0.681635	3169.43	3521.16	-0.151805	0.698385	0.877754	2749.94	3562.41	-0.373406	0.0470804	0.139612	2782.58	3473.07	-0.319757	0.147143	0.339935	2968.96	3466.18	-0.223505	0.167024	0.314463	MD06G1034900	Chr06	4324902	4325627
gene:MD09G1199700	92.7571	79.5612	91.2964	141.947	159.798	165.439	134.421	161.419	158.216	64.2956	70.9113	65.293	112.499	104.99	95.6678	4197.43	4329.34	-0.0446715	0.706221	0.935279	2939.63	1884.17	0.641716	2.84534e-09	1.00058e-07	4176.42	2357.36	0.825237	6.8537e-12	5.73748e-10	1823.75	2384.67	-0.386829	0.000307748	0.00244894	4005.13	2324.85	0.784886	1.00698e-16	7.60789e-15	2760.38	2320.93	0.250269	0.0113825	0.0382164	MD09G1199700	Chr09	18307840	18310470
gene:MD09G1193900	41.673	44.5215	40.6816	57.529	57.0799	69.6809	49.8719	50.2266	51.3167	48.3796	48.6044	48.0554	54.8388	49.6955	47.4774	3118.41	3804.41	-0.286778	0.0130232	0.152128	3178.79	3036.33	0.0660638	0.503832	0.745682	3670.18	2527.99	0.537711	1.38707e-05	0.000285272	2939.11	2557.75	0.200382	0.0300966	0.100057	2975.3	2493.19	0.254865	0.000956928	0.00670367	2985.17	2488.87	0.262105	0.00360305	0.0144765	MD09G1193900	Chr09	17371011	17377474
gene:MD16G1009100	137.32	132.754	128.19	135.955	147.603	195.465	244.142	237.096	268.932	172.264	207.658	198.061	224.978	215.82	164.39	4177.36	2673.21	0.644128	7.60296e-06	0.000609829	3422.59	3271.67	0.0650231	0.644433	0.837173	2578.98	2145.5	0.265395	0.0740912	0.26844	3166.81	2170.58	0.54482	4.63053e-07	7.69212e-06	3985.6	2115.97	0.913524	2.50455e-29	6.44225e-27	3212.86	2112.27	0.604927	2.53774e-07	2.55239e-06	MD16G1009100	Chr16	654987	655990
gene:MD05G1083900	156.219	178.101	170.009	177.082	175.63	163.164	212.455	210.145	215.647	218.196	199.687	149.304	131.448	130.82	132.112	3802.82	3082.04	0.303134	0.0022925	0.0479142	2385.72	3435.82	-0.526286	0.000215262	0.00226195	2973.04	2907.21	0.032234	0.773846	0.91452	3325.27	2941.52	0.176901	0.225188	0.419147	3628.27	2867.08	0.339466	1.76894e-05	0.000206822	2240.84	2862.33	-0.353333	3.74669e-05	0.000253198	MD05G1083900	Chr05	17486739	17488329
gene:MD09G1154000	110.324	110.827	132.875	163.475	217.661	132.929	120.609	184.38	160.767	86.7256	68.6315	81.2679	295.947	276.18	213.009	3098.01	3429.17	-0.146661	0.434135	0.831623	5304.02	1599.82	1.7289	4.43781e-32	2.43071e-29	3307.58	2278.19	0.538018	0.00213161	0.019704	1548.8	2304.79	-0.573237	1.08732e-05	0.000133783	2956.4	2246.64	0.395996	0.00177269	0.0112301	4979.01	2243.17	1.15026	1.26556e-19	4.94077e-18	MD09G1154000	Chr09	12219062	12220472
gene:MD16G1202300	106.412	102.107	96.2866	82.2689	75.9088	55.1843	84.6694	78.7796	74.6417	70.576	76.4587	83.4589	51.8456	56.0506	67.6576	3206.86	2882.55	0.153739	0.309146	0.745845	2400.06	3155.25	-0.394452	0.00204439	0.0151289	2780.41	3971.36	-0.514237	0.000897125	0.009767	3054.43	4017.8	-0.395569	0.000159976	0.00139917	3059.56	3916.75	-0.356247	1.23414e-05	0.000150836	2255.34	3909.81	-0.793518	3.8797e-13	8.43845e-12	MD16G1202300	Chr16	18398190	18401946
gene:MD01G1222200	320.274	231.531	297.427	98.4371	73.3467	107.128	106.101	130.788	112.608	33.0457	56.5225	95.5052	70.5239	62.0903	79.7361	2988.49	2390.93	0.321984	0.0347442	0.276295	1843.12	1607.75	0.197167	0.65375	0.842113	2306.62	7023.5	-1.60649	1.43021e-21	4.21606e-19	1556.91	7103.97	-2.18998	8.84628e-07	1.39159e-05	2851.61	6926.72	-1.28033	5.85847e-30	1.56672e-27	1731.89	6914.89	-1.99709	1.28551e-53	2.98595e-51	MD01G1222200	Chr01	31464369	31466000
gene:MD10G1025900	253.763	182.367	232.897	185.281	143.342	161.899	148.004	155.365	162.16	76.8399	135.496	104.313	84.4723	82.9408	100.486	3323.29	3511.65	-0.0794818	0.520617	0.871496	1941.37	2298.07	-0.243041	0.181367	0.42365	3387.57	4619.47	-0.447423	0.003554	0.0295255	2224.02	4672.38	-1.07113	1.49187e-08	3.17437e-07	3170.84	4555.83	-0.522664	8.18781e-07	1.32261e-05	1824.16	4548.01	-1.31769	4.72794e-25	2.62181e-23	MD10G1025900	Chr10	3228640	3229812
gene:MD09G1004400	105.141	102.107	93.4634	102.751	117.447	101.223	95.4289	96.5544	88.7487	87.8533	85.8487	88.8681	102.626	106.735	96.8515	2972.97	3412.63	-0.199072	0.0724223	0.408358	3292.6	2826.27	0.22021	0.0177931	0.0844344	3291.92	3080.63	0.0957967	0.414104	0.700518	2735.87	3116.69	-0.187989	0.048446	0.142607	2836.53	3038.29	-0.099106	0.225336	0.447168	3092.07	3032.86	0.0278205	0.746531	0.852322	MD09G1004400	Chr09	368274	371719
gene:MD07G1004600	150.907	135.132	136.73	116.301	99.0898	110.557	161.559	153.329	152.183	62.0202	64.9683	61.5762	42.7147	43.0799	52.9674	4755.82	3327.7	0.515257	1.92051e-06	0.000190435	1434.16	1951.64	-0.444107	0.000177796	0.00192148	3210.14	4164.02	-0.37535	0.00129957	0.0133043	1889.09	4212.47	-1.15696	1.6114e-33	2.76129e-31	4537.42	4106.74	0.144035	0.0624938	0.186783	1347.65	4099.51	-1.60458	2.64561e-51	5.68068e-49	MD07G1004600	Chr07	492749	497683
gene:MD02G1207300	88.9736	87.6631	81.0459	84.8019	98.1599	105.053	99.1859	99.2651	110.153	64.7212	64.2912	59.5137	95.1664	91.4834	85.5228	3662.32	3426.03	0.0962289	0.414526	0.818979	3279.73	2274.36	0.528007	9.87521e-08	2.51578e-06	3305.06	2958.44	0.159818	0.189533	0.471646	2201.45	2993.1	-0.443163	5.5157e-06	7.28138e-05	3494.25	2917.76	0.260103	0.00140907	0.00925715	3079.98	2912.59	0.0805168	0.342841	0.520879	MD02G1207300	Chr02	20938807	20942379
gene:MD15G1287500	116.491	123.536	109.33	128.211	131.171	99.3361	143.362	134.162	135.698	95.3155	84.3766	92.0313	98.6926	99.5593	90.4843	3817.68	3323.7	0.19981	0.124979	0.524355	2708.57	2551.57	0.085908	0.399366	0.661371	3205.99	3122.52	0.0381124	0.782672	0.917458	2470.05	3159.28	-0.355007	0.000602442	0.00430839	3642.35	3079.57	0.242047	0.00237516	0.0143121	2543.56	3074.15	-0.273558	0.00182158	0.00800221	MD15G1287500	Chr15	26436341	26439309
gene:MD11G1145400	94.689	89.8257	81.6116	67.4648	68.9545	65.1366	65.2392	71.614	67.5276	102.045	94.9389	107.013	82.1519	88.2891	92.7989	2554.91	2526.26	0.0161796	0.874735	0.974224	3340.79	3862.46	-0.209306	0.0371312	0.146092	2436.94	3218.27	-0.401142	0.000332877	0.00429193	3739.13	3255.89	0.199714	0.0557128	0.157952	2437.75	3174.07	-0.380786	7.48653e-06	9.67405e-05	3138.38	3168.32	-0.0135878	0.883072	0.936904	MD11G1145400	Chr11	13536975	13541793
gene:MD17G1152800	92.6668	87.5563	85.3186	77.4385	68.4311	53.1289	57.1306	62.593	58.0242	74.389	82.0269	85.7413	57.2523	52.4444	78.122	2570.32	2886.48	-0.167451	0.247521	0.691799	2756.35	3559.19	-0.368563	0.0143611	0.0717363	2784.24	3714.58	-0.415824	0.00512335	0.0391676	3445.35	3757.95	-0.125351	0.209617	0.400069	2452.46	3663.47	-0.578972	2.41439e-13	1.21607e-11	2590.97	3657.04	-0.496954	0.000194882	0.0011239	MD17G1152800	Chr17	14166859	14169234
gene:MD01G1225400	84.7834	81.1847	86.07	88.7259	93.9143	83.5711	97.6603	91.8665	99.5578	52.3291	57.514	52.2698	71.4711	69.3492	64.0012	3828.4	3534.92	0.114997	0.27004	0.713463	2754.22	2182.38	0.335753	0.00101634	0.0084578	3409.89	3228.9	0.0787914	0.462416	0.736594	2112.38	3266.58	-0.628999	3.9224e-11	1.21885e-09	3652.59	3184.37	0.198011	0.00843136	0.0401673	2586.42	3179.02	-0.297684	0.000319375	0.00174227	MD01G1225400	Chr01	31622029	31625709
gene:MD05G1195000	97.2752	91.4961	102.496	75.9221	73.4589	66.0799	71.8982	74.2448	76.4621	53.3117	78.7147	52.6912	48.7174	52.0343	53.825	3248.72	3153.26	0.042957	0.688281	0.929207	2290.33	2740.92	-0.258904	0.102388	0.294879	3041.71	4112.1	-0.434899	0.000139761	0.00205646	2652.39	4160	-0.649436	3.48368e-05	0.000374692	3099.67	4055.33	-0.387642	5.52123e-07	9.24669e-06	2151.48	4048.66	-0.911937	7.87066e-26	4.64344e-24	MD05G1195000	Chr05	32232660	32237202
gene:MD15G1411600	212.246	202.91	183.48	188.246	200.933	113.558	201.338	166.837	156.138	83.2305	77.6205	170.706	153.965	152.085	173.961	3347.66	3219.77	0.0561135	0.766518	0.951835	3110.95	2150.27	0.532849	0.156801	0.387873	3105.51	3697.22	-0.251498	0.182865	0.462935	2082.61	3740.46	-0.844834	0.0335714	0.108602	3193.69	3646.44	-0.191159	0.0568663	0.174403	2922.78	3639.84	-0.316387	0.000883523	0.00428556	MD15G1411600	Chr15	51099008	51100141
gene:MD02G1187100	111.163	104.496	100.802	85.8371	78.7053	85.9212	84.3303	78.032	79.7752	81.9409	86.4809	93.6581	72.3172	75.4739	88.8902	2872.23	2978.68	-0.0524058	0.612791	0.906966	2849.85	3159.69	-0.148699	0.19899	0.447368	2873.46	3631.29	-0.337724	0.00183451	0.0174033	3058.71	3673.69	-0.264334	0.00830993	0.0369913	2740.3	3581.35	-0.386047	8.25048e-07	1.33146e-05	2677.78	3575.02	-0.416695	3.37858e-05	0.000230472	MD02G1187100	Chr02	17023746	17030795
gene:MD07G1157500	114.777	102.317	115.03	78.1497	72.5044	69.3505	86.1822	91.1711	91.7307	24.6905	36.4472	27.3118	21.817	25.9398	26.5978	4295.51	3521.79	0.286488	0.00580445	0.0900498	1205.05	1435.48	-0.252023	0.113466	0.315111	3397.26	5128.69	-0.594147	1.41496e-07	4.90966e-06	1389.22	5188.25	-1.9013	2.98426e-38	6.62543e-36	4098.48	5057.95	-0.303372	0.000105603	0.000997308	1132.07	5049.47	-2.15688	4.07808e-99	3.34692e-96	MD07G1157500	Chr07	22903603	22908557
gene:MD05G1234200	94.9794	92.4606	88.6372	90.8437	97.9837	83.624	75.0082	75.9645	72.0219	85.301	91.5012	97.4901	107.476	106.867	100.7	2533.86	3104.12	-0.292951	0.00724288	0.104896	3634.69	3167.82	0.19836	0.043857	0.164549	2994.29	3034.68	-0.0192192	0.865243	0.952209	3066.54	3070.19	-0.00178356	0.985524	0.993117	2417.58	2992.93	-0.307964	5.61651e-05	0.000570214	3413.46	2987.69	0.192159	0.0144044	0.0463702	MD05G1234200	Chr05	36649948	36653507
gene:MD12G1010500	62.7087	73.7645	69.3394	58.3172	54.546	47.9959	64.6976	63.4336	61.6165	78.6731	73.4609	100.649	44.2323	49.3435	61.741	3027.99	2574.26	0.23414	0.0406511	0.302681	2515.71	4099.29	-0.704273	6.52474e-06	0.000108645	2483.17	3177.55	-0.355776	0.00508311	0.0389596	3968.93	3215.14	0.303791	0.0278348	0.0943781	2888.98	3133.69	-0.117524	0.160564	0.360378	2364.28	3128.52	-0.403991	0.00125587	0.00579481	MD12G1010500	Chr12	1067607	1073622
gene:MD08G1003700	85.155	78.7434	77.3428	82.1815	79.1776	60.8513	95.6187	90.5984	85.9226	49.3623	49.4915	59.5884	63.6396	55.9296	60.9136	3913.9	3205.19	0.288119	0.0326816	0.267744	2635.11	2315.8	0.186404	0.109031	0.30747	3091.67	3356.13	-0.118295	0.397239	0.687232	2241.95	3395.27	-0.598757	1.29961e-07	2.39813e-06	3734.16	3309.97	0.174101	0.0291663	0.105732	2475.21	3304.13	-0.416599	2.34036e-06	1.99387e-05	MD08G1003700	Chr08	372855	375798
gene:MD07G1094400	29.9526	30.2982	26.7824	25.2464	27.7019	35.4962	28.1599	28.6926	29.4583	28.9914	30.7519	26.7777	27.08	26.1975	26.3317	3105.49	3189.15	-0.0382635	0.778745	0.954621	2908.2	3164.64	-0.121885	0.215373	0.468511	3076.7	3029.51	0.0222019	0.878872	0.956864	3063.06	3065.08	-0.00102092	0.992293	0.996769	2962.99	2987.87	-0.0121344	0.880328	0.947626	2731.49	2982.52	-0.126907	0.134335	0.26851	MD07G1094400	Chr07	10127078	10142888
gene:MD15G1228900	81.5347	77.2407	68.1403	98.3811	112.52	127.978	120.786	114.351	130.211	33.0423	35.2346	32.6342	89.8845	87.7009	72.6865	4404.67	4094.91	0.105243	0.397478	0.809292	3064.12	1236.72	1.3089	2.00805e-28	8.34381e-26	3950.39	2646.57	0.577856	1.88314e-05	0.00037199	1197.07	2677.53	-1.16147	4.70503e-26	5.32332e-24	4202.43	2610.25	0.687089	1.42545e-14	8.5466e-13	2876.85	2605.47	0.142828	0.187791	0.342308	MD15G1228900	Chr15	18707008	18717164
gene:MD07G1061500	71.3695	66.582	72.1565	56.3598	56.3914	51.1317	62.6194	62.2863	62.0605	61.9082	63.8988	54.1911	48.9394	52.4476	51.2216	3225.93	2835.33	0.186126	0.0683648	0.396561	2673.39	3157.18	-0.239953	0.0230763	0.102495	2735.05	3506.86	-0.358492	0.00100087	0.0106935	3055.79	3547.71	-0.215293	0.0395394	0.122619	3077.86	3458.49	-0.168089	0.0235952	0.09035	2511.02	3452.69	-0.459329	1.45775e-08	1.7833e-07	MD07G1061500	Chr07	5745854	5753695
gene:MD15G1003900	200.38	161.471	176.168	150.033	144.433	91.6794	112.333	128.582	133.78	87.6129	127.104	87.0262	72.6434	66.6511	71.3338	3206.08	3314.77	-0.0482031	0.779955	0.954926	1829.81	2625.16	-0.520516	0.000754305	0.00657064	3197.21	4453.14	-0.477878	0.00800373	0.0553759	2540.41	4504.58	-0.826432	1.95893e-07	3.50304e-06	3059.14	4391.9	-0.521615	7.08627e-08	1.45775e-06	1718.77	4384.13	-1.3507	6.18109e-42	8.84806e-40	MD15G1003900	Chr15	238037	241299
gene:MD16G1078300	117.999	113.762	112.511	133.214	159.175	163.346	125.19	137.025	147.74	118.145	126.251	105.961	164.183	158.471	131.95	3116.09	3472.34	-0.156204	0.202119	0.639501	3509.15	2707.41	0.374136	0.00254095	0.0180321	3349.7	2531.62	0.404001	0.000757305	0.00851352	2620.43	2561.21	0.0329632	0.752225	0.865077	2973.21	2496.76	0.251953	0.00285319	0.016697	3294.68	2492.44	0.402468	4.88116e-05	0.000322951	MD16G1078300	Chr16	5493594	5496507
gene:MD17G1184200	73.8615	68.4566	70.199	65.9471	69.8708	64.7759	69.4081	69.7879	68.9958	66.5904	69.2532	67.7777	63.2036	63.2205	68.2519	3124.61	3018.44	0.0498025	0.613252	0.907014	2966.18	3106.34	-0.0664736	0.465917	0.716112	2911.71	3085.39	-0.0834575	0.427137	0.710729	3006.86	3121.35	-0.0538732	0.54598	0.724171	2981.21	3042.9	-0.0294188	0.692449	0.845255	2786.45	3037.64	-0.124307	0.130306	0.262769	MD17G1184200	Chr17	21751240	21757315
gene:MD05G1311400	335.438	291.589	332.92	265.056	173.173	157.796	158.61	212.627	186.502	199.469	229.176	246.409	182.003	189.469	237.997	2525.36	2707.81	-0.100667	0.587932	0.899055	2801.18	3106.75	-0.149142	0.269327	0.53381	2611.94	4204.58	-0.686808	0.000170161	0.00243723	3007.44	4253.33	-0.500089	1.68708e-05	0.000198579	2409.79	4146.59	-0.783031	5.47123e-14	3.02227e-12	2632.41	4139.62	-0.652844	1.59992e-08	1.94497e-07	MD05G1311400	Chr05	44143698	44144441
gene:MD04G1062800	24.5012	24.0656	22.9789	19.3417	20.317	22.9526	23.3541	22.1028	22.4347	24.1273	24.9191	25.1644	19.401	18.588	20.9486	3095.69	2861.66	0.113497	0.300634	0.739219	2728.14	3439.44	-0.334099	0.000424964	0.00404807	2760.64	3155.89	-0.193113	0.0917208	0.306358	3329.36	3192.84	0.060371	0.496204	0.685665	2953.53	3112.46	-0.0755693	0.31456	0.547491	2562.97	3107.02	-0.277565	0.00112545	0.00527407	MD04G1062800	Chr04	8260047	8273261
gene:MD00G1051100	227.433	220.228	222.699	250.37	277.72	96.9906	239.794	206.733	197.133	183.31	205.893	250.798	361.154	333.793	354.167	2711	2641.85	0.0372423	0.934505	0.988566	4485.75	2739.3	0.711642	2.83127e-08	8.12303e-07	2547.85	2731.17	-0.1002	0.821872	0.93327	2651.98	2763.09	-0.059295	0.644253	0.795075	2586.37	2693.54	-0.0584354	0.510819	0.723764	4213.5	2688.93	0.648068	6.81802e-17	2.12313e-15	MD00G1051100	Chr00	9653924	9654767
gene:MD01G1184600	105.187	104.332	99.4952	112.34	127.535	109.384	85.4174	89.485	99.3722	92.5515	94.5078	103.7	205.69	196.219	162.227	2348.51	2998.58	-0.352658	0.00258907	0.0520307	4905.56	2530.6	0.954872	2.05344e-15	2.02266e-13	2892.5	2559.86	0.176355	0.121806	0.365534	2449.75	2589.84	-0.080287	0.410195	0.612102	2240.78	2524.63	-0.172128	0.0421824	0.139858	4605.64	2520.23	0.869733	1.05137e-17	3.5235e-16	MD01G1184600	Chr01	28384993	28386399
gene:MD14G1238600	169.522	125.324	156.845	156.008	89.0447	108.014	64.328	83.3347	92.9565	119.264	207.119	140.602	126.705	129.301	161.48	1910.84	2813.07	-0.557921	0.00409181	0.0711538	3365.69	3770.89	-0.163816	0.37835	0.643731	2713.63	3469.84	-0.354625	0.0683804	0.255159	3649.05	3509.65	0.0561486	0.765859	0.873158	1823.36	3422.03	-0.908185	8.2939e-13	3.87616e-11	3162.82	3416.17	-0.110884	0.390791	0.569078	MD14G1238600	Chr14	31777371	31779365
gene:MD04G1006300	46.981	48.3229	47.2654	43.8348	47.1464	57.6328	44.6786	50.2903	48.8774	37.5335	38.5303	36.4623	40.2358	39.13	38.8273	3310.02	3427.48	-0.0502522	0.69496	0.931396	2761.41	2632.11	0.0691806	0.441334	0.696144	3306.57	3173.84	0.0590103	0.648911	0.853225	2547.76	3211.07	-0.333898	0.000162122	0.00141516	3158.28	3130.1	0.0128121	0.870458	0.942718	2593.57	3124.78	-0.268902	0.000366684	0.00197181	MD04G1006300	Chr04	719234	726995
gene:MD07G1134800	23.5709	22.9606	21.5085	19.3706	19.5276	24.4407	22.7919	20.8966	22.3069	24.9475	28.1319	25.5607	21.2737	20.9085	23.0666	2950.16	2837.88	0.0561078	0.651393	0.91921	2961.06	3573.45	-0.271014	0.00705014	0.0409879	2737.78	2942.36	-0.104071	0.421435	0.70594	3458.82	2976.8	0.216431	0.0293796	0.0982115	2814.64	2901.9	-0.0439778	0.579285	0.772302	2781.73	2896.76	-0.0583261	0.495157	0.663217	MD07G1134800	Chr07	19663902	19674971
gene:MD12G1238800	57.9458	59.8274	62.5718	58.4239	57.5579	61.2425	67.3672	65.7987	67.0466	68.6444	66.4344	63.9518	54.2728	56.3319	60.5894	3288.76	2918.54	0.172355	0.0761391	0.41858	2854.84	3323.27	-0.219132	0.0222235	0.0996093	2815.44	2865.87	-0.0256855	0.805848	0.927424	3216.82	2899.46	0.149858	0.104824	0.249951	3137.78	2826.3	0.150789	0.0434962	0.143144	2681.92	2821.66	-0.0731894	0.392842	0.570929	MD12G1238800	Chr12	31177349	31182517
gene:MD13G1138100	88.3206	92.2472	102.628	78.9727	86.4254	107.412	125.598	115.319	136.086	46.8692	55.2804	44.3713	60.6919	69.119	67.7846	4536.01	3289.7	0.463549	0.000624539	0.0186874	2413.84	1792.24	0.429767	0.000391185	0.00377303	3173.67	3296.42	-0.0548326	0.69729	0.877304	1734.6	3335.04	-0.943283	6.55232e-15	3.12142e-13	4327.67	3250.82	0.412766	3.36346e-06	4.7223e-05	2267.36	3245.67	-0.51748	7.2869e-08	8.03103e-07	MD13G1138100	Chr13	10626956	10630824
gene:MD15G1006300	339.526	315.594	309.86	396.402	450.453	343.901	416.133	385.802	373.547	233.612	200.578	274.863	332.86	322.744	312.738	3584.33	3640.77	-0.0226356	0.858096	0.970608	2997.84	2197.11	0.448196	0.000468648	0.00439586	3511.85	2846.3	0.303292	0.0203388	0.111047	2127.24	2879.5	-0.436722	0.00079243	0.00540015	3419.68	2807.15	0.284913	0.000405448	0.00322292	2815.49	2802.21	0.00686663	0.932548	0.965445	MD15G1006300	Chr15	350014	350514
gene:MD08G1084400	249.317	152.919	232.794	124.084	60.5786	61.7497	48.2102	80.9993	68.237	50.1985	134.225	78.7577	76.5641	78.2475	93.799	1930.92	2418.76	-0.324988	0.445562	0.837037	2468.17	2617.24	-0.0845229	0.838	0.936262	2333.12	6006.45	-1.36425	0.00123849	0.0127776	2532.27	6074.53	-1.26238	0.00519914	0.025409	1842.73	5923.6	-1.68463	6.71846e-09	1.69323e-07	2319.19	5913.65	-1.35023	2.12807e-18	7.48512e-17	MD08G1084400	Chr08	6985143	6987168
gene:MD15G1359300	62.9353	64.7379	59.5111	85.1856	80.0334	99.0744	77.8379	75.3725	80.5314	112.005	109.982	85.0582	79.2838	82.2682	76.3035	2873.55	3257	-0.180591	0.120234	0.516179	2969.07	3837.62	-0.370266	0.00363399	0.0241309	3142.08	2226.26	0.496948	5.27582e-05	0.000898139	3714.19	2252.41	0.721568	1.71389e-08	3.61412e-07	2741.63	2195.63	0.320312	4.77215e-05	0.000493713	2788.37	2191.79	0.347143	2.55663e-05	0.000179236	MD15G1359300	Chr15	43338265	43341429
gene:MD14G1017700	43.9807	47.6671	50.0732	48.6214	49.463	53.4463	61.8729	57.8551	56.0991	53.976	53.684	60.2144	32.6388	34.8053	41.8295	3571.04	3085.09	0.2111	0.0421918	0.30824	2252.72	3465.23	-0.621081	3.34758e-07	7.63502e-06	2976.13	2784.53	0.0959006	0.391373	0.683569	3354.57	2817.25	0.251756	0.0157469	0.0607904	3407.02	2746.04	0.311079	0.000164379	0.00146921	2116.83	2741.62	-0.372965	0.000751124	0.00371757	MD14G1017700	Chr14	1658062	1667026
gene:MD12G1177300	46.9202	47.4797	44.9149	39.5821	40.7313	62.0877	45.2083	46.6415	47.3476	48.5742	47.6445	41.5169	38.9781	38.9113	37.7095	3137.01	3215.65	-0.035611	0.826899	0.964387	2645.13	3155.53	-0.254617	0.0139805	0.0703303	3102.43	3037.39	0.0304475	0.857499	0.94878	3054.26	3073.01	-0.00881778	0.932034	0.965371	2993.08	2995.58	-0.00127256	0.986377	0.993988	2484.29	2990.37	-0.267586	0.000524287	0.00271038	MD12G1177300	Chr12	25765037	25771017
gene:MD09G1281600	115.581	103.098	95.3643	77.5664	79.7051	80.8947	74.999	76.1207	80.7149	126.493	133.846	147.994	112.807	119.762	129.005	2258.89	2326.55	-0.042585	0.672691	0.925642	3576.64	4043.87	-0.177012	0.0961879	0.283072	2244.34	2960.03	-0.399256	0.000646647	0.00746414	3914.69	2994.5	0.386609	0.000719959	0.00499107	2155.24	2919.41	-0.437719	9.6801e-07	1.54016e-05	3360.08	2914.06	0.205647	0.0378229	0.101289	MD09G1281600	Chr09	35866994	35871683
gene:MD17G1188400	152.678	153.141	117.599	140.378	133.815	127.825	146.425	140.219	152.624	136.099	150.649	178.543	162.218	157.617	170.698	2996.85	2750.23	0.123873	0.232888	0.676562	3397.55	3226.23	0.0747657	0.536483	0.768649	2652.98	2794.68	-0.0750833	0.580239	0.814992	3123.31	2827.55	0.143441	0.320183	0.526307	2859.25	2756.41	0.0528067	0.605363	0.790088	3191.63	2751.17	0.214242	0.0545271	0.135208	MD17G1188400	Chr17	22479099	22481318
gene:MD07G1036600	71.6029	75.891	77.327	79.7531	77.4043	104.241	86.8021	83.9671	90.6058	16.9859	20.0274	19.4721	27.5441	29.1633	30.4285	4482.65	4493.18	-0.00329765	0.980118	0.996632	1517.19	984.702	0.624135	4.03395e-08	1.12434e-06	4334.77	3730.22	0.216587	0.117678	0.357848	953.155	3774.03	-1.98579	1.87652e-76	1.29885e-73	4276.85	3678.73	0.217264	0.00380557	0.0210839	1425.22	3672.67	-1.36553	4.15442e-57	1.0805e-54	MD07G1036600	Chr07	3017362	3024770
gene:MD06G1161700	90.4226	83.8377	95.0243	65.8935	52.4626	55.1135	42.736	50.0456	44.0762	51.4373	98.9151	45.3837	43.2371	43.6356	54.8435	2275.55	2892.55	-0.34612	0.00720266	0.104394	2391.77	3309.78	-0.468598	0.232262	0.489553	2790.3	4331.23	-0.634361	7.75753e-07	2.24273e-05	3201.98	4381.63	-0.452548	0.196433	0.383183	2171.27	4271.43	-0.976183	1.13799e-28	2.68152e-26	2247.61	4264.4	-0.923673	5.8688e-17	1.83528e-15	MD06G1161700	Chr06	30257320	30261427
gene:MD11G1135800	86.6572	78.2679	71.2751	77.8969	82.105	85.7782	65.3585	63.1878	64.3306	67.1764	71.1624	64.6622	70.7382	70.7195	72.3295	2676.42	3418.94	-0.353209	0.000400728	0.0135972	3011.84	2863.44	0.0729804	0.430001	0.68661	3298.16	3170.56	0.0569674	0.630856	0.842634	2771.6	3207.51	-0.210714	0.0535794	0.153449	2553.54	3127.05	-0.292174	0.000810223	0.0058336	2829.02	3121.3	-0.141727	0.126256	0.256867	MD11G1135800	Chr11	12440169	12444852
gene:MD05G1120100	49.1746	46.0251	39.7134	58.4482	61.764	42.7899	60.9123	46.5007	55.1099	106.94	114.304	124.356	75.3699	71.5114	88.4231	2332.43	2346.16	-0.00856633	0.956931	0.993087	3427.74	5040.97	-0.556281	1.79146e-06	3.39955e-05	2263.02	1872.97	0.273085	0.087463	0.2977	4879.88	1894.86	1.36475	2.56564e-31	3.82139e-29	2225.1	1847.28	0.268623	0.0139658	0.0598945	3220.84	1843.85	0.804879	1.17038e-12	2.40536e-11	MD05G1120100	Chr05	24163537	24165894
gene:MD13G1081900	111.907	121.374	108.104	148.961	166.052	163.772	156.194	156.595	171.393	61.2145	52.7515	45.9348	152.832	159.819	118.404	3880.77	3847.11	0.0125368	0.904814	0.981641	3508.88	1302.92	1.42897	2.26112e-21	4.7523e-19	3711.17	2647.28	0.487282	1.3088e-05	0.000270632	1261.11	2678.48	-1.08653	3.19632e-17	1.87305e-15	3702.67	2610.85	0.50386	8.55121e-10	2.53646e-08	3293.89	2606.3	0.33755	0.00378945	0.0151169	MD13G1081900	Chr13	5750247	5751759
gene:MD12G1142900	105.108	136.377	116.133	133.839	153.342	133.438	166.579	152.627	148.424	77.2951	73.8032	85.9887	117.538	150.954	122.993	3776.84	3405.81	0.149115	0.182948	0.617437	3210.6	1946.08	0.72218	1.61591e-08	4.90882e-07	3285.34	2794.53	0.233328	0.0831645	0.288317	1883.98	2827.83	-0.586077	4.93013e-06	6.59968e-05	3603.33	2755.98	0.386476	9.45332e-05	0.000902314	3014.87	2751.38	0.131684	0.287699	0.461427	MD12G1142900	Chr12	22201617	22203793
gene:MD12G1053800	149.082	139.949	138.666	144.27	160.419	164.15	121.495	125.577	127.962	151.085	151.15	140.451	156.602	164.909	138.39	2604.27	3263.62	-0.325611	0.00186654	0.041533	3243.01	3124.88	0.0533965	0.618659	0.820675	3148.33	2873.09	0.132032	0.230338	0.525342	3024.71	2906.62	0.0575298	0.537117	0.717858	2484.79	2833.55	-0.189416	0.0136422	0.0588063	3045.06	2828.6	0.106304	0.248542	0.417442	MD12G1053800	Chr12	5999576	6001321
gene:MD12G1219900	83.0799	81.2704	78.4205	60.5882	62.2572	72.0784	69.9285	69.7924	71.5429	62.5814	60.2145	64.8501	51.5321	49.7238	55.7216	3222.11	2979.97	0.112793	0.304826	0.74236	2430.5	2908.89	-0.259117	0.00747653	0.0429283	2874.79	3581.93	-0.317358	0.00589896	0.0435776	2815.92	3623.84	-0.363871	5.746e-05	0.000580022	3074.22	3532.63	-0.200504	0.00595469	0.0303416	2283.34	3526.47	-0.626903	8.6531e-14	2.00487e-12	MD12G1219900	Chr12	29682302	29689805
gene:MD05G1320100	84.8794	93.6985	69.8024	81.356	97.9969	99.0898	141.473	130.293	139.213	59.3544	58.9993	69.0665	96.6184	104.124	83.1331	4412.21	2996.31	0.558313	1.43852e-06	0.000151547	3094.88	2044.99	0.597676	1.41833e-06	2.76158e-05	2890.47	2579.89	0.163914	0.25656	0.554677	1979.75	2610.42	-0.399086	0.00311386	0.0167995	4209.55	2544.52	0.726114	6.71794e-13	3.17486e-11	2905.74	2539.77	0.193969	0.113943	0.23803	MD05G1320100	Chr05	44759206	44760969
gene:MD16G1017900	45.2298	44.4102	48.5417	48.2814	31.387	44.6378	37.3413	41.3958	44.6916	70.256	81.3933	76.4388	77.2318	80.7635	85.6813	2162.56	2184.06	-0.0141384	0.929612	0.987235	4334.62	4062.42	0.0937235	0.357434	0.623552	2106.99	2342.21	-0.152832	0.344376	0.643245	3932.18	2369.57	0.730628	8.49122e-13	3.21265e-11	2063.41	2309.87	-0.162822	0.0688862	0.200691	4071.98	2306.09	0.82041	6.85542e-22	3.11037e-20	MD16G1017900	Chr16	1305300	1309682
gene:MD13G1019300	59.5106	60.4886	56.7032	43.1863	43.7811	50.5887	42.6301	36.3266	37.8955	40.2827	42.4772	36.6304	31.0821	29.7419	36.2987	2733.85	3225.81	-0.238611	0.0438183	0.314793	2306.45	2839.39	-0.299701	0.0106169	0.056767	3111.94	3999.23	-0.362007	0.00147571	0.0147486	2748.23	4046.16	-0.558111	2.57659e-08	5.30651e-07	2608.17	3944.19	-0.596628	1.12285e-12	5.11293e-11	2167.18	3937.32	-0.86119	9.96393e-19	3.60067e-17	MD13G1019300	Chr13	1215588	1227193
gene:MD13G1119100	137.642	124.741	109.949	111.173	125.374	89.1698	127.208	109.124	113.989	93.8146	94.774	115.578	141.738	144.956	150.517	2957.3	2757.32	0.100897	0.476186	0.851934	3746.92	2609.45	0.522017	4.16809e-06	7.27906e-05	2659.64	3040.4	-0.192869	0.204427	0.491856	2526.27	3075.86	-0.283971	0.0280779	0.0949442	2821.36	2998.71	-0.0877992	0.365278	0.596424	3519.66	2993.13	0.233895	0.0168976	0.0529283	MD13G1119100	Chr13	8734032	8736151
gene:MD03G1041600	174.074	169.672	166.112	148.373	151.934	136.89	161.315	166.119	177.085	114.821	121.98	97.417	97.0374	92.3566	95.9766	3687.6	3204.26	0.202609	0.0531451	0.347867	2117.71	2483.53	-0.229836	0.0460135	0.170534	3090.92	3605.2	-0.221962	0.036105	0.165615	2403.67	3647.37	-0.601637	8.67039e-08	1.64551e-06	3518.41	3555.57	-0.015157	0.840906	0.927196	1989.14	3549.4	-0.835362	4.33312e-27	2.8526e-25	MD03G1041600	Chr03	3284471	3287214
gene:MD12G1128600	38.1862	35.0012	34.8612	33.1096	28.2485	32.548	29.4482	27.2632	30.5722	80.6969	76.6237	75.7808	65.096	65.9346	74.6443	1789.1	1929.95	-0.109172	0.350402	0.781205	4279.78	4856.82	-0.182416	0.0647112	0.217266	1861.79	2142.46	-0.20263	0.0900186	0.30296	4701.34	2167.42	1.11725	8.06877e-33	1.31865e-30	1706.93	2112.99	-0.307675	0.000315953	0.00259477	4020.92	2109.27	0.931016	3.62476e-24	1.89617e-22	MD12G1128600	Chr12	20363002	20368375
gene:MD12G1181000	188.267	125.51	229.648	94.7175	41.3723	53.9564	24.8754	63.7918	46.3277	57.0234	165.571	56.607	56.3102	60.9861	78.9886	1536.16	2170.48	-0.498687	0.333942	0.767303	2267.39	3232.15	-0.511416	0.344732	0.611214	2093.73	5981.46	-1.51443	0.000586192	0.00689556	3126.08	6049.46	-0.952475	0.115299	0.267458	1466.26	5898.36	-2.00819	3.62002e-06	5.05303e-05	2131.01	5889.8	-1.46661	2.93064e-07	2.92289e-06	MD12G1181000	Chr12	26084482	26086791
gene:MD04G1002300	42.3432	43.4165	40.7417	35.9683	34.7033	39.2438	37.1208	36.2995	38.5569	37.0217	38.2652	41.9791	35.7503	34.7102	38.7897	2921.55	2874.94	0.0232956	0.823222	0.963854	2893.7	3109.72	-0.103723	0.30761	0.575456	2773.43	3193.02	-0.203371	0.0614438	0.238273	3010.36	3230.5	-0.101914	0.297967	0.50252	2787.44	3149.07	-0.176044	0.0197008	0.0785234	2718.5	3143.6	-0.209528	0.0130549	0.0427697	MD04G1002300	Chr04	285988	304945
gene:MD15G1007600	147.017	144.836	147.33	130.039	134.457	83.91	111.253	106.112	100.698	119.391	124.334	150.064	141.585	150.573	148.999	2458.5	2701.29	-0.135989	0.41404	0.818516	3461.96	3093.36	0.162471	0.158913	0.39112	2605.49	3283.89	-0.333718	0.0496399	0.207162	2994.72	3322.3	-0.149807	0.190494	0.375541	2345.61	3238.62	-0.465347	1.45857e-09	4.16156e-08	3251.76	3233.13	0.00833606	0.912783	0.95501	MD15G1007600	Chr15	409775	413655
gene:MD10G1203200	62.6977	60.2765	50.3397	58.353	62.83	70.7547	55.407	53.3548	55.2763	58.9797	62.5756	62.8897	67.3448	62.2506	61.849	2712.51	3181.3	-0.229918	0.0393453	0.297004	3214.17	3100.13	0.0521368	0.579878	0.796966	3069	2772.45	0.146565	0.269354	0.567411	3000.9	2804.93	0.0973826	0.392499	0.597182	2587.97	2734.44	-0.0793954	0.390163	0.619875	3018.68	2729.34	0.145335	0.150916	0.292042	MD10G1203200	Chr10	30091048	30095250
gene:MD01G1206800	151.373	105.37	136.116	90.6425	59.3261	59.162	57.6802	75.0319	71.6354	65.5327	110.566	74.4865	65.7905	72.2206	84.1481	2417.55	2482.25	-0.038118	0.827962	0.964387	2668.13	3014.29	-0.175763	0.333414	0.600172	2394.42	4495.47	-0.908742	1.45666e-06	3.88997e-05	2916.89	4546.86	-0.640511	0.000770665	0.00527525	2306.88	4433.57	-0.942436	1.45913e-14	8.71753e-13	2507.08	4425.89	-0.819705	1.08866e-09	1.56689e-08	MD01G1206800	Chr01	30231215	30233158
gene:MD00G1018900	189.449	195.015	189.702	216.409	232.227	226.357	147.044	153.169	140.133	147.524	161.843	191.142	214.642	203.763	187.524	2353.07	3616.02	-0.619893	1.05194e-09	2.93293e-07	3287.63	2718.15	0.274437	0.0265203	0.113403	3488.22	2968.14	0.23292	0.0219723	0.117425	2631.43	3002.97	-0.190662	0.107752	0.255005	2245.11	2927.24	-0.382834	7.58634e-07	1.23791e-05	3087.26	2922.25	0.0790787	0.347262	0.525467	MD00G1018900	Chr00	3293828	3296586
gene:MD11G1307100	60.4768	60.9067	52.9623	78.8824	88.057	67.9801	64.4033	66.3352	71.313	56.2504	51.704	56.8718	87.2556	85.6083	76.6302	2937.65	3425.09	-0.221611	0.0760814	0.41858	3683.43	2435.82	0.596454	6.69345e-09	2.19572e-07	3303.82	2452.34	0.430059	0.00132319	0.0135041	2358.01	2481.13	-0.0733872	0.488528	0.679369	2802.87	2418.65	0.21262	0.0141211	0.060407	3458.85	2414.28	0.518547	4.01359e-08	4.59956e-07	MD11G1307100	Chr11	42124702	42128253
gene:MD05G1067500	54.2071	50.7667	50.6774	49.7642	55.835	62.8353	52.7747	52.8338	53.753	42.351	46.4593	40.2598	47.9028	45.2413	44.7299	3170.54	3358.75	-0.0831494	0.473528	0.850463	2785.05	2610.42	0.0934744	0.360036	0.626278	3240.2	2995.67	0.113196	0.356177	0.653572	2526.6	3030.62	-0.262446	0.00915236	0.0399093	3025.03	2954.44	0.0341699	0.646701	0.816064	2615.69	2949.29	-0.173133	0.0310328	0.086721	MD05G1067500	Chr05	12702446	12709429
gene:MD17G1066300	11.7873	11.041	9.96435	8.03152	7.94099	9.63194	10.1117	8.42208	8.75467	11.9433	12.9975	14.9898	10.492	10.1585	11.8347	2564.72	2412.02	0.0887209	0.484839	0.856272	3099.19	3814.04	-0.299275	0.0123818	0.0639899	2326.91	2981.33	-0.357628	0.00545898	0.0410136	3692.3	3016.16	0.291775	0.0160449	0.0617245	2446.79	2940.4	-0.264975	0.00530216	0.0276224	2911.79	2935.04	-0.0113016	0.909448	0.953087	MD17G1066300	Chr17	5346938	5366590
gene:MD10G1241900	177.491	153.939	147.448	168.04	175.1	116.282	121.567	124.803	110.692	128.993	125.585	161.186	164.431	168.746	160.049	2410.06	3110.23	-0.368067	0.0180707	0.187816	3380.07	2851.84	0.245132	0.0419513	0.159434	2999.98	3126.54	-0.0594638	0.717822	0.8868	2761.03	3162.87	-0.19597	0.134862	0.298211	2299.47	3083.62	-0.423165	4.19401e-06	5.74945e-05	3174.47	3077.99	0.0446326	0.63046	0.771535	MD10G1241900	Chr10	33699424	33702454
gene:MD08G1176600	151.237	151.422	154.026	147.029	152.056	72.2245	109.266	106.73	99.6669	134.951	131.781	162.333	153.57	163.599	149.658	2299.69	2714.11	-0.23915	0.264415	0.707757	3453.11	3176.71	0.120319	0.29289	0.559952	2617.69	3218.51	-0.297987	0.17569	0.45263	3075.47	3256.19	-0.0823919	0.461026	0.656801	2194.11	3174.13	-0.532692	4.69182e-12	1.96636e-10	3242.93	3168.78	0.0332907	0.670631	0.800493	MD08G1176600	Chr08	21432773	21443326
gene:MD03G1194700	256.243	255.885	266.242	243.638	225.033	109.421	207.551	220.553	219.174	247.899	251.719	275.057	245.977	259.137	270.658	2702.37	2422	0.157981	0.651122	0.91921	3288.21	3287.32	0.000477064	0.996086	0.999265	2335.96	3143.78	-0.428378	0.0590266	0.232109	3182.29	3180.56	0.000749466	0.993636	0.997313	2578.42	3100.41	-0.266014	0.000402674	0.00320465	3088.89	3095.23	-0.00286367	0.971715	0.984395	MD03G1194700	Chr03	26681698	26683112
gene:MD09G1255700	831.604	673.315	672.025	460.462	338.02	375.808	418.811	351.917	413.273	606.828	554.127	823.617	625.722	672.467	674.004	2075.3	2064.26	0.00781183	0.956125	0.992933	3509.62	3534.77	-0.0103014	0.944167	0.98008	1991.31	3690.86	-0.890241	3.59949e-09	1.77336e-07	3422.56	3733.55	-0.125401	0.428361	0.629523	1979.9	3640.21	-0.878356	9.45319e-18	8.06417e-16	3296.65	3633.52	-0.140181	0.17097	0.320148	MD09G1255700	Chr09	32717155	32717442
gene:MD07G1009200	139.211	134.343	132.616	143.574	153.962	123.191	120.711	116.902	115.088	87.7442	93.5423	94.3712	129.359	132.691	112.99	2865.72	3427.87	-0.258514	0.0282954	0.245441	3094.23	2276.53	0.442692	3.20898e-05	0.000439411	3306.52	3192.45	0.050774	0.677037	0.866561	2203.66	3229.76	-0.551604	1.53552e-09	3.78255e-08	2734.15	3148.5	-0.203492	0.00608804	0.0309182	2905.39	3143.04	-0.113554	0.203346	0.362762	MD07G1009200	Chr07	861424	864676
gene:MD06G1065400	167.635	131.254	136.087	64.6802	67.5661	74.0634	70.2229	69.5265	66.2496	46.0269	57.8687	59.8589	52.4195	60.9705	63.9633	2609.06	2619.26	-0.00555886	0.958236	0.993158	2280.36	2107.99	0.113658	0.39787	0.660376	2526.77	5328.62	-1.07642	2.62162e-16	4.22522e-14	2040.54	5390.09	-1.40146	7.37807e-24	6.9638e-22	2489.3	5255.48	-1.07791	2.52523e-29	6.44623e-27	2142.32	5245.86	-1.2918	6.06909e-29	4.52815e-27	MD06G1065400	Chr06	13526606	13530021
gene:MD08G1242400	72.2621	67.2465	60.1575	49.8808	54.1157	51.4064	51.8278	50.1463	48.4495	23.1672	24.5632	29.0079	28.2844	29.3541	32.5023	3342.53	3461.91	-0.0506572	0.61275	0.906966	2033.34	1732.98	0.230811	0.0578702	0.200711	3339.53	4291.86	-0.361896	0.00178238	0.0170667	1677.69	4341.99	-1.37195	1.67539e-28	2.18233e-26	3189.07	4232.96	-0.408457	1.7752e-06	2.66494e-05	1910.3	4225.2	-1.14502	1.13591e-30	9.55612e-29	MD08G1242400	Chr08	30811371	30816556
gene:MD06G1014800	64.575	64.1877	71.118	83.1362	85.207	90.1058	87.2293	90.3018	94.1263	79.141	74.377	67.7933	67.2289	63.6693	63.3618	3496.69	3335.07	0.0682942	0.494768	0.860729	2538.79	2895.85	-0.189959	0.0649278	0.217814	3217.26	2488.96	0.370278	0.00066282	0.00763039	2803	2518.05	0.154757	0.144835	0.31299	3336.27	2454.57	0.442772	2.99852e-08	6.62981e-07	2384.44	2450.6	-0.0394806	0.643493	0.781399	MD06G1014800	Chr06	1885432	1889881
gene:MD15G1407800	48.5042	51.0848	45.1203	53.0952	58.8779	61.1837	59.5504	53.8238	59.3097	50.2875	48.7701	57.2471	39.4833	37.0549	41.9785	3323.15	3340.29	-0.00739466	0.94593	0.990552	2315.35	3057.11	-0.40084	0.000217688	0.00228297	3222.31	2694.15	0.258189	0.0251138	0.128426	2959.58	2725.86	0.118613	0.2782	0.479961	3170.48	2657.1	0.254769	0.00228834	0.013884	2175.16	2652.4	-0.286145	0.00184205	0.00807771	MD15G1407800	Chr15	50793345	50796506
gene:MD06G1081300	237.636	217.312	221.025	194.346	185.902	154.079	244.449	249.901	227.743	111.82	108.695	99.5219	115.63	123.388	109.072	4126.75	3062.42	0.430255	0.000431743	0.0142554	2019.92	1859.19	0.119425	0.261136	0.524449	2954.01	3736.92	-0.339053	0.00745894	0.0523736	1799.58	3780.45	-1.07076	3.4467e-27	4.19546e-25	3937.38	3685.49	0.0954979	0.220783	0.441003	1896.84	3679.07	-0.955809	2.77648e-28	1.94945e-26	MD06G1081300	Chr06	19934610	19937046
gene:MD07G1066200	212.329	197.901	202.462	222.613	206.314	269.676	286.811	283.172	323.197	275.558	268.363	312.992	268.834	288.54	265.728	3381.01	2650.8	0.351164	0.00663276	0.098463	3163.74	3296.9	-0.0595386	0.568139	0.789588	2557.3	2243.66	0.18868	0.150338	0.414027	3191.71	2269.82	0.491828	2.07397e-06	2.998e-05	3225.83	2212.76	0.543942	6.59357e-11	2.3387e-09	2971.23	2208.94	0.427773	1.85626e-07	1.90928e-06	MD07G1066200	Chr07	6270238	6272126
gene:MD01G1072500	128.423	126.769	119.345	128.766	138.184	124.907	112.486	120.112	118.182	84.6226	86.1015	98.0558	97.7602	93.823	94.5892	3097.66	3469.55	-0.163662	0.10999	0.496626	2565.79	2412.39	0.0889632	0.383944	0.648609	3346.84	3199.67	0.0649433	0.544226	0.793955	2335.38	3237.14	-0.471115	5.37134e-06	7.11743e-05	2955.58	3155.65	-0.0945376	0.217082	0.43637	2409.89	3150.11	-0.386448	9.61504e-07	8.77013e-06	MD01G1072500	Chr01	17775991	17778276
gene:MD11G1265500	76.7796	75.2657	76.9126	74.2076	82.969	94.3559	69.3899	70.8492	71.6175	72.2657	70.1325	65.8696	68.5521	73.5656	74.3665	2790.18	3320.31	-0.250915	0.0330196	0.269504	2894.67	2788.24	0.054039	0.57475	0.793369	3203.13	2917.09	0.13491	0.269728	0.567856	2698.88	2951.2	-0.128867	0.159638	0.333821	2662.15	2876.88	-0.111899	0.126223	0.306625	2719.05	2872.01	-0.0788571	0.321858	0.498341	MD11G1265500	Chr11	38080086	38083785
gene:MD05G1168200	121.585	115.711	107.647	147.695	190.551	172.722	191.948	206.408	177.193	45.4217	47.775	59.082	225.864	219.051	169.671	3867.26	3441.4	0.168243	0.182666	0.616872	4193.61	1039.83	2.01186	3.0821e-42	3.59413e-39	3319.75	2242.08	0.566326	1.29199e-05	0.000267633	1006.69	2268.28	-1.17211	6.56012e-20	4.63579e-18	3689.88	2211.26	0.738752	2.20229e-17	1.8233e-15	3936.79	2207.31	0.834636	3.96428e-13	8.59206e-12	MD05G1168200	Chr05	29835084	29838274
gene:MD15G1052100	39.2672	41.5808	43.6626	50.9452	47.8035	58.4372	52.1418	48.6372	42.6332	75.674	73.5404	59.3277	44.4417	43.9174	60.8185	2664.03	2926.76	-0.13556	0.283083	0.726254	2812.31	3937.99	-0.485567	0.00148649	0.0116062	2823.47	2237.41	0.335482	0.00612948	0.0448844	3811.43	2263.67	0.751654	7.28154e-10	1.87209e-08	2541.66	2206.5	0.203983	0.0274771	0.100967	2643.33	2202.92	0.263098	0.0397114	0.105409	MD15G1052100	Chr15	3577319	3581665
gene:MD10G1335000	166.322	118.939	169.322	81.8742	45.9841	60.8895	33.3514	70.9602	53.1844	78.0921	160.885	80.2102	73.9807	74.0594	99.3398	1708.88	2054.5	-0.265733	0.49379	0.860188	2724.61	3522.25	-0.370387	0.352182	0.619044	1981.92	4771.02	-1.26744	2.97947e-10	1.8188e-08	3407.66	4825.6	-0.501951	0.194521	0.380758	1631.01	4705.11	-1.52849	5.44617e-06	7.32007e-05	2560.75	4697.45	-0.875067	3.06311e-09	4.13173e-08	MD10G1335000	Chr10	41223252	41225654
gene:MD07G1301800	160.032	102.436	153.069	78.1483	37.8417	58.7151	27.6712	49.145	48.3031	51.9259	114.628	58.6252	57.6218	61.5784	77.5292	1636.17	2292.02	-0.486291	0.198086	0.634037	2611.67	2994.89	-0.197461	0.614951	0.818169	2211.11	5256.13	-1.24927	5.19883e-08	2.0012e-06	2897.47	5315.86	-0.875538	0.039157	0.121794	1561.47	5183.6	-1.73106	1.66063e-08	3.90486e-07	2454.39	5174.97	-1.07596	5.92914e-12	1.12295e-10	MD07G1301800	Chr07	36035181	36038872
gene:MD04G1196000	74.9682	72.8783	69.0559	68.1167	66.0433	73.6644	68.9547	65.6633	61.0071	65.6106	68.7741	66.6605	73.0405	74.4895	70.2105	2751.57	2930.34	-0.0907117	0.401163	0.810847	3109.49	2874.28	0.113471	0.208166	0.459275	2826.86	2951.23	-0.0621782	0.566782	0.807614	2782.21	2985.76	-0.10191	0.264186	0.463737	2625.21	2910.63	-0.148825	0.0684374	0.199775	2920.3	2905.51	0.00728103	0.927093	0.962871	MD04G1196000	Chr04	28444488	28448618
gene:MD16G1078400	152.077	131.904	150.772	114.993	99.4908	114.09	117.999	124.096	119.734	80.4386	101.651	81.9251	61.8574	68.446	73.1974	3338.4	3039.54	0.135391	0.210496	0.650358	1906.13	2476.35	-0.377299	0.00335523	0.0225701	2932.19	3880.1	-0.404112	0.000773192	0.00865544	2396.7	3925.08	-0.711768	1.10542e-08	2.40427e-07	3185.25	3826.59	-0.264493	0.0012033	0.00811255	1790.75	3820.16	-1.09278	4.08587e-28	2.8418e-26	MD16G1078400	Chr16	5502811	5507716
gene:MD03G1040100	45.2724	47.2425	44.6454	45.4058	39.4827	51.7153	44.972	43.8923	46.0818	65.5202	69.0832	61.5217	92.15	86.605	78.0721	2278.24	2311.87	-0.0209531	0.866403	0.972402	4402.74	3365.91	0.38736	0.000303777	0.00303441	2230.31	2240.23	-0.00661634	0.959439	0.987351	3257.91	2266.55	0.523329	6.50415e-08	1.25326e-06	2173.66	2209.37	-0.0236289	0.760891	0.884225	4134.22	2205.58	0.906268	5.57011e-24	2.8974e-22	MD03G1040100	Chr03	3178893	3183329
gene:MD14G1000100	39.9792	42.3089	37.8034	45.5337	45.6472	61.4428	46.4284	46.2106	48.277	51.8905	51.579	46.1785	45.0772	44.6031	46.9286	2924.46	3174.45	-0.118222	0.383094	0.799636	2878.31	3157.11	-0.133353	0.172414	0.410158	3062.54	2411.19	0.344831	0.016763	0.0962794	3055.83	2439.57	0.324868	0.00164868	0.00994845	2790.24	2378.01	0.230469	0.00384175	0.0212251	2703.73	2373.84	0.187651	0.0259793	0.0752997	MD14G1000100	Chr14	13497	20895
gene:MD05G1167400	106.792	99.4041	93.0445	96.7952	118.652	85.4815	133.754	158.223	146.066	29.9402	35.5698	39.5785	251.566	257.722	171.955	3529.65	2431.48	0.537497	0.000125419	0.0056018	5575.48	860.645	2.69576	3.25239e-58	1.06885e-54	2345.36	2332.57	0.00808726	0.955262	0.986102	833.153	2359.8	-1.50236	2.84534e-31	4.20254e-29	3367.92	2300.53	0.549927	9.41616e-10	2.77349e-08	5232.8	2296.39	1.18816	4.40143e-18	1.51353e-16	MD05G1167400	Chr05	29748770	29751777
gene:MD08G1168600	77.1889	80.9499	89.8684	126.36	123.07	150.302	140.719	158.585	142.377	49.6459	53.2789	54.9076	109.594	92.4592	81.2849	4212.27	3821.24	0.140626	0.237413	0.681756	2743.9	1529.96	0.842694	1.01808e-10	4.53806e-09	3686.4	2288.14	0.687935	6.74337e-08	2.54185e-06	1481.01	2314.96	-0.644575	2.09697e-09	5.07702e-08	4019.17	2256.49	0.832722	1.81824e-21	2.37471e-19	2576.2	2252.92	0.193286	0.0997448	0.215627	MD08G1168600	Chr08	20082535	20087388
novel.939	112.228	115.724	86.307	104.172	69.8392	50.5676	66.7283	74.4329	78.5689	45.2008	44.7813	91.0852	96.3437	139.612	77.1179	2574.15	2640.45	-0.0367328	0.857015	0.970511	3725.93	2155.02	0.789888	0.0771106	0.244396	2546.82	3561.93	-0.483946	0.0268787	0.134843	2087.1	3603.91	-0.788082	0.0426057	0.129651	2456.14	3513.16	-0.516486	2.15598e-06	3.18753e-05	3496.46	3506.47	-0.00417217	0.988145	0.993472	-	Chr15	11997985	12006930
gene:MD00G1138300	63.2321	65.1994	63.3136	52.4733	57.1154	61.8944	57.1688	62.4069	54.1188	55.1814	52.9891	56.5155	58.2046	58.7039	56.2952	2893.4	2863.3	0.0151132	0.895231	0.978985	2929.38	2788.32	0.0711012	0.430028	0.68661	2762.19	3089.96	-0.161846	0.14759	0.409525	2699.18	3126.22	-0.211904	0.0178332	0.0670549	2760.71	3047.38	-0.142617	0.0801923	0.223781	2751.22	3042.18	-0.145158	0.0554556	0.136972	MD00G1138300	Chr00	29898731	29903964
gene:MD09G1180900	116.478	78.2778	120.692	44.7815	24.1002	34.8193	20.2053	39.3845	30.8677	30.8459	112.183	27.5304	25.3576	32.9812	43.4486	1711.98	1968.76	-0.201609	0.588527	0.899285	1955.34	3284.39	-0.748166	0.274137	0.538999	1899.25	5774.55	-1.60434	6.75075e-14	7.73533e-12	3175.9	5840.33	-0.878909	0.192756	0.378563	1633.9	5694.7	-1.80132	2.46128e-08	5.55328e-07	1838.1	5685.59	-1.629	2.0579e-08	2.46281e-07	MD09G1180900	Chr09	15546939	15551560
gene:MD07G1025800	47.7675	36.4313	39.156	38.5902	35.9889	44.5864	34.8257	36.6062	37.0668	32.7583	49.6755	39.7188	42.7615	43.7381	44.299	2610.9	2874.56	-0.138683	0.234303	0.678291	3195.64	2988.27	0.0969943	0.508079	0.74886	2773.13	2871.19	-0.0500779	0.724531	0.889876	2892.09	2904.25	-0.00610078	0.969887	0.984973	2491.13	2831.77	-0.184627	0.0634133	0.188794	3001.66	2826.61	0.0869584	0.415983	0.59278	MD07G1025800	Chr07	2169224	2174371
gene:MD05G1335600	89.7165	99.2631	100.811	95.0867	98.73	104.358	103.111	99.824	112.611	75.452	56.5889	65.7075	124.24	116.754	105.063	3170.52	3003.51	0.0781016	0.459979	0.843746	3530.8	2019.59	0.805619	7.55482e-10	2.96097e-08	2897.42	2817.08	0.0404488	0.715255	0.88545	1955.15	2850.24	-0.543621	2.25033e-05	0.000255588	3024.98	2778.17	0.122638	0.146056	0.33797	3315.44	2773.65	0.257193	0.00680814	0.0248653	MD05G1335600	Chr05	45822010	45824874
gene:MD07G1309000	50.0917	42.7217	44.8697	58.409	58.5806	55.0456	60.8774	55.9446	59.5248	59.9407	46.6967	44.1671	121.434	108.964	92.7439	2661.7	2603.55	0.031842	0.756644	0.94876	4952.76	2313.81	1.09774	1.1048e-13	8.13408e-12	2511.49	2010.17	0.32145	0.00523066	0.0396757	2239.7	2033.48	0.139673	0.311992	0.517467	2539.44	1982.52	0.357539	3.84536e-05	0.000408541	4650	1979.02	1.23254	2.78954e-28	1.9549e-26	MD07G1309000	Chr07	36439419	36444914
gene:MD05G1279200	38.6733	42.3424	39.8451	49.1884	50.7213	64.4245	55.8167	51.6792	54.6387	38.3886	40.6081	39.1344	53.8679	49.0532	49.1075	3272.12	3323.93	-0.022553	0.860231	0.971169	3115.11	2423.35	0.36231	0.000154033	0.00170221	3206.71	2359.77	0.442278	0.0010476	0.0111106	2345.71	2387.58	-0.0257389	0.787022	0.885654	3121.83	2327.24	0.423598	8.80558e-08	1.77036e-06	2925.66	2323.31	0.332363	0.000112184	0.000686185	MD05G1279200	Chr05	41344336	41350479
gene:MD13G1131400	106.029	103.272	104.285	95.9176	102.259	108.952	111.038	117.234	114.481	79.8807	80.2126	84.9957	97.0814	97.9604	99.1675	3312.57	2975.52	0.15483	0.133633	0.540127	2886.87	2407.6	0.261945	0.00351392	0.0234803	2870.43	2931.86	-0.0305631	0.774885	0.914891	2330.62	2966.13	-0.347867	0.000102872	0.0009579	3160.62	2891.46	0.128419	0.0803512	0.224076	2711.6	2886.52	-0.0901147	0.229231	0.394749	MD13G1131400	Chr13	9986822	9989749
gene:MD09G1149500	64.3869	68.0865	69.2356	85.4192	90.5593	94.0622	82.7887	87.9552	91.4272	67.6685	63.1016	57.7416	146.464	148.147	124.106	2832.08	2924.4	-0.0462881	0.656009	0.920411	4593.26	2070.13	1.14962	7.53342e-23	1.79166e-20	2821.09	2108.05	0.420261	9.41152e-05	0.00146746	2003.76	2132.8	-0.0899931	0.393173	0.597678	2702.18	2078.95	0.378098	2.73362e-06	3.95531e-05	4312.74	2075.52	1.05494	1.38269e-28	9.93491e-27	MD09G1149500	Chr09	11742780	11746728
gene:MD15G1140500	50.0735	53.5522	61.7534	68.6022	59.9924	54.363	81.1101	69.6944	70.4115	49.9605	46.5311	57.2056	38.6286	39.3462	49.5649	3747.03	3107.87	0.269823	0.0336238	0.271402	2192.68	2645.72	-0.270801	0.0426677	0.161078	2997.91	2709.86	0.145742	0.287331	0.58681	2561.4	2741.62	-0.0981033	0.433436	0.63371	3574.79	2672.32	0.419766	1.32348e-05	0.000160418	2060.55	2668.21	-0.372656	0.00217453	0.00933832	MD15G1140500	Chr15	10377869	10381891
gene:MD15G1225800	144.19	118.68	120.07	101.511	113.095	105.958	148.251	166.381	174.25	82.3762	85.0927	85.385	110.883	117.432	99.0437	4001.65	2630.72	0.605048	5.69773e-08	9.97591e-06	2721.09	2103.86	0.371034	0.000427154	0.00406145	2537.72	3032.11	-0.256617	0.0379219	0.171081	2036.52	3067.21	-0.590712	9.25759e-08	1.74756e-06	3818.21	2990.48	0.352689	0.000241644	0.00205985	2555.03	2985.04	-0.224368	0.034214	0.0935924	MD15G1225800	Chr15	18345401	18348150
gene:MD15G1427500	32.3585	31.1315	29.9554	29.5248	31.3408	33.7323	29.8082	28.0547	29.1755	27.0843	29.52	26.7696	25.6969	25.4052	28.061	2870.58	3127.44	-0.123582	0.237526	0.681761	2650.47	2795.15	-0.0764764	0.442974	0.697109	3016.99	2981.35	0.017131	0.875889	0.955589	2705.49	3016.2	-0.15691	0.101752	0.245207	2738.75	2940.33	-0.102371	0.180744	0.388588	2489.97	2935.17	-0.237136	0.0051977	0.0197817	MD15G1427500	Chr15	52793419	52816133
gene:MD02G1003800	44.6728	44.7715	38.5484	38.0467	42.4326	44.4614	43.0076	40.3024	42.7286	46.0197	47.1209	53.7781	50.2991	51.3007	49.3258	2680.18	2663.19	0.00920933	0.932465	0.988245	3258.57	3175.29	0.0373582	0.713574	0.874753	2569.13	2633.05	-0.0354972	0.77094	0.912844	3073.92	2663.96	0.206442	0.0698052	0.186577	2557.1	2596.9	-0.0222974	0.796003	0.903607	3060.43	2592.18	0.23949	0.00742895	0.0267413	MD02G1003800	Chr02	265140	269667
gene:MD17G1226100	528.937	158.278	452.533	15.4994	10.217	16.8853	15.513	16.2684	18.0171	10.6091	13.7519	13.1199	6.19085	8.99035	9.32048	597.332	512.319	0.222152	0.222338	0.664952	298.374	457.01	-0.614057	0.000929807	0.00784973	494.265	13217.5	-4.7411	1.24483e-18	2.54049e-16	442.361	13361.8	-4.9168	3.13371e-22	2.67845e-20	569.932	13035.2	-4.51548	1.74766e-19	1.80089e-17	280.354	13013.2	-5.53652	1.13942e-25	6.65842e-24	MD17G1226100	Chr17	27430901	27432871
gene:MD10G1263100	89.5497	92.2053	87.4416	80.7259	81.275	70.5958	82.8267	87.6332	82.1934	138.974	129.752	131.996	119.105	123.614	129.756	2369.56	2187.47	0.115224	0.299923	0.738427	3546.51	3820.09	-0.107211	0.24342	0.502866	2110.08	2442.45	-0.210964	0.065223	0.247529	3697.86	2471.13	0.581526	1.63321e-10	4.64939e-09	2260.86	2408.82	-0.0915699	0.240114	0.465153	3331.52	2404.66	0.470347	6.18185e-09	7.95222e-08	MD10G1263100	Chr10	35747013	35751267
gene:MD03G1133700	52.3624	51.8687	46.2791	56.1141	60.2387	70.4664	64.3374	66.7414	68.3999	50.063	55.4829	49.3011	71.8196	74.0528	67.9478	3172.23	2977.8	0.0913179	0.437106	0.832795	3452.63	2503.24	0.463943	4.03283e-06	7.08047e-05	2872.72	2315.54	0.310986	0.0151354	0.0890974	2422.91	2342.69	0.0484584	0.647213	0.797036	3026.69	2283.72	0.406307	7.50701e-07	1.22727e-05	3242.41	2279.62	0.50817	6.67779e-09	8.54553e-08	MD03G1133700	Chr03	13361139	13366665
gene:MD09G1200900	69.0385	46.5559	46.0653	44.767	46.5851	25.0851	220.968	210.983	178.598	37.0323	27.3942	66.4948	451.498	489.276	328.359	3868.5	740.092	2.38557	2.32026e-34	1.01561e-30	8166.69	842.585	3.27682	7.33492e-15	6.66225e-13	713.82	990.579	-0.472145	0.038798	0.173695	816.107	1001.91	-0.295835	0.481185	0.673613	3690.83	977.042	1.91818	4.41911e-48	3.03891e-45	7665.11	975.117	2.97505	3.69107e-74	1.5851e-71	MD09G1200900	Chr09	18520364	18525140
gene:MD02G1259200	66.0201	67.2642	64.3576	62.422	62.2243	55.6884	62.1096	63.6736	64.6023	66.561	65.5651	59.7406	46.3952	45.8184	50.5342	3027.64	2875.71	0.0741886	0.478884	0.853728	2304.58	3101.69	-0.428457	2.07829e-05	0.000301866	2773.99	3040.67	-0.132381	0.225106	0.519114	3002.23	3076.34	-0.0351835	0.71148	0.838657	2888.72	2998.79	-0.0540274	0.463623	0.684963	2165.01	2993.63	-0.467398	2.02827e-08	2.42971e-07	MD02G1259200	Chr02	31266722	31274557
gene:MD01G1209000	425.169	281.987	483.423	197.428	95.6559	92.5546	77.3388	140.641	104.722	154.8	342.208	151.558	145.805	154.64	194.836	1551.45	1861.03	-0.2625	0.555637	0.884461	2417.08	3171.32	-0.391751	0.344357	0.61103	1795.12	5536.18	-1.62481	0.000265889	0.00355446	3067.88	5599.15	-0.867989	0.0659287	0.179022	1480.65	5459.43	-1.88253	9.12005e-09	2.25465e-07	2271.52	5451.16	-1.26271	3.15202e-14	7.72465e-13	MD01G1209000	Chr01	30332346	30333497
gene:MD06G1234800	77.128	79.632	75.5681	71.4337	77.5316	99.1427	80.7469	72.0135	79.1546	62.3897	67.494	68.8618	69.6328	68.8251	65.7718	2985.23	3200.57	-0.100382	0.465485	0.846292	2669.17	2600.31	0.037747	0.693046	0.862995	3087.72	2893.12	0.0938019	0.503714	0.767329	2517.1	2927.09	-0.217869	0.0213851	0.0773031	2848.07	2853.28	-0.00265069	0.973439	0.989831	2506.77	2848.36	-0.184456	0.0184642	0.0568978	MD06G1234800	Chr06	36583052	36586462
gene:MD08G1236500	76.6256	80.3038	78.4379	77.0049	75.0368	85.2228	84.1555	83.8352	80.041	71.8588	78.0157	79.4677	73.7371	71.3047	75.411	3031.21	2906.73	0.060595	0.563366	0.8878	2735.16	2848.82	-0.0585847	0.536042	0.768233	2804.1	2782.7	0.0109159	0.920385	0.973895	2757.65	2815.39	-0.0300634	0.750639	0.864239	2892.08	2744.34	0.0755563	0.313655	0.546847	2569.24	2739.7	-0.0926954	0.237961	0.405125	MD08G1236500	Chr08	30418868	30422789
gene:MD17G1105300	76.3837	79.6003	69.4935	79.9031	85.757	83.4942	79.2272	74.0611	77.4452	71.9592	71.465	73.6466	88.4534	83.3313	80.4517	2807.14	3038.92	-0.114469	0.252538	0.695252	3115.78	2684.31	0.214961	0.0203334	0.0931914	2931.51	2653.86	0.143516	0.195974	0.480564	2598.44	2685.07	-0.0473934	0.630913	0.786012	2678.21	2617.38	0.0330743	0.689366	0.843137	2926.16	2612.71	0.163292	0.0660252	0.157025	MD17G1105300	Chr17	8938619	8940826
gene:MD13G1141300	42.3378	40.971	41.0275	36.3965	36.2861	39.0352	35.6772	33.3327	33.6538	41.7081	45.0652	43.8438	40.8689	39.059	41.2036	2483.08	2708.79	-0.125434	0.218681	0.660919	2974.34	3211.15	-0.110393	0.226592	0.482742	2613.12	2909.12	-0.15484	0.134272	0.387308	3108.29	2943.12	0.0787185	0.380474	0.585958	2369.04	2869.05	-0.276162	0.000278554	0.00232849	2793.87	2864.11	-0.0357152	0.64292	0.781001	MD13G1141300	Chr13	10942469	10948637
gene:MD03G1240100	97.8539	90.6156	86.1324	93.1923	105.114	96.0925	86.1321	86.7042	84.2574	77.5998	82.035	72.913	94.8709	99.488	85.1445	2747.62	3154.3	-0.199214	0.0538294	0.349959	3033.21	2526.39	0.263695	0.0146239	0.0726837	3042.77	2838.92	0.10016	0.378024	0.67147	2445.32	2872.04	-0.232041	0.0236506	0.083495	2621.52	2799.91	-0.0948607	0.235964	0.460183	2848.16	2794.9	0.0271784	0.771556	0.868753	MD03G1240100	Chr03	32550564	32554045
gene:MD14G1153400	157.648	148.717	150.775	148.927	158.115	165.756	162.259	173.836	182.9	151.959	146.998	123.678	97.1193	99.7989	103.532	3408.03	3112.44	0.130891	0.21633	0.658097	2003.09	2821.45	-0.494204	1.33881e-05	0.000205338	3002.5	2904.01	0.0481423	0.649585	0.85346	2730.84	2937.9	-0.105341	0.343935	0.550487	3251.73	2864.02	0.18321	0.0208216	0.0819824	1881.6	2859.08	-0.603392	7.41147e-14	1.73351e-12	MD14G1153400	Chr14	24745512	24747337
gene:MD05G1264000	165.899	156.409	158.278	151.485	166.743	140.148	100.524	100.118	99.9822	147.495	143.564	177.278	159.918	162.316	158.142	1957.7	2993	-0.612554	3.31397e-08	6.2679e-06	3176.16	3099.58	0.0351908	0.752832	0.895508	2887.1	3027.49	-0.068347	0.551888	0.79784	3000.8	3062.81	-0.0294798	0.794501	0.890009	1867.84	2985.8	-0.67664	4.38373e-19	4.3099e-17	2983.1	2980.64	0.00126129	0.986765	0.992621	MD05G1264000	Chr05	39934522	39936911
gene:MD12G1034000	157.159	161.905	159.672	149.888	162.06	156.831	154.075	162.163	179.716	157.746	166.596	157.787	162.835	163.475	162.732	2927.7	2774.45	0.0775048	0.476735	0.852252	2931.2	2893.2	0.0188864	0.831732	0.934847	2676.38	2734.14	-0.0307997	0.765315	0.909837	2800.48	2766.21	0.0176452	0.843416	0.91851	2793.41	2696.44	0.0508591	0.53961	0.745276	2753.13	2691.88	0.0323914	0.666772	0.79763	MD12G1034000	Chr12	3730706	3734423
gene:MD13G1106700	509.01	444.859	477.175	309.314	307.084	201.718	382.71	361.678	352.593	97.6546	110.224	141.604	124.728	119.738	147.241	3885.72	2906.84	0.418623	0.00851733	0.11639	1408.38	1258.01	0.163221	0.289097	0.555571	2803.78	4903.22	-0.806218	1.22435e-06	3.3329e-05	1217.95	4960.14	-2.02607	7.23593e-46	2.09368e-43	3707.27	4835.71	-0.383198	1.52354e-06	2.31981e-05	1323.36	4827.34	-1.86659	5.82623e-73	2.41769e-70	MD13G1106700	Chr13	7650659	7651240
gene:MD13G1096800	25.5485	27.7594	27.2382	25.1897	23.905	31.1666	25.6357	26.7427	29.9646	42.1389	44.799	39.7571	32.2368	32.8002	35.9651	2479.02	2422.1	0.0336402	0.799284	0.958473	3087.13	3877.61	-0.328766	0.00110532	0.00907504	2336.67	2346.13	-0.0060402	0.963778	0.988399	3753.18	2373.74	0.6608	2.38716e-11	7.60529e-10	2365.3	2313.76	0.0315838	0.716366	0.859701	2900.21	2309.91	0.328299	0.000181778	0.0010554	MD13G1096800	Chr13	6850815	6861543
gene:MD16G1184300	62.7124	66.065	52.6395	61.7206	72.4093	50.9436	54.7574	47.6982	49.983	94.3894	83.5095	102.887	91.2053	94.4745	88.221	2009.57	2446.57	-0.284007	0.0468279	0.325206	3666.11	3761.86	-0.0373032	0.732019	0.884471	2359.89	2313.69	0.0286185	0.853717	0.947415	3641.96	2340.97	0.637579	5.89385e-07	9.55247e-06	1917.21	2281.95	-0.251303	0.0115389	0.0514239	3443.03	2277.74	0.595905	3.07939e-09	4.15218e-08	MD16G1184300	Chr16	15830144	15832557
gene:MD04G1057000	99.1667	101.286	100.614	110.946	97.3983	96.1291	120.806	112.84	115.102	64.3493	67.3157	78.2678	72.2998	68.1471	74.663	3610.44	3160.85	0.191885	0.0792997	0.427697	2260.76	2208.82	0.0336752	0.763779	0.9012	3049.09	3015.21	0.0160944	0.88613	0.960183	2138.33	3050.56	-0.512694	2.33908e-06	3.35922e-05	3444.62	2973.64	0.212106	0.0040126	0.0220066	2123.73	2968.61	-0.483095	2.39639e-09	3.28521e-08	MD04G1057000	Chr04	6973948	6976920
gene:MD14G1152500	117.034	122.841	127.471	122.759	129.627	106.944	106.357	112.073	105.796	113.93	117.418	112.667	122.073	123.625	116.528	2624.46	2916.63	-0.152412	0.184098	0.618718	2977.02	2830.55	0.0727514	0.420464	0.67929	2813.4	2876.61	-0.0319767	0.789804	0.920437	2739.86	2910.36	-0.0871852	0.342631	0.549023	2504.06	2836.89	-0.180148	0.0207882	0.0819285	2795.87	2832.24	-0.0187805	0.816271	0.896577	MD14G1152500	Chr14	24667069	24669886
gene:MD12G1140800	89.4374	96.4608	95.138	98.054	107.611	124.086	100.985	100.412	101.358	69.2265	68.9627	69.1882	83.3497	82.9005	79.7347	3150.82	3439.63	-0.126467	0.278292	0.720601	2599.25	2193.74	0.244631	0.0062813	0.0374454	3318.24	2829.58	0.229719	0.0640598	0.244678	2123.52	2862.86	-0.431094	2.58784e-06	3.68383e-05	3006.2	2790.54	0.107245	0.153566	0.349869	2441.15	2785.9	-0.190768	0.0174694	0.0543264	MD12G1140800	Chr12	21886901	21889846
gene:MD16G1016800	50.3847	48.8916	49.9692	34.2812	30.7488	29.9185	39.4511	43.0542	39.7519	52.9129	55.0326	67.2747	22.9662	22.922	35.8946	2774.63	2160.86	0.360665	0.00115413	0.0296477	1883.51	4041.43	-1.10117	4.20032e-10	1.71457e-08	2084.45	3276.64	-0.652524	4.25259e-09	2.04379e-07	3912.6	3314.93	0.239125	0.0405527	0.125044	2647.39	3231.48	-0.287629	0.000176033	0.0015589	1770.85	3225.98	-0.864982	9.16167e-09	1.15166e-07	MD16G1016800	Chr16	1251285	1255787
gene:MD12G1226800	164.041	176.291	216.666	202.436	166.243	187.328	313.472	267.055	279.229	99.1561	104.067	119.537	84.5829	83.8577	91.7982	4787.95	3104.7	0.625055	2.32969e-07	3.20441e-05	1471.22	1826.75	-0.312041	0.00594263	0.0358103	2995.02	3000.71	-0.00281237	0.984212	0.994799	1768.44	3035.86	-0.779707	7.5607e-09	1.67752e-07	4567.85	2959.07	0.626371	1.59926e-09	4.51708e-08	1382.11	2954.69	-1.09602	1.41931e-21	6.33069e-20	MD12G1226800	Chr12	30252651	30254431
gene:MD15G1221300	236.391	187.891	192.748	110.789	110.605	94.3302	92.2858	83.9363	85.094	82.269	88.772	106.647	102.177	111.026	118.538	2078.7	2518.45	-0.276924	0.0174661	0.184284	2678.95	2244.89	0.255177	0.0425419	0.160824	2429.33	4747.48	-0.966445	7.27712e-13	7.19163e-11	2173.3	4802.31	-1.14384	4.09295e-17	2.38025e-15	1983.2	4682.32	-1.23917	1.31817e-37	5.92227e-35	2516.74	4673.75	-0.89281	1.81585e-16	5.47007e-15	MD15G1221300	Chr15	17920488	17922691
[truncated: 46,813 more rows]
[truncated: 5 more columns]
