# Supplementary material for: Cyclanilide Induces Lateral Bud Outgrowth by Modulating Cytokinin Biosynthesis and Signalling Pathways in Apple Identified via Transcriptome Analysis
Source: Int J Mol Sci. 2022 Jan 6;23(2):581. doi: 10.3390/ijms23020581 (PMC8776233; doi:10.3390/ijms23020581)
Supplement: Supplementary file 1 [file ijms-23-00581-s001.zip › Excel S2.xlsx]

## Sheet: CYC24vsCT24
gene_id	CYC24_1	CYC24_2	CYC24_3	CT24_1	CT24_2	CT24_3	CYC24	CT24	log2FoldChange	pvalue	padj	gene_name	gene_chr	gene_start	gene_end	gene_strand	gene_length	gene_biotype	gene_description	tf_family
gene:MD09G1201200	11736.1	11669.9	10096.9	975.993	1497.64	1384.03	11167.6	1285.89	3.11837	2.99393e-90	9.1734e-86	MD09G1201200	Chr09	18561010	18564254	+	1047	-	-	-
gene:MD10G1022200	2432.13	2320.67	3181.27	323.686	390.156	324.224	2644.69	346.022	2.93357	4.36847e-81	6.6925e-77	MD10G1022200	Chr10	2802754	2806410	-	1203	-	Carbonic anhydrase	-
gene:MD03G1214900	287.361	355.215	205.374	6.90794	6.58095	7.0924	282.65	6.86043	5.36562	3.97921e-43	4.0641e-39	MD03G1214900	Chr03	29537010	29541297	+	1934	-	Terpene synthase, metal-binding domain	-
gene:MD03G1206700	182.957	260.014	251.126	10.8553	5.64081	18.2376	231.365	11.5779	4.3339	1.25708e-37	9.62927e-34	MD03G1206700	Chr03	28261537	28265987	-	1784	-	Terpene synthase, metal-binding domain	-
gene:MD08G1084500	1032.11	955.089	974.003	332.568	330.928	320.171	987.069	327.889	1.58988	1.65267e-37	1.01276e-33	MD08G1084500	Chr08	7000965	7002453	-	1372	-	-	-
gene:MD07G1269200	3982.29	4075.25	4478.58	516.122	1037.91	764.966	4178.71	772.999	2.43415	4.44818e-36	2.27154e-32	MD07G1269200	Chr07	33680945	33684054	-	1907	-	Terpene synthase, metal-binding domain	-
gene:MD09G1200900	4204.02	4010.76	3390.71	856.584	887.488	476.204	3868.5	740.092	2.38557	2.32026e-34	1.01561e-30	MD09G1200900	Chr09	18520364	18525140	+	1041	-	-	-
gene:MD12G1163000	430.544	510.814	305.011	36.5134	56.4081	78.0164	415.457	56.9793	2.8677	1.61923e-28	6.20164e-25	MD12G1163000	Chr12	24435618	24438777	-	1875	-	Terpene synthase, metal-binding domain	-
gene:MD05G1128100	183.951	233.398	210.458	40.4608	31.0245	41.5412	209.269	37.6755	2.47611	4.89712e-25	1.6672e-21	MD05G1128100	Chr05	25201177	25201965	-	789	-	O-methyltransferase, family 2	-
gene:MD16G1070800	103.41	130.007	160.639	9.86848	5.64081	7.0924	131.352	7.5339	4.1274	6.20099e-25	1.89998e-21	MD16G1070800	Chr16	4972251	4974896	+	1722	-	Terpene synthase, metal-binding domain	-
gene:MD00G1190700	358.953	330.647	316.195	85.8558	64.8693	98.2803	335.265	83.0018	2.01692	8.11076e-25	2.25922e-21	MD00G1190700	Chr00	45861727	45868409	-	1710	-	Multicopper oxidase, type 1	-
gene:MD01G1204500	1269.76	1689.06	1437.62	497.372	585.704	463.032	1465.48	515.369	1.5071	5.30555e-24	1.35468e-20	MD01G1204500	Chr01	30012555	30019322	+	3319	-	Cytochrome P450	p450
gene:MD10G1158100	984.386	1798.6	1161.08	353.292	330.928	338.409	1314.69	340.876	1.94735	4.37245e-23	1.03055e-19	MD10G1158100	Chr10	24694444	24696651	-	1783	-	Cytochrome P450	p450
gene:MD17G1127800	149.149	156.622	122.005	16.7764	14.102	22.2904	142.592	17.7229	3.01311	5.78011e-23	1.26502e-19	MD17G1127800	Chr17	11206478	11210535	-	1856	-	UDP-glucuronosyl/UDP-glucosyltransferase	UDPGT
gene:MD01G1149300	200.854	274.345	202.324	24.6712	23.5034	50.66	225.841	32.9449	2.78262	2.75138e-22	5.62016e-19	MD01G1149300	Chr01	25801883	25809265	-	1155	-	O-methyltransferase, family 2	-
gene:MD10G1310600	1806.7	2909.29	2351.64	370.068	568.782	725.451	2355.87	554.767	2.08644	6.63475e-22	1.27055e-18	MD10G1310600	Chr10	39558786	39561964	-	1834	-	Terpene synthase, metal-binding domain	-
gene:MD05G1335100	882.964	1501.73	839.798	240.791	181.446	294.841	1074.83	239.026	2.16969	1.33044e-21	2.39793e-18	MD05G1335100	Chr05	45786275	45788917	-	1880	-	Terpene synthase, metal-binding domain	-
gene:MD03G1281500	584.666	708.383	480.901	202.304	174.865	172.244	591.317	183.138	1.691	1.69807e-21	2.8905e-18	MD03G1281500	Chr03	36239416	36241840	+	1792	-	Cytochrome P450	p450
gene:MD09G1200500	23432.4	23238.5	23047.7	8807.62	11718.8	8088.37	23239.5	9538.26	1.28473	5.60163e-20	9.03336e-17	MD09G1200500	Chr09	18371051	18373877	+	1108	-	-	-
gene:MD08G1232300	172.019	303.008	140.305	9.86848	25.3836	32.4224	205.111	22.5582	3.18547	2.17155e-18	3.30894e-15	MD08G1232300	Chr08	29901675	29904567	+	1281	-	Cupin 1	-
gene:MD10G1300000	648.303	662.318	675.092	263.488	261.358	318.145	661.904	280.997	1.23679	2.26788e-18	3.30894e-15	MD10G1300000	Chr10	38733949	38738090	-	1779	-	Peptidase S10, serine carboxypeptidase	Peptidase_S10
gene:MD02G1317700	117.331	148.433	148.439	11.8422	21.6231	29.3828	138.068	20.9494	2.72237	4.85186e-18	6.75731e-15	MD02G1317700	Chr02	37214955	37215764	+	615	-	-	-
gene:MD08G1185000	168.042	190.404	118.954	22.6975	16.9224	35.462	159.133	25.0273	2.67453	7.23123e-18	9.32626e-15	MD08G1185000	Chr08	23183709	23185284	-	1422	-	UDP-glucuronosyl/UDP-glucosyltransferase	UDPGT
gene:MD08G1038600	1329.42	1627.64	1428.47	713.491	705.101	624.131	1461.84	680.908	1.10196	1.76042e-17	2.15757e-14	MD08G1038600	Chr08	2825303	2826898	+	1596	-	Cytochrome P450	p450
gene:MD09G1141100	337.078	436.086	320.262	125.33	128.799	108.412	364.475	120.847	1.59165	2.62552e-17	3.09408e-14	MD09G1141100	Chr09	11036513	11037928	-	1416	-	UDP-glucuronosyl/UDP-glucosyltransferase	UDPGT
gene:MD06G1020400	58.6654	111.581	114.888	0.986848	0.940135	5.066	95.0445	2.33099	5.37342	7.67648e-17	8.71138e-14	MD06G1020400	Chr06	2431101	2433363	-	1383	-	Transferase	-
gene:MD15G1016400	1275.72	1272.43	1129.56	654.28	519.895	551.181	1225.9	575.119	1.09215	4.37231e-16	4.78455e-13	MD15G1016400	Chr15	964263	967814	+	1562	-	-	Abhydrolase_1
gene:MD10G1022000	120.314	206.782	249.093	17.7633	26.3238	43.5676	192.063	29.2182	2.71933	4.85388e-16	5.12837e-13	MD10G1022000	Chr10	2752131	2753419	-	538	-	Carbonic anhydrase	-
gene:MD16G1127400	1424.87	2175.31	1804.65	793.426	519.895	639.329	1801.61	650.883	1.46902	8.15908e-16	8.33314e-13	MD16G1127400	Chr16	9274777	9277069	+	1364	-	-	Zim
gene:MD09G1180300	799.441	816.893	785.912	394.739	419.3	357.659	800.749	390.566	1.03522	1.04103e-15	1.02894e-12	MD09G1180300	Chr09	15475775	15477693	+	1401	-	-	-
gene:MD04G1019400	513.074	492.388	337.546	173.685	138.2	132.729	447.669	148.205	1.59499	1.56386e-15	1.49739e-12	MD04G1019400	Chr04	2259296	2260720	-	1425	-	UDP-glucuronosyl/UDP-glucosyltransferase	UDPGT
gene:MD17G1259400	304.265	306.079	266.377	92.7637	98.7142	122.597	292.24	104.692	1.48221	2.94652e-15	2.7358e-12	MD17G1259400	Chr17	32025272	32027346	+	1753	-	Cytochrome P450	p450
gene:MD09G1141500	326.14	370.571	332.462	144.08	138.2	136.782	343.058	139.687	1.29611	3.3166e-15	2.98884e-12	MD09G1141500	Chr09	11062200	11063618	-	1419	-	UDP-glucuronosyl/UDP-glucosyltransferase	UDPGT
gene:MD02G1087700	1130.55	1384.01	1198.69	568.425	634.591	633.25	1237.75	612.088	1.01577	6.64009e-15	5.81293e-12	MD02G1087700	Chr02	6903721	6905572	+	1241	-	Homeobox domain-like	Myb_DNA-binding
gene:MD11G1076600	896.885	921.308	728.977	410.529	376.994	402.24	849.057	396.588	1.09847	7.71747e-15	6.56842e-12	MD11G1076600	Chr11	6498127	6500093	+	1582	-	UDP-glucuronosyl/UDP-glucosyltransferase	UDPGT
gene:MD10G1316100	449.437	406.399	533.77	945.401	959.878	1072.98	463.202	992.752	-1.09965	9.07547e-15	7.51547e-12	MD10G1316100	Chr10	39965371	39968592	+	1694	-	-	-
gene:MD05G1169600	1361.24	2231.61	1955.12	804.281	599.806	710.253	1849.32	704.78	1.39187	1.15123e-14	8.8184e-12	MD05G1169600	Chr05	29929323	29931598	+	1928	-	Cytochrome P450	p450
gene:MD04G1154400	756.684	1179.27	551.054	216.12	285.801	210.745	829.004	237.555	1.80243	1.85056e-14	1.35003e-11	MD04G1154400	Chr04	24219397	24222018	-	1741	-	Oxoglutarate/iron-dependent dioxygenase	2OG-FeII_Oxy
gene:MD10G1309900	3116.23	3912.49	3559.48	1588.83	1351.91	1949.4	3529.4	1630.05	1.11472	1.21118e-13	8.43421e-11	MD10G1309900	Chr10	39460337	39463098	-	1996	-	Terpene synthase, metal-binding domain	-
gene:MD10G1121200	342.049	337.813	299.928	129.277	133.499	150.967	326.597	137.914	1.24441	2.2945e-13	1.52834e-10	MD10G1121200	Chr10	19781940	19782293	+	354	-	-	DnaJ
gene:MD02G1168100	601.569	671.531	550.037	308.884	292.382	267.485	607.712	289.583	1.06911	2.65086e-13	1.69213e-10	MD02G1168100	Chr02	14418377	14425674	-	1575	-	Acyl transferase/acyl hydrolase/lysophospholipase	-
gene:MD16G1241400	74.5747	36.8523	76.2528	176.646	277.34	293.828	62.5599	249.271	-1.99354	8.59525e-13	4.96903e-10	MD16G1241400	Chr16	26108666	26110139	-	1102	-	-	-
gene:MD15G1290300	704.979	800.514	697.459	408.555	329.987	352.593	734.318	363.712	1.01384	1.12778e-12	6.39912e-10	MD15G1290300	Chr15	26827374	26831019	-	1925	-	Cytochrome P450	p450
gene:MD17G1237300	67.6144	85.9887	53.8853	185.527	244.435	208.719	69.1628	212.894	-1.62293	1.62993e-12	9.08018e-10	MD17G1237300	Chr17	28652585	28656622	+	1430	-	O-acyltransferase WSD1, C-terminal	-
gene:MD05G1303900	520.034	384.902	469.717	944.414	883.727	1158.09	458.218	995.409	-1.11876	1.69131e-12	9.25388e-10	MD05G1303900	Chr05	43621755	43623979	-	1458	-	GDSL lipase/esterase	Lipase_GDSL
gene:MD17G1246800	736.798	1118.88	703.559	376.976	221.872	303.96	853.078	300.936	1.50372	2.4257e-12	1.30392e-09	MD17G1246800	Chr17	29517547	29519040	-	1260	-	Tryptophan synthase, alpha chain	-
gene:MD10G1262800	455.403	544.595	506.319	212.172	263.238	236.075	502.106	237.162	1.08138	3.30859e-12	1.74785e-09	MD10G1262800	Chr10	35717326	35722701	-	3246	-	Ion transport domain	Ion_trans
gene:MD10G1097100	360.941	511.838	352.796	184.541	150.422	161.099	408.525	165.354	1.30503	1.03983e-11	5.40008e-09	MD10G1097100	Chr10	15467853	15470440	-	653	-	Alcohol dehydrogenase, N-terminal	ADH_N
gene:MD16G1145200	279.406	390.02	373.13	1004.61	771.851	676.817	347.519	817.76	-1.23493	1.16151e-11	5.81195e-09	MD16G1145200	Chr16	11186169	11188822	+	1337	-	Glycoside hydrolase family 16	-
gene:MD01G1235100	41.7618	41.9707	54.902	129.277	146.661	186.429	46.2115	154.122	-1.73743	1.17605e-11	5.81195e-09	MD01G1235100	Chr01	32266121	32268912	-	1998	-	Multicopper oxidase, type 2	-
gene:MD15G1184800	238.639	243.635	221.642	79.9347	107.175	94.2276	234.638	93.7792	1.322	1.24128e-11	6.03693e-09	MD15G1184800	Chr15	14580569	14584004	-	1314	-	FAD/NAD(P)-binding domain	FMO-like
gene:MD13G1184600	168.042	137.173	154.539	342.436	461.606	317.131	153.251	373.725	-1.28654	2.14585e-11	1.01152e-08	MD13G1184600	Chr13	15677868	15679496	+	1330	-	-	Thaumatin
gene:MD15G1033400	6693.82	5293.43	5321.43	2681.27	2178.29	3339.51	5769.56	2733.02	1.07813	2.28465e-11	1.06063e-08	MD15G1033400	Chr15	2342858	2344922	-	1937	-	Cytochrome P450	p450
gene:MD14G1145500	493.187	484.199	406.682	248.686	189.907	199.6	461.356	212.731	1.11728	2.40118e-11	1.09809e-08	MD14G1145500	Chr14	23835989	23838741	-	1845	-	-	-
gene:MD11G1171900	219.747	352.144	378.214	125.33	111.876	97.2672	316.702	111.491	1.50548	2.78923e-11	1.2568e-08	MD11G1171900	Chr11	18979643	18980739	-	921	-	-	-
gene:MD01G1213100	2162.67	4028.16	4036.32	1487.18	1371.66	1277.64	3409.05	1378.83	1.30586	3.9728e-11	1.73895e-08	MD01G1213100	Chr01	30637543	30654886	-	1034	-	Glycoside hydrolase family 18, catalytic domain	-
gene:MD11G1090500	345.032	324.505	285.694	134.211	143.841	157.046	318.41	145.033	1.13501	4.1824e-11	1.78826e-08	MD11G1090500	Chr11	7512312	7515752	-	1409	-	UDP-glucuronosyl/UDP-glucosyltransferase	UDPGT
gene:MD11G1158500	1072.88	719.644	988.236	2088.17	2091.8	1658.61	926.92	1946.19	-1.0701	4.96224e-11	1.95917e-08	MD11G1158500	Chr11	15402139	15403405	-	918	-	-	-
gene:MD12G1210600	20.8809	23.5445	33.5512	107.566	102.475	91.188	25.9922	100.41	-1.95093	1.00216e-10	3.58618e-08	MD12G1210600	Chr12	28929822	28932379	+	2203	-	Pectinesterase, catalytic	-
gene:MD03G1023100	400.715	368.523	351.78	703.623	905.35	657.566	373.672	755.513	-1.01604	1.00656e-10	3.58618e-08	MD03G1023100	Chr03	1830576	1830998	-	423	-	Histone-fold	Histone
gene:MD10G1055700	726.855	819.964	638.49	325.66	417.42	288.762	728.436	343.947	1.08165	1.45929e-10	5.07975e-08	MD10G1055700	Chr10	7594083	7599453	+	1147	-	-	GATase
gene:MD13G1164200	37.7845	40.947	48.8018	123.356	146.661	122.597	42.5111	130.871	-1.62341	1.47552e-10	5.07975e-08	MD13G1164200	Chr13	12960754	12964668	+	2173	-	Sucrose synthase	Glycos_transf_1
gene:MD09G1011400	236.65	286.629	234.859	103.619	108.116	118.544	252.713	110.093	1.19903	1.75827e-10	5.98593e-08	MD09G1011400	Chr09	753957	755501	+	1545	-	Cytochrome P450	p450
gene:MD15G1246100	10.9376	12.2841	24.4009	105.593	85.5523	63.8316	15.8742	84.9922	-2.42239	2.32493e-10	7.65977e-08	MD15G1246100	Chr15	20382798	20383602	-	555	-	-	-
gene:MD16G1148700	80.5407	79.8467	83.3697	178.62	190.847	213.785	81.2524	194.417	-1.25836	4.83137e-10	1.45131e-07	MD16G1148700	Chr16	11695792	11697032	+	1130	-	-	-
gene:MD14G1176000	370.885	317.339	298.911	536.845	766.21	790.296	329.045	697.784	-1.08433	6.14466e-10	1.81031e-07	MD14G1176000	Chr14	26925664	26929510	-	1948	-	-	-
gene:MD02G1264400	912.794	1410.62	1183.44	475.661	535.877	644.395	1168.95	551.978	1.08264	6.81346e-10	1.98823e-07	MD02G1264400	Chr02	31821652	31828703	-	2410	-	Multicopper oxidase, type 1	-
gene:MD03G1140700	115.342	188.356	91.5034	31.5791	22.5632	41.5412	131.734	31.8945	2.04952	7.51879e-10	2.17336e-07	MD03G1140700	Chr03	14812378	14814078	-	1701	-	Cytochrome P450	p450
gene:MD07G1156200	392.76	584.519	410.749	231.909	201.189	185.416	462.676	206.171	1.16581	7.96076e-10	2.27961e-07	MD07G1156200	Chr07	22690999	22692639	-	1372	-	Homeobox domain-like	Homeobox
gene:MD13G1051300	506.114	787.206	745.244	309.87	223.752	337.395	679.521	290.339	1.22744	8.30705e-10	2.35674e-07	MD13G1051300	Chr13	3648709	3649152	+	444	-	-	-
gene:MD15G1216500	82.5293	92.1308	94.5535	275.331	307.424	166.165	89.7379	249.64	-1.47727	1.05294e-09	2.93293e-07	MD15G1216500	Chr15	17466249	17467013	+	765	-	Cupin 1	-
gene:MD08G1241000	508.102	859.887	616.123	302.962	305.544	291.801	661.371	300.103	1.13969	1.27672e-09	3.5242e-07	MD08G1241000	Chr08	30684297	30687267	-	1098	-	-	Glyoxalase
gene:MD12G1163600	4.97165	1.02368	2.03341	28.6186	43.2462	64.8448	2.67624	45.5699	-4.08051	1.41351e-09	3.86697e-07	MD12G1163600	Chr12	24501983	24504212	-	306	-	Terpene synthase, metal-binding domain	-
gene:MD00G1136300	1461.66	1522.21	1153.96	815.137	666.556	517.745	1379.28	666.479	1.0491	1.51242e-09	4.10094e-07	MD00G1136300	Chr00	29541189	29542229	-	927	-	Glutathione S-transferase, N-terminal	GST_N
gene:MD11G1230400	71.5917	72.681	43.7183	144.08	188.967	214.798	62.6636	182.615	-1.54261	1.58568e-09	4.26187e-07	MD11G1230400	Chr11	33501665	33504059	-	2144	-	GH3 family	-
gene:MD10G1273300	66.62	96.2255	73.2027	197.37	178.626	195.548	78.6828	190.514	-1.27629	3.00448e-09	7.86586e-07	MD10G1273300	Chr10	36509425	36522844	-	3333	-	Protein kinase domain	Pkinase
gene:MD05G1261500	245.599	187.333	241.976	78.9479	68.6299	114.492	224.969	87.3564	1.36734	3.31298e-09	8.45913e-07	MD05G1261500	Chr05	39680748	39683181	-	1743	-	Acyl transferase/acyl hydrolase/lysophospholipase	-
gene:MD16G1025600	374.862	390.02	328.395	212.172	157.943	154.006	364.426	174.707	1.06086	3.52759e-09	8.85945e-07	MD16G1025600	Chr16	1828014	1830209	-	1541	-	Bet v I/Major latex protein	-
gene:MD14G1206300	71.5917	59.3732	84.3864	168.751	214.351	163.125	71.7838	182.076	-1.3435	4.17386e-09	1.03135e-06	MD14G1206300	Chr14	29352028	29353050	+	820	-	dCTP pyrophosphatase 1	-
gene:MD01G1141300	54.6881	55.2785	71.1693	151.975	153.242	149.954	60.3786	151.723	-1.3297	4.66665e-09	1.14389e-06	MD01G1141300	Chr01	25038525	25042361	+	2409	-	-	LIM
gene:MD13G1147700	302.276	225.209	272.477	117.435	138.2	104.36	266.654	119.998	1.15084	5.36367e-09	1.28393e-06	MD13G1147700	Chr13	11543866	11546147	-	1321	-	Glycosyl transferase, family 8	Glyco_transf_8
gene:MD15G1346800	276.423	308.126	337.546	145.067	109.056	167.178	307.365	140.433	1.13174	6.73387e-09	1.56307e-06	MD15G1346800	Chr15	40886134	40891788	-	1676	-	Peptidase M20	Peptidase_M20
gene:MD13G1127100	598.586	1174.16	813.363	434.213	314.945	323.211	862.035	357.456	1.26994	6.87174e-09	1.57447e-06	MD13G1127100	Chr13	9515820	9518542	+	1300	-	-	Zim
gene:MD17G1264500	60.6541	68.5863	52.8686	165.791	144.781	142.861	60.703	151.144	-1.3162	8.56689e-09	1.93007e-06	MD17G1264500	Chr17	32505711	32508011	-	893	-	Ribosomal protein L5 domain	-
gene:MD16G1024700	193.894	219.067	230.792	97.698	67.6897	106.386	214.584	90.5912	1.24631	8.8506e-09	1.96509e-06	MD16G1024700	Chr16	1770430	1772018	-	1067	-	Bet v I/Major latex protein	-
gene:MD04G1190900	530.972	807.68	530.72	333.555	285.801	264.445	623.124	294.6	1.08051	1.12046e-08	2.40076e-06	MD04G1190900	Chr04	28069630	28071554	-	1326	-	Glycosyl transferase, family 8	Glyco_transf_8
gene:MD08G1068000	207.815	206.782	205.374	561.517	375.114	373.871	206.657	436.834	-1.07971	1.13971e-08	2.42504e-06	MD08G1068000	Chr08	5407860	5408476	-	617	-	-	-
gene:MD16G1172000	247.588	336.789	267.393	469.74	572.542	688.976	283.923	577.086	-1.02337	1.79398e-08	3.64024e-06	MD16G1172000	Chr16	14477516	14479676	-	1354	-	Oxoglutarate/iron-dependent dioxygenase	2OG-FeII_Oxy
gene:MD05G1017400	69.603	85.9887	66.0858	229.936	172.045	148.94	73.8925	183.64	-1.31388	3.36763e-08	6.30826e-06	MD05G1017400	Chr05	3059273	3060663	+	969	-	-	-
gene:MD15G1216400	139.206	182.214	174.873	487.503	528.356	252.287	165.431	422.715	-1.35434	3.38471e-08	6.30826e-06	MD15G1216400	Chr15	17463531	17464290	+	645	-	Cupin 1	-
gene:MD05G1210400	146.166	182.214	192.157	67.1057	87.4326	62.8184	173.513	72.4522	1.25752	3.97765e-08	7.29791e-06	MD05G1210400	Chr05	34178564	34182130	+	1001	-	Glutathione S-transferase, N-terminal	GST_N
gene:MD10G1227800	11.9319	9.21308	17.284	63.1583	62.0489	48.6336	12.8097	57.9469	-2.17813	5.63559e-08	9.93058e-06	MD10G1227800	Chr10	32454796	32458405	-	1187	-	Zinc/iron permease	-
gene:MD01G1181100	7.95463	5.11838	11.1837	51.3161	60.1686	34.4488	8.08559	48.6445	-2.5899	6.59119e-08	1.13457e-05	MD01G1181100	Chr01	28020900	28024814	-	2571	-	Leucine-rich repeat	LRRNT_2
gene:MD06G1142900	27.8412	75.752	18.3007	0	0.940135	2.0264	40.6313	0.988845	5.37188	8.12529e-08	1.34572e-05	MD06G1142900	Chr06	28652241	28654178	+	1542	-	Cytochrome P450	p450
gene:MD11G1092600	272.446	335.766	392.448	159.869	150.422	186.429	333.553	165.573	1.01102	8.21162e-08	1.35271e-05	MD11G1092600	Chr11	7678469	7680660	-	1371	-	Oxoglutarate/iron-dependent dioxygenase	2OG-FeII_Oxy
gene:MD10G1296500	425.573	542.548	432.099	182.567	294.262	183.389	466.74	220.073	1.08311	1.11822e-07	1.80004e-05	MD10G1296500	Chr10	38425157	38426889	+	1063	-	-	-
gene:MD15G1037500	62.6427	74.7283	88.4533	172.698	164.524	164.138	75.2748	167.12	-1.15125	1.20294e-07	1.89989e-05	MD15G1037500	Chr15	2603568	2606883	-	1488	-	Transferase	-
gene:MD06G1082300	28.8355	60.3969	37.6181	7.89479	3.76054	6.0792	42.2835	5.91151	2.84291	1.47522e-07	2.27139e-05	MD06G1082300	Chr06	20183516	20185381	-	801	-	Glutamate--cysteine ligase, GCS2	-
gene:MD17G1091300	85.5123	171.977	79.3029	22.6975	32.9047	37.4884	112.264	31.0302	1.85505	1.53321e-07	2.34888e-05	MD17G1091300	Chr17	7617046	7620576	-	1930	-	Terpene synthase, metal-binding domain	-
gene:MD12G1076900	147.161	157.646	201.307	280.265	346.91	386.029	168.705	337.735	-1.00149	1.69609e-07	2.54746e-05	MD12G1076900	Chr12	9377022	9378361	+	1241	-	Protein kinase domain	Pkinase
gene:MD03G1155500	15.9093	14.3315	22.3675	61.1846	65.8095	63.8316	17.5361	63.6085	-1.85926	1.92483e-07	2.83543e-05	MD03G1155500	Chr03	18075834	18078790	-	1607	-	Aluminum-activated malate transporter	-
gene:MD05G1283800	101.422	118.746	123.021	198.357	239.734	254.313	114.396	230.801	-1.01294	1.95561e-07	2.86698e-05	MD05G1283800	Chr05	41773566	41775201	-	1029	-	Oxoglutarate/iron-dependent dioxygenase	2OG-FeII_Oxy
gene:MD13G1115700	232.673	382.855	353.813	117.435	141.02	175.284	323.114	144.58	1.16044	2.05443e-07	2.96923e-05	MD13G1115700	Chr13	8387769	8389839	+	1608	-	Cytochrome P450	p450
gene:MD03G1267900	266.48	236.469	197.241	94.7374	117.517	125.637	233.397	112.63	1.05155	2.31603e-07	3.20441e-05	MD03G1267900	Chr03	35283239	35284619	+	1277	-	tRNA dimethylallyltransferase	IPPT
gene:MD01G1051800	627.422	826.106	834.714	214.146	297.083	483.296	762.747	331.508	1.20269	3.40164e-07	4.51196e-05	MD01G1051800	Chr01	15606210	15608654	+	1424	-	O-methyltransferase, family 2	-
gene:MD15G1434400	172.019	319.387	248.076	82.8953	112.816	115.505	246.494	103.739	1.24806	3.51791e-07	4.62083e-05	MD15G1434400	Chr15	53470255	53474071	+	1096	-	-	Zim
gene:MD09G1084600	263.497	566.093	464.634	178.62	205.89	101.32	431.408	161.943	1.41217	3.53019e-07	4.62083e-05	MD09G1084600	Chr09	6063050	6064217	+	792	-	Allene oxide cyclase	-
gene:MD08G1076500	5.96597	10.2368	8.13363	39.4739	42.3061	44.5808	8.11212	42.1203	-2.37843	3.8218e-07	4.94093e-05	MD08G1076500	Chr08	6263508	6265920	-	1497	-	Aminotransferase, class I/classII	Aminotran_1_2
gene:MD05G1314100	94.4613	116.699	86.4199	199.343	233.153	184.402	99.1934	205.633	-1.05283	3.89315e-07	4.99105e-05	MD05G1314100	Chr05	44434546	44439374	-	1905	-	Amidohydrolase-related	Amidohydro_1
gene:MD13G1161700	38.7788	73.7046	37.6181	11.8422	6.58095	10.132	50.0338	9.51837	2.39752	4.33573e-07	5.46694e-05	MD13G1161700	Chr13	12732001	12733718	+	884	-	Bet v I/Major latex protein	-
gene:MD09G1140700	187.928	234.422	176.907	108.553	95.8938	75.99	199.752	93.479	1.09445	4.84326e-07	5.9359e-05	MD09G1140700	Chr09	11019417	11020832	-	1416	-	UDP-glucuronosyl/UDP-glucosyltransferase	UDPGT
gene:MD06G1058600	82.5293	101.344	64.0524	216.12	242.555	140.835	82.6419	199.836	-1.27505	5.82798e-07	7.01158e-05	MD06G1058600	Chr06	9088559	9092048	+	1464	-	Pectinesterase, catalytic	-
gene:MD16G1097900	73.5804	68.5863	77.2695	149.014	157.943	150.967	73.1454	152.641	-1.06141	6.01772e-07	7.20246e-05	MD16G1097900	Chr16	6857404	6862056	+	2060	-	-	-
gene:MD10G1192900	711.94	370.571	557.154	1223.69	1554.04	860.206	546.555	1212.65	-1.14974	6.18753e-07	7.37689e-05	MD10G1192900	Chr10	28909337	28912808	-	1337	-	-	-
gene:MD06G1050100	153.127	212.925	144.372	62.1714	77.0911	85.1088	170.141	74.7904	1.18581	7.12932e-07	8.36944e-05	MD06G1050100	Chr06	6831015	6832673	-	1659	-	Fungal lipase-like domain	Lipase_3
gene:MD12G1163400	67.6144	128.983	96.5869	22.6975	32.9047	38.5016	97.7281	31.3679	1.63944	7.22869e-07	8.4537e-05	MD12G1163400	Chr12	24467083	24470232	-	1866	-	Terpene synthase, metal-binding domain	-
gene:MD03G1140300	342.049	543.572	476.834	242.765	177.686	257.353	454.152	225.934	1.00796	7.86712e-07	9.13063e-05	MD03G1140300	Chr03	14633796	14635511	+	1421	-	Oxoglutarate/iron-dependent dioxygenase	2OG-FeII_Oxy
gene:MD14G1090900	86.5066	82.9177	101.67	144.08	230.333	228.983	90.3649	201.132	-1.15456	8.57948e-07	9.80878e-05	MD14G1090900	Chr14	12984459	12988104	+	3011	-	Membrane transport protein	-
gene:MD10G1176300	50.7108	23.5445	31.5178	92.7637	103.415	105.373	35.2577	100.517	-1.5093	8.67734e-07	9.88379e-05	MD10G1176300	Chr10	26866784	26870042	+	3166	-	Protein kinase domain	Pkinase
gene:MD11G1232100	122.302	382.855	149.456	4.93424	22.5632	20.264	218.204	15.9205	3.77581	9.08214e-07	0.000103065	MD11G1232100	Chr11	33831363	33833855	-	1853	-	Terpene synthase, metal-binding domain	-
gene:MD12G1119200	242.616	300.961	217.575	125.33	146.661	94.2276	253.717	122.073	1.05362	9.11799e-07	0.000103091	MD12G1119200	Chr12	19099490	19101465	+	1193	-	Major intrinsic protein	-
gene:MD02G1013900	52.6994	130.007	95.5702	30.5923	22.5632	28.3696	92.7588	27.175	1.77193	9.71566e-07	0.000108729	MD02G1013900	Chr02	902206	904519	-	1380	-	Transferase	-
gene:MD02G1076300	66.62	57.3258	63.0357	16.7764	24.4435	9.1188	62.3272	16.7796	1.88592	1.02819e-06	0.000114144	MD02G1076300	Chr02	6040862	6042593	+	1196	-	Homeobox domain-like	Myb_DNA-binding
gene:MD04G1232500	131.251	121.817	209.441	303.949	287.681	400.214	154.17	330.615	-1.1003	1.06292e-06	0.000117573	MD04G1232500	Chr04	31164329	31167863	-	3447	-	Protein kinase domain	Pkinase
gene:MD04G1064200	1534.25	1290.85	944.518	2805.61	3276.37	1723.45	1256.54	2601.81	-1.05012	1.08324e-06	0.000118962	MD04G1064200	Chr04	8643210	8643887	-	678	-	-	Thaumatin
gene:MD01G1136300	314.208	311.197	218.591	135.198	115.637	166.165	281.332	139	1.01864	1.24215e-06	0.000133713	MD01G1136300	Chr01	24570073	24570372	+	300	-	-	-
gene:MD00G1169400	159.093	161.741	180.973	92.7637	52.6476	80.0428	167.269	75.1514	1.1565	1.34998e-06	0.000143623	MD00G1169400	Chr00	38968153	38971617	+	1362	-	Oxoglutarate/iron-dependent dioxygenase	2OG-FeII_Oxy
gene:MD13G1130600	96.4499	83.9414	81.3363	28.6186	25.3836	41.5412	87.2426	31.8478	1.45762	1.36428e-06	0.000144642	MD13G1130600	Chr13	9940537	9941819	+	994	-	-	-
gene:MD05G1118600	111.365	175.049	154.539	237.83	307.424	385.016	146.984	310.09	-1.0773	1.51323e-06	0.000157706	MD05G1118600	Chr05	23979378	23984037	-	1960	-	-	Aa_trans
gene:MD09G1141700	55.6824	68.5863	51.8519	15.7896	16.9224	20.264	58.7069	17.6587	1.73428	1.78927e-06	0.00018034	MD09G1141700	Chr09	11070351	11071802	-	1452	-	UDP-glucuronosyl/UDP-glucosyltransferase	UDPGT
gene:MD06G1190900	128.268	166.859	159.623	55.2635	80.8516	72.9504	151.583	69.6885	1.11977	2.26593e-06	0.000216413	MD06G1190900	Chr06	32722126	32722775	+	532	-	Myc-type, basic helix-loop-helix (bHLH) domain	-
gene:MD11G1302500	15.9093	14.3315	17.284	47.3687	55.468	57.7524	15.8416	53.5297	-1.7564	3.05131e-06	0.000281603	MD11G1302500	Chr11	41788083	41788580	+	498	-	Histone-fold	-
gene:MD13G1086300	95.4556	293.795	180.973	60.1977	70.5101	67.8844	190.075	66.1974	1.52098	3.17993e-06	0.000292592	MD13G1086300	Chr13	6072850	6075128	+	1610	-	Peptidase M20	Peptidase_M20
gene:MD17G1204500	41.7618	51.1838	53.8853	111.514	194.608	90.1748	48.9436	132.099	-1.43466	3.71391e-06	0.000332731	MD17G1204500	Chr17	24766824	24769140	+	834	-	-	zf-RanBP
gene:MD03G1093400	11.9319	10.2368	7.11693	106.58	24.4435	37.4884	9.76188	56.1705	-2.52287	5.46388e-06	0.000472919	MD03G1093400	Chr03	7797638	7800238	-	419	-	Tim10-like	-
gene:MD12G1238500	177.985	254.895	191.14	111.514	82.7319	116.518	208.007	103.588	1.007	6.04913e-06	0.000512004	MD12G1238500	Chr12	31168495	31170288	+	927	-	-	-
gene:MD04G1101700	40.7675	65.5152	87.4366	16.7764	20.683	20.264	64.5731	19.2411	1.74561	6.10539e-06	0.000513926	MD04G1101700	Chr04	18814701	18817577	+	1360	-	Haem peroxidase	-
gene:MD15G1199200	117.331	105.439	102.687	54.2767	50.7673	44.5808	108.486	49.8749	1.12065	7.40279e-06	0.000595663	MD15G1199200	Chr15	15858555	15859561	-	891	-	-	-
gene:MD04G1224400	161.081	179.143	151.489	81.9084	63.9292	98.2803	163.904	81.3726	1.01246	7.4069e-06	0.000595663	MD04G1224400	Chr04	30442783	30446345	+	1496	-	Basic-leucine zipper domain	bZIP_1
gene:MD05G1207000	55.6824	92.1308	67.1025	29.6054	17.8626	25.33	71.6386	24.266	1.56385	7.75727e-06	0.000620582	MD05G1207000	Chr05	33633795	33636315	+	1664	-	Oxoglutarate/iron-dependent dioxygenase	2OG-FeII_Oxy
gene:MD14G1087100	24.8582	32.7576	30.5011	78.9479	67.6897	80.0428	29.3723	75.5601	-1.36333	8.22505e-06	0.00065289	MD14G1087100	Chr14	10817820	10818561	+	647	-	-	-
gene:MD08G1093800	46.7335	24.5682	31.5178	86.8426	97.774	81.056	34.2732	88.5576	-1.36835	8.29224e-06	0.000656523	MD08G1093800	Chr08	7791325	7793550	+	1419	-	-	-
gene:MD09G1175900	58.6654	66.5389	47.7851	114.474	118.457	134.756	57.6631	122.562	-1.08748	8.51611e-06	0.000671112	MD09G1175900	Chr09	15014088	15014793	-	614	-	-	-
gene:MD15G1184700	96.4499	106.462	104.721	49.3424	51.7074	36.4752	102.544	45.8417	1.15921	1.04221e-05	0.000792393	MD15G1184700	Chr15	14570667	14571344	+	678	-	-	-
gene:MD17G1195300	5.96597	6.14205	5.08352	52.303	15.0422	39.5148	5.73052	35.62	-2.63366	1.17041e-05	0.000867079	MD17G1195300	Chr17	23409755	23411127	+	553	-	-	-
gene:MD06G1140100	27.8412	48.1128	41.6849	101.645	105.295	79.0296	39.2129	95.3234	-1.28378	1.31996e-05	0.000958376	MD06G1140100	Chr06	28419344	28421787	-	939	-	Transcription factor, MADS-box	SRF-TF
gene:MD03G1068200	44.7448	66.5389	42.7016	111.514	109.996	115.505	51.3284	112.338	-1.1307	1.5162e-05	0.00108038	MD03G1068200	Chr03	5522389	5525485	-	1551	-	Glycoside hydrolase family 1	Glyco_hydro_1
gene:MD08G1248200	27.8412	51.1838	42.7016	95.7243	81.7918	123.61	40.5755	100.375	-1.30694	1.6008e-05	0.00112755	MD08G1248200	Chr08	31226687	31231330	+	2273	-	Proton-dependent oligopeptide transporter family	-
gene:MD06G1041300	72.586	48.1128	55.9187	14.8027	13.1619	27.3564	58.8725	18.4403	1.68064	1.72619e-05	0.00119735	MD06G1041300	Chr06	5419888	5421312	-	1092	-	Oxoglutarate/iron-dependent dioxygenase	2OG-FeII_Oxy
gene:MD15G1161300	182.957	193.475	94.5535	84.869	52.6476	58.7656	156.995	65.4274	1.26356	2.20229e-05	0.00145741	MD15G1161300	Chr15	12123243	12126059	+	2222	-	Methyltransferase type 11	Methyltransf_11
gene:MD05G1009100	12.9263	44.018	34.5679	3.94739	1.88027	7.0924	30.5041	4.30669	2.83486	2.38181e-05	0.00155128	MD05G1009100	Chr05	1971763	1974038	+	1164	-	Oxoglutarate/iron-dependent dioxygenase	2OG-FeII_Oxy
gene:MD16G1222100	63.6371	65.5152	87.4366	25.6581	19.7428	36.4752	72.1963	27.292	1.40741	3.02415e-05	0.00186438	MD16G1222100	Chr16	22212605	22222240	-	2636	-	EXS, C-terminal	SPX
gene:MD06G1175800	52.6994	62.4442	55.9187	92.7637	122.218	148.94	57.0208	121.307	-1.08897	3.13124e-05	0.00191882	MD06G1175800	Chr06	31527995	31530198	+	2071	-	-	-
gene:MD12G1095100	41.7618	27.6392	39.6515	64.1451	92.1332	115.505	36.3508	90.5944	-1.31609	3.44247e-05	0.00206818	MD12G1095100	Chr12	12916524	12919513	+	2410	-	Membrane transport protein	-
novel.1057	167.047	146.386	218.591	74.0136	40.4258	110.439	177.341	74.9594	1.24547	4.0113e-05	0.00235904	-	Chr16	9182412	9187108	-	4697	-	- && - && -	-
gene:MD13G1047100	71.5917	79.8467	61.0023	122.369	125.978	182.376	70.8135	143.574	-1.01873	4.0381e-05	0.00237026	MD13G1047100	Chr13	3285606	3288877	-	2409	-	Myc-type, basic helix-loop-helix (bHLH) domain	HLH
gene:MD10G1200200	4.97165	5.11838	7.11693	20.7238	50.7673	22.2904	5.73565	31.2605	-2.44991	4.3621e-05	0.00252656	MD10G1200200	Chr10	29834843	29836400	-	697	-	-	-
gene:MD17G1198100	89.4896	32.7576	63.0357	161.843	215.291	103.346	61.761	160.16	-1.37455	4.45987e-05	0.002559	MD17G1198100	Chr17	23798955	23803215	+	1008	-	-	-
gene:MD12G1215100	46.7335	62.4442	34.5679	91.7769	113.756	110.439	47.9152	105.324	-1.13693	4.8446e-05	0.00273872	MD12G1215100	Chr12	29365566	29368685	+	2775	-	-	FH2
gene:MD05G1341000	43.7505	46.0654	48.8018	13.8159	5.64081	20.264	46.2059	13.2402	1.81188	4.94013e-05	0.00278758	MD05G1341000	Chr05	46166830	46174626	+	1645	-	Oxoglutarate/iron-dependent dioxygenase	2OG-FeII_Oxy
gene:MD02G1093200	54.6881	81.894	69.1359	37.5002	11.2816	16.2112	68.5727	21.6643	1.66454	5.08438e-05	0.00285321	MD02G1093200	Chr02	7409843	7411860	-	1847	-	Cytochrome P450	p450
gene:MD05G1282700	119.319	116.699	91.5034	37.5002	58.2884	57.7524	109.174	51.1803	1.09259	5.37695e-05	0.00296162	MD05G1282700	Chr05	41621717	41623540	-	1824	-	Carotenoid oxygenase	RPE65
gene:MD17G1153400	137.217	238.516	170.806	96.7111	56.4081	103.346	182.18	85.4885	1.09329	6.41767e-05	0.00338997	MD17G1153400	Chr17	14473187	14474430	-	954	-	-	-
gene:MD00G1189900	49.7165	21.4972	17.284	5.92109	3.76054	6.0792	29.4992	5.25361	2.49514	6.93677e-05	0.00359632	MD00G1189900	Chr00	45610924	45612552	+	727	-	-	-
gene:MD10G1319000	86.5066	98.2729	87.4366	43.4213	45.1265	43.5676	90.7387	44.0385	1.04248	7.76858e-05	0.00394088	MD10G1319000	Chr10	40131757	40135120	-	1619	-	Autophagy protein Atg8 ubiquitin-like	-
gene:MD01G1162200	52.6994	38.8997	43.7183	14.8027	15.9823	15.198	45.1058	15.3277	1.55719	8.40198e-05	0.00419962	MD01G1162200	Chr01	26716795	26717679	-	799	-	-	-
gene:MD04G1193300	108.382	138.196	102.687	23.6844	52.6476	67.8844	116.422	48.0721	1.27669	8.7104e-05	0.00430193	MD04G1193300	Chr04	28323159	28325932	+	1875	-	-	-
gene:MD09G1088100	34.8015	66.5389	51.8519	89.8032	115.637	129.69	51.0641	111.71	-1.13051	8.74906e-05	0.00430983	MD09G1088100	Chr09	6341710	6348154	-	2492	-	-	-
gene:MD11G1286200	13.9206	8.1894	8.13363	43.4213	32.9047	32.4224	10.0812	36.2495	-1.84373	9.18012e-05	0.00448611	MD11G1286200	Chr11	40556051	40557148	+	1098	-	-	-
gene:MD13G1205800	297.304	513.885	361.947	91.7769	215.291	234.049	391.045	180.372	1.11614	9.52273e-05	0.00460942	MD13G1205800	Chr13	18658544	18659913	+	601	-	-	-
gene:MD02G1029700	81.535	154.575	62.019	212.172	219.992	198.587	99.3763	210.25	-1.08195	9.65561e-05	0.0046517	MD02G1029700	Chr02	2298137	2302230	+	1091	-	YABBY protein	YABBY
gene:MD09G1057500	46.7335	42.9944	67.1025	97.698	112.816	109.426	52.2768	106.647	-1.02899	0.000100986	0.0048347	MD09G1057500	Chr09	3807265	3809156	-	1015	-	Phytocyanin domain	Cu_bind_like
gene:MD13G1024300	114.348	140.244	99.637	44.4082	74.2707	51.6732	118.076	56.784	1.05352	0.000106246	0.0050393	MD13G1024300	Chr13	1726184	1731394	+	2399	-	SLC26A/SulP transporter domain	Sulfate_transp
novel.100	89.4896	59.3732	77.2695	41.4476	18.8027	29.3828	75.3774	29.8777	1.33842	0.000107299	0.0050579	-	Chr01	30538012	30541358	+	1709	-	- && Q94IB8.1 RecName: Full=Long chain base biosynthesis protein 1; Short=AtLCB1; AltName: Full=Protein EMBRYO DEFECTIVE 2779; AltName: Full=Protein FUMONISIN B1 RESISTANT 11 && PF00155:Aminotransferase class I and II	Aminotran_1_2
gene:MD15G1276300	43.7505	65.5152	64.0524	98.6848	109.056	150.967	57.7727	119.569	-1.04939	0.000115628	0.00528905	MD15G1276300	Chr15	24268103	24269696	+	1353	-	Zinc finger, Dof-type	zf-Dof
gene:MD11G1070200	36.7902	76.7757	43.7183	20.7238	17.8626	12.1584	52.428	16.9149	1.6293	0.000115673	0.00528905	MD11G1070200	Chr11	6003042	6004451	-	1410	-	Protein kinase domain	Pkinase
gene:MD12G1168100	95.4556	157.646	63.0357	32.566	41.3659	51.6732	105.379	41.8684	1.33216	0.000116795	0.00530949	MD12G1168100	Chr12	24806186	24809140	-	1193	-	Oxoglutarate/iron-dependent dioxygenase	2OG-FeII_Oxy
gene:MD07G1112900	37.7845	19.4498	29.4844	6.90794	0	8.1056	28.9063	5.00451	2.54626	0.000125256	0.0056018	MD07G1112900	Chr07	13249623	13254456	+	1248	-	-	-
gene:MD10G1256900	11.9319	5.11838	11.1837	27.6318	64.8693	25.33	9.41136	39.277	-2.06224	0.000131146	0.00583212	MD10G1256900	Chr10	35122628	35126171	-	1245	-	Pyridoxal phosphate-dependent decarboxylase	-
gene:MD16G1134700	24.8582	24.5682	19.3174	47.3687	47.9469	96.254	22.9146	63.8565	-1.47632	0.000140664	0.00616588	MD16G1134700	Chr16	10346482	10353110	-	4413	-	ABC transporter type 1, transmembrane domain	ABC_membrane
gene:MD15G1354600	93.4669	60.3969	72.186	41.4476	25.3836	29.3828	75.3499	32.0714	1.23431	0.000151664	0.00656354	MD15G1354600	Chr15	42603403	42604108	+	619	-	-	-
gene:MD15G1295200	43.7505	44.018	69.1359	89.8032	134.439	104.36	52.3015	109.534	-1.06782	0.000168772	0.00716228	MD15G1295200	Chr15	27661371	27665081	-	2424	-	BTB/POZ domain	BTB
gene:MD09G1032900	64.6314	104.415	55.9187	37.5002	29.1442	25.33	74.9883	30.6581	1.28954	0.000178738	0.00743085	MD09G1032900	Chr09	1999273	2001807	+	1264	-	-	Aldo_ket_red
gene:MD02G1316900	47.7278	46.0654	40.6682	77.961	103.415	90.1748	44.8205	90.5169	-1.01456	0.000189778	0.00778418	MD02G1316900	Chr02	37135021	37140992	+	2422	-	Rad21/Rec8-like protein, N-terminal	Rad21_Rec8_N
gene:MD10G1303500	35.7958	29.6866	35.5846	59.2109	68.6299	108.412	33.689	78.751	-1.22324	0.000191937	0.00785176	MD10G1303500	Chr10	38996349	38997245	+	897	-	-	-
gene:MD06G1134800	15.9093	16.3788	13.2172	29.6054	44.1863	65.858	15.1684	46.5499	-1.61638	0.000193164	0.00788088	MD06G1134800	Chr06	27932402	27934092	+	1647	-	-	-
gene:MD05G1336700	79.5463	90.0834	78.2862	44.4082	31.0245	43.5676	82.6387	39.6667	1.06112	0.000205687	0.00823822	MD05G1336700	Chr05	45858154	45860169	-	1521	-	Transmembrane protein TauE-like	-
gene:MD02G1065200	25.8526	67.5626	39.6515	13.8159	16.9224	6.0792	44.3555	12.2725	1.84692	0.000211381	0.00840041	MD02G1065200	Chr02	5278558	5285071	-	3941	-	ABC transporter type 1, transmembrane domain	ABC_membrane
gene:MD16G1211300	6.9603	9.21308	11.1837	38.4871	56.4081	16.2112	9.11904	37.0355	-2.02599	0.000213556	0.00843218	MD16G1211300	Chr16	19979774	19980786	-	617	-	-	-
gene:MD06G1077700	101.422	122.841	72.186	37.5002	39.4857	59.7788	98.8162	45.5882	1.11812	0.000224004	0.00872658	MD06G1077700	Chr06	19261585	19263369	+	1126	-	-	adh_short
gene:MD04G1011100	88.4953	75.752	104.721	37.5002	46.0666	48.6336	89.6559	44.0668	1.02489	0.000231288	0.00889166	MD04G1011100	Chr04	1221782	1222018	+	237	-	-	-
gene:MD05G1315500	11.9319	20.4735	8.13363	38.4871	39.4857	46.6072	13.513	41.5266	-1.62046	0.000237886	0.00911105	MD05G1315500	Chr05	44493177	44494000	+	711	-	NB-ARC	NB-ARC
gene:MD14G1194100	43.7505	17.4025	27.451	58.224	80.8516	81.056	29.5347	73.3772	-1.31092	0.000240298	0.00914626	MD14G1194100	Chr14	28528146	28530941	+	2029	-	Proton-dependent oligopeptide transporter family	-
gene:MD09G1050000	43.7505	31.7339	35.5846	72.0399	73.3305	88.1484	37.023	77.8396	-1.07043	0.000264998	0.00977118	MD09G1050000	Chr09	3330296	3333793	-	1180	-	Nucleosome assembly protein (NAP)	-
gene:MD12G1054000	37.7845	44.018	28.4677	65.132	76.1509	100.307	36.7568	80.5299	-1.13077	0.00027107	0.00997068	MD12G1054000	Chr12	6050995	6051813	-	819	-	-	-

## Sheet: CYC168vsCT168
gene_id	CYC168_1	CYC168_2	CYC168_3	CT168_1	CT168_2	CT168_3	CYC168	CT168	log2FoldChange	pvalue	padj	gene_name	gene_chr	gene_start	gene_end	gene_strand	gene_length	gene_biotype	gene_description	tf_family
gene:MD06G1177500	4148.34	4608.08	3184.95	150.883	247.425	230.663	3980.46	209.657	4.24856	5.4445e-114	1.96819e-109	MD06G1177500	Chr06	31725776	31729337	+	1749	-	Spermidine synthase, tetramerisation domain	-
gene:MD02G1087700	2690.81	2854.98	1936.87	240.124	199.96	200.492	2494.22	213.525	3.54502	1.52327e-100	2.75331e-96	MD02G1087700	Chr02	6903721	6905572	+	1241	-	Homeobox domain-like	Myb_DNA-binding
gene:MD09G1091000	783.773	762.033	572.034	43.2408	37.3663	44.77	705.947	41.7923	4.07622	4.04886e-87	4.87888e-83	MD09G1091000	Chr09	6676156	6678624	+	1581	-	GH3 family	-
gene:MD10G1283200	8147.89	8313.76	6440.54	1661.55	1554.23	1591.28	7634.06	1602.35	2.25211	1.15482e-75	1.04367e-71	MD10G1283200	Chr10	37350769	37354417	-	1581	-	GDSL lipase/esterase	Lipase_GDSL
gene:MD09G1201200	12173.6	13508.7	7764.16	1098.5	723.088	1031.66	11148.8	951.081	3.55085	6.71037e-70	4.8516e-66	MD09G1201200	Chr09	18561010	18564254	+	1047	-	-	-
gene:MD05G1102900	2520.02	2552.07	2092.88	489.449	564.534	522.641	2388.32	525.541	2.18444	4.88284e-68	2.94191e-64	MD05G1102900	Chr05	21333109	21337038	-	1860	-	Peptidase S10, serine carboxypeptidase	Peptidase_S10
gene:MD10G1101200	3285.98	3094.57	2316.59	458.168	506.969	509.015	2899.05	491.384	2.56078	1.04696e-67	5.40681e-64	MD10G1101200	Chr10	16473722	16475131	+	1410	-	UDP-glucuronosyl/UDP-glucosyltransferase	UDPGT
gene:MD11G1093900	3881.14	3727.84	2522.64	373.527	382.752	498.309	3377.21	418.196	3.01359	2.2435e-64	1.01378e-60	MD11G1093900	Chr11	7816396	7818857	-	1008	-	-	-
gene:MD09G1250100	829.877	914.017	678.003	114.082	109.069	125.551	807.299	116.234	2.79543	2.54969e-63	1.02412e-59	MD09G1250100	Chr09	32030111	32032833	+	1362	-	-	-
gene:MD03G1265600	515.53	575.219	373.834	29.4405	16.1584	20.4385	488.194	22.0125	4.4621	4.05834e-63	1.46709e-59	MD03G1265600	Chr03	35073387	35074448	+	1062	-	-	-
gene:MD05G1167400	6177.98	6341.13	4207.35	736.013	875.582	970.341	5575.48	860.645	2.69576	3.25239e-58	1.06885e-54	MD05G1167400	Chr05	29748770	29751777	-	1324	-	Alcohol dehydrogenase, N-terminal	ADH_N
gene:MD10G1075200	585.734	410.569	359.116	12.8802	2.0198	10.7059	451.806	8.5353	5.70536	2.25551e-56	6.79473e-53	MD10G1075200	Chr10	10660294	10661270	-	749	-	Homeobox domain-like	Myb_DNA-binding
gene:MD08G1185000	454.756	484.45	285.527	7.36013	12.1188	8.75935	408.244	9.41275	5.44626	4.20342e-55	1.16887e-51	MD08G1185000	Chr08	23183709	23185284	-	1422	-	UDP-glucuronosyl/UDP-glucosyltransferase	UDPGT
gene:MD08G1111500	6077.38	5676.2	4069.98	1053.42	965.463	850.63	5274.52	956.504	2.46298	4.98193e-55	1.28641e-51	MD08G1111500	Chr08	9814955	9819679	-	2352	-	Malic enzyme, NAD-binding	Malic_M
gene:MD08G1028600	9850.6	9691.12	7808.32	2561.32	2685.32	2586.93	9116.68	2611.19	1.80378	1.88769e-54	4.54934e-51	MD08G1028600	Chr08	2087939	2090678	+	1467	-	NAD-dependent epimerase/dehydratase	Epimerase
gene:MD10G1270700	17392.8	19113.1	13777.9	2933.93	2821.66	3827.83	16761.3	3194.47	2.39146	3.03901e-54	6.86626e-51	MD10G1270700	Chr10	36291185	36295501	+	1898	-	GDSL lipase/esterase	Lipase_GDSL
gene:MD04G1020100	1856.75	1697.16	2266.55	9123.8	8530.62	7344.23	1940.15	8332.88	-2.10244	6.80031e-54	1.44607e-50	MD04G1020100	Chr04	2386634	2388832	-	1096	-	Glycoside hydrolase family 16	-
gene:MD14G1236000	15124.3	15864.4	11815.5	3057.21	3684.11	3569.92	14268.1	3437.08	2.05359	3.52324e-52	7.07584e-49	MD14G1236000	Chr14	31589421	31594215	-	2824	-	Methyltransferase type 11	Methyltransf_11
gene:MD05G1319800	40435.6	38256.8	28686.1	5962.62	4871.75	7410.41	35792.8	6081.59	2.55712	5.37945e-52	1.02351e-48	MD05G1319800	Chr05	44733185	44734948	+	1764	-	Uncharacterised domain, di-copper centre	-
gene:MD13G1264200	511.339	650.155	313	2.76005	5.04949	8.75935	491.498	5.52296	6.48479	5.43107e-51	9.81667e-48	MD13G1264200	Chr13	34109782	34112236	+	1876	-	FAD/NAD(P)-binding domain	-
gene:MD14G1132200	1934.28	1852.31	1343.25	292.565	207.029	294.898	1709.95	264.831	2.68962	6.86044e-51	1.18098e-47	MD14G1132200	Chr14	21023525	21028150	+	2683	-	Cellulose synthase	-
gene:MD10G1298300	461.043	395.793	320.849	13.8002	30.297	30.1711	392.562	24.7561	3.99563	1.5833e-50	2.60166e-47	MD10G1298300	Chr10	38536311	38538077	+	1767	-	Uncharacterised domain, di-copper centre	-
gene:MD11G1182500	4539.18	4198.57	2415.69	491.289	410.019	514.855	3717.81	472.054	2.97709	1.37967e-48	2.16848e-45	MD11G1182500	Chr11	22479062	22485544	+	2079	-	Multicopper oxidase, type 1	-
gene:MD09G1052900	3913.63	4118.36	3413.56	790.294	1003.84	1072.53	3815.18	955.556	1.99766	2.24991e-47	3.38893e-44	MD09G1052900	Chr09	3514537	3516328	-	1267	-	-	-
gene:MD10G1262800	1186.14	1044.89	690.759	135.242	112.099	136.256	973.93	127.866	2.92796	7.42138e-47	1.07313e-43	MD10G1262800	Chr10	35717326	35722701	-	3246	-	Ion transport domain	Ion_trans
gene:MD15G1211400	4857.72	4719.96	3577.42	1167.5	1163.4	1224.36	4385.03	1185.09	1.88748	1.64007e-45	2.28033e-42	MD15G1211400	Chr15	16963589	16966336	+	2519	-	UDP-glucuronosyl/UDP-glucosyltransferase	UDPGT
gene:MD06G1071600	27438.3	27717.1	23524.1	7874.42	7006.68	8975.41	26226.5	7952.17	1.72157	7.26179e-45	9.72273e-42	MD06G1071600	Chr06	17544096	17545587	+	1300	-	Oxoglutarate/iron-dependent dioxygenase	2OG-FeII_Oxy
gene:MD05G1167700	1180.9	1260.2	945.868	233.684	267.623	278.353	1128.99	259.887	2.11942	9.1553e-45	1.18202e-41	MD05G1167700	Chr05	29789662	29791685	-	666	-	-	-
gene:MD11G1115200	1528.78	1461.79	1027.31	277.845	201.98	213.144	1339.29	230.99	2.53407	1.11386e-43	1.38849e-40	MD11G1115200	Chr11	10385586	10394703	+	1952	-	Cytochrome P450	p450
gene:MD02G1021400	1241.67	1297.14	1007.68	256.684	210.059	298.791	1182.17	255.178	2.21098	1.59929e-42	1.92715e-39	MD02G1021400	Chr02	1501609	1502368	+	568	-	-	-
gene:MD05G1168200	4625.1	4494.09	3461.64	931.056	980.612	1207.82	4193.61	1039.83	2.01186	3.0821e-42	3.59413e-39	MD05G1168200	Chr05	29835084	29838274	-	1104	-	Alcohol dehydrogenase, N-terminal	ADH_N
gene:MD06G1142300	32199.7	32887.7	20828.7	5394.05	5034.35	6550.04	28638.7	5659.48	2.3392	4.96017e-42	5.60344e-39	MD06G1142300	Chr06	28606916	28612194	+	2486	-	Purple acid phosphatase-like, N-terminal	Metallophos
gene:MD15G1126400	1216.52	1124.05	744.724	159.163	179.762	185.893	1028.43	174.939	2.55571	3.61313e-41	3.95802e-38	MD15G1126400	Chr15	9190279	9194256	+	1070	-	Phosphoribosyltransferase domain	Pribosyltran
gene:MD16G1070600	9397.94	9583.46	7439.39	2066.36	2541.92	2670.63	8806.93	2426.3	1.85997	7.10902e-41	7.55857e-38	MD16G1070600	Chr16	4956658	4958514	+	1346	-	-	-
gene:MD03G1001100	10781.1	10823.6	9812.89	4020.47	3677.04	4355.34	10472.5	4017.62	1.38212	3.78093e-40	3.90516e-37	MD03G1001100	Chr03	67749	70084	+	2115	-	Oxoglutarate/iron-dependent dioxygenase	2OG-FeII_Oxy
gene:MD01G1236300	14598.3	13224.8	11104.1	4598.24	4156.74	4128.57	12975.7	4294.52	1.59516	6.9285e-39	6.95737e-36	MD01G1236300	Chr01	32373035	32379246	-	2508	-	AMP-dependent synthetase/ligase	AMP-binding
gene:MD10G1330900	5491.65	5505.21	4310.37	1434.31	1626.95	1710.02	5102.41	1590.42	1.68183	4.53701e-38	4.43278e-35	MD10G1330900	Chr10	40908806	40910299	-	1020	-	-	-
gene:MD13G1088200	2626.9	2583.73	1956.49	690.932	718.038	728.972	2389.04	712.648	1.74507	1.51476e-37	1.44101e-34	MD13G1088200	Chr13	6177671	6178671	+	879	-	Bet v I/Major latex protein	-
gene:MD15G1077000	10770.6	9240.44	5634.98	255.764	450.415	443.807	8548.67	383.329	4.47937	1.89232e-37	1.75403e-34	MD15G1077000	Chr15	5238668	5241040	-	1290	-	Peptidase T2, asparaginase 2	Asparaginase_2
gene:MD11G1121200	881.221	872.855	798.69	295.325	269.643	277.379	850.922	280.782	1.59875	3.0231e-37	2.73213e-34	MD11G1121200	Chr11	11170694	11174808	+	2159	-	DNA-binding domain	AP2
novel.678	5579.67	5490.44	3697.13	1012.94	904.869	1256.48	4922.41	1058.1	2.21775	3.79106e-37	3.3426e-34	-	Chr10	26281736	26282585	-	850	-	- && - && -	-
gene:MD00G1165200	297.582	347.242	193.295	23.0004	12.1188	11.6791	279.373	15.5994	4.15209	6.35615e-37	5.47083e-34	MD00G1165200	Chr00	37607853	37609377	+	1076	-	GH3 family	-
gene:MD04G1208700	292.343	216.367	324.774	1248.46	1075.54	1075.45	277.828	1133.15	-2.02714	1.48686e-36	1.25e-33	MD04G1208700	Chr04	29367170	29368977	+	1459	-	Myc-type, basic helix-loop-helix (bHLH) domain	HLH
gene:MD13G1080300	445.326	429.567	301.226	42.3207	39.3861	64.2352	392.039	48.6473	3.01	2.29293e-36	1.88385e-33	MD13G1080300	Chr13	5615636	5621456	+	1338	-	Proton-dependent oligopeptide transporter family	-
gene:MD03G1001300	731.382	775.754	619.132	195.963	206.019	185.893	708.756	195.959	1.85455	2.70293e-36	2.17136e-33	MD03G1001300	Chr03	82516	89259	-	3666	-	Kinesin motor domain	Kinesin
gene:MD00G1037100	13253.9	12819.5	10297.6	4437.24	3744.71	3818.1	12123.7	4000.01	1.59963	4.74215e-36	3.72671e-33	MD00G1037100	Chr00	6582906	6586310	-	2174	-	DAHP synthetase, class II	-
gene:MD00G1005600	1629.37	1649.66	1060.67	335.806	310.039	304.631	1446.57	316.825	2.19031	5.03782e-36	3.87483e-33	MD00G1005600	Chr00	795300	797038	+	1133	-	Alcohol dehydrogenase, N-terminal	ADH_N
gene:MD07G1151700	427.513	420.068	310.056	65.3211	67.6632	72.0213	385.879	68.3352	2.49712	1.14963e-35	8.65815e-33	MD07G1151700	Chr07	22122629	22123195	+	567	-	DNA-binding domain	AP2
gene:MD00G1105700	2298.93	2264.99	1490.43	201.484	396.89	263.754	2018.12	287.376	2.81318	1.44698e-35	1.06752e-32	MD00G1105700	Chr00	22051599	22055203	+	1932	-	Glycoside hydrolase family 1	Glyco_hydro_1
gene:MD08G1071900	2892	2774.77	2541.28	1149.1	1063.42	1143.58	2736.02	1118.7	1.28997	2.92743e-35	2.09403e-32	MD08G1071900	Chr08	5712576	5719779	+	3801	-	Protein kinase domain	Pkinase
gene:MD10G1035700	824.638	845.413	661.323	190.443	208.039	226.77	777.125	208.417	1.89881	2.95423e-35	2.09403e-32	MD10G1035700	Chr10	4618186	4625645	-	1664	-	Alliinase, C-terminal	-
gene:MD08G1092600	531.247	276.527	182.502	5.5201	8.07919	9.73261	330.092	7.7773	5.4123	4.68097e-35	3.25417e-32	MD08G1092600	Chr08	7707440	7709916	-	1304	-	Peptidase T2, asparaginase 2	Asparaginase_2
gene:MD15G1206900	445.326	405.292	311.038	66.2412	42.4158	63.2619	387.218	57.3063	2.75233	4.90949e-35	3.34864e-32	MD15G1206900	Chr15	16460347	16462697	-	2143	-	Amine oxidase	Amino_oxidase
gene:MD17G1140600	4758.17	4652.41	3171.21	1144.5	953.345	1100.76	4193.93	1066.2	1.97553	7.03742e-35	4.71116e-32	MD17G1140600	Chr17	12634506	12636115	+	1285	-	-	-
gene:MD09G1145900	4077.09	4477.21	3758.94	1522.63	1643.11	1699.31	4104.41	1621.68	1.33972	1.17245e-34	7.70616e-32	MD09G1145900	Chr09	11357651	11361539	-	2383	-	Amine oxidase	Amino_oxidase
gene:MD05G1181500	6465.08	6807.63	4482.08	1637.63	1389.62	1640.92	5918.27	1556.06	1.92709	5.97838e-34	3.85926e-31	MD05G1181500	Chr05	30988377	30988868	+	492	-	-	-
gene:MD13G1090800	545.917	542.5	450.367	142.602	129.267	133.337	512.928	135.069	1.92376	7.58256e-34	4.80894e-31	MD13G1090800	Chr13	6436603	6441769	+	2274	-	Aldehyde/histidinol dehydrogenase	Aldedh
gene:MD15G1057300	225.282	200.535	166.802	20.2404	15.1485	18.492	197.54	17.9603	3.4545	1.03232e-33	6.4342e-31	MD15G1057300	Chr15	3840989	3844576	+	1563	-	-	-
gene:MD15G1286200	255.669	264.917	177.596	13.8002	17.1683	26.278	232.727	19.0822	3.61083	1.06547e-33	6.52826e-31	MD15G1286200	Chr15	26107538	26108485	-	948	-	Transferase	-
gene:MD01G1194600	641.269	652.266	405.232	103.962	100.99	96.3528	566.256	100.435	2.49433	1.9949e-33	1.20192e-30	MD01G1194600	Chr01	29333895	29335934	+	1408	-	Alcohol dehydrogenase, N-terminal	ADH_N
gene:MD12G1223000	52.3912	46.4397	82.42	446.208	334.277	420.449	60.417	400.311	-2.72393	6.59194e-33	3.90654e-30	MD12G1223000	Chr12	29989936	29991614	+	1331	-	Myc-type, basic helix-loop-helix (bHLH) domain	HLH
gene:MD03G1171500	501.908	545.666	442.517	104.882	89.881	134.31	496.697	109.691	2.17789	1.393e-32	8.12208e-30	MD03G1171500	Chr03	23311267	23313657	+	1404	-	Glycoside hydrolase family 17	Glyco_hydro_17
gene:MD16G1059700	1162.04	1079.72	672.116	135.242	197.94	169.347	971.292	167.51	2.53669	2.16179e-32	1.24046e-29	MD16G1059700	Chr16	4297876	4299766	-	1590	-	Cytochrome P450	p450
gene:MD03G1098600	1516.2	1392.13	991.984	158.243	268.633	265.7	1300.11	230.859	2.49475	3.38407e-32	1.91147e-29	MD03G1098600	Chr03	8435437	8439582	-	1883	-	Glycoside hydrolase family 1	Glyco_hydro_1
gene:MD04G1234700	804.73	743.035	640.718	183.083	230.257	172.267	729.494	195.202	1.90279	4.40938e-32	2.43071e-29	MD04G1234700	Chr04	31381679	31383716	+	1436	-	GDSL lipase/esterase	Lipase_GDSL
gene:MD09G1154000	5999.85	5609.7	4302.52	1759.99	1394.67	1644.81	5304.02	1599.82	1.7289	4.43781e-32	2.43071e-29	MD09G1154000	Chr09	12219062	12220472	+	1093	-	-	-
gene:MD16G1044000	3263.97	2956.31	2374.48	739.693	608.969	900.266	2864.92	749.643	1.93392	7.28015e-32	3.92802e-29	MD16G1044000	Chr16	3127680	3131016	+	1958	-	Proton-dependent oligopeptide transporter family	-
gene:MD03G1029900	515.53	463.341	302.207	60.7211	73.7226	52.5561	427.026	62.3333	2.77689	7.71681e-32	4.10239e-29	MD03G1029900	Chr03	2440288	2444998	+	2743	-	Oligopeptide transporter, OPT superfamily	OPT
gene:MD10G1286100	596.212	558.332	478.821	143.523	107.049	146.962	544.455	132.511	2.03662	8.21604e-32	4.30449e-29	MD10G1286100	Chr10	37554628	37556718	+	1479	-	GDSL lipase/esterase	Lipase_GDSL
gene:MD17G1155800	2257.01	2014.85	1803.43	795.814	728.137	749.411	2025.1	757.787	1.41772	1.31412e-31	6.78648e-29	MD17G1155800	Chr17	14833669	14840018	-	3578	-	P-type ATPase, transmembrane domain	E1-E2_ATPase
gene:MD03G1207400	677.943	738.813	452.329	62.5611	110.079	106.085	623.028	92.9085	2.74781	3.64465e-31	1.85569e-28	MD03G1207400	Chr03	28367260	28369348	+	1668	-	Cytochrome P450	p450
gene:MD16G1255400	2678.24	2384.26	2170.39	961.417	958.394	972.287	2410.96	964.033	1.32231	5.65796e-31	2.84077e-28	MD16G1255400	Chr16	29361359	29368196	-	1850	-	UbiA prenyltransferase family	UbiA
gene:MD05G1319300	245.191	205.812	139.329	3.68006	3.0297	4.8663	196.777	3.85869	5.66926	6.50806e-31	3.22283e-28	MD05G1319300	Chr05	44703232	44705756	+	2177	-	Uncharacterised domain, di-copper centre	-
gene:MD09G1088100	273.482	264.917	138.348	11.9602	7.06929	15.5722	225.583	11.5339	4.28402	7.96575e-31	3.89138e-28	MD09G1088100	Chr09	6341710	6348154	-	2492	-	-	-
gene:MD13G1181700	1102.31	986.843	932.132	360.646	323.168	380.545	1007.1	354.786	1.50456	1.39894e-30	6.74289e-28	MD13G1181700	Chr13	15147892	15151277	-	1199	-	Dienelactone hydrolase	-
gene:MD04G1003000	70230.5	70046.9	59819.3	30613.5	29158.8	30351.1	66698.9	30041.2	1.15071	1.50032e-30	7.13638e-28	MD04G1003000	Chr04	435282	440567	+	2736	-	Thiolase-like	Chal_sti_synt_N
gene:MD09G1027400	1989.82	1847.03	2129.18	4320.4	4833.38	4400.11	1988.68	4517.96	-1.18364	9.20818e-30	4.32306e-27	MD09G1027400	Chr09	1702725	1716429	+	10229	-	-	-
gene:MD05G1103600	2073.65	2213.27	1808.34	795.814	806.909	843.817	2031.75	815.513	1.31679	1.03283e-29	4.78675e-27	MD05G1103600	Chr05	21584768	21589885	-	1831	-	Peptidase S10, serine carboxypeptidase	Peptidase_S10
gene:MD15G1069300	584.686	533.001	410.138	120.522	114.119	133.337	509.275	122.659	2.05295	1.34984e-29	6.17679e-27	MD15G1069300	Chr15	4765398	4768993	-	2712	-	Tetratricopeptide-like helical domain	-
gene:MD02G1244000	946.186	940.403	839.9	274.165	293.881	351.347	908.83	306.464	1.56851	2.14711e-29	9.70225e-27	MD02G1244000	Chr02	29398666	29407548	-	1935	-	Pyruvate kinase, barrel	PK
gene:MD12G1165800	1145.27	1194.77	1018.48	444.368	440.316	399.037	1119.51	427.907	1.38712	3.24098e-29	1.44644e-26	MD12G1165800	Chr12	24665244	24669792	-	2039	-	Sodium/calcium exchanger membrane region	Na_Ca_ex
gene:MD04G1165000	239.952	206.868	164.84	16.5603	29.2871	21.4117	203.887	22.4197	3.19114	5.25154e-29	2.31516e-26	MD04G1165000	Chr04	25537282	25538961	+	949	-	-	-
gene:MD13G1094100	558.491	582.607	487.652	129.722	128.257	175.187	542.917	144.389	1.91063	5.65154e-29	2.46148e-26	MD13G1094100	Chr13	6625969	6630214	-	1832	-	Glycoside hydrolase, family 28	-
gene:MD08G1097300	21684.7	17533.1	13648.4	4708.64	5652.4	4328.09	17622.1	4896.38	1.84761	8.74132e-29	3.76189e-26	MD08G1097300	Chr08	8192989	8194635	+	1647	-	Ribosome-inactivating protein	Ricin_B_lectin
gene:MD02G1209700	3695.68	3938.93	2783.64	1212.58	1196.73	1106.6	3472.75	1171.97	1.56697	1.07766e-28	4.58321e-26	MD02G1209700	Chr02	21580073	21581173	-	1101	-	-	-
gene:MD04G1003400	12039.5	11377.7	9288.94	4522.8	3891.14	4223.95	10902.1	4212.63	1.3717	1.77175e-28	7.44754e-26	MD04G1003400	Chr04	500950	503483	+	1515	-	Thiolase-like	Chal_sti_synt_N
gene:MD15G1228900	3302.74	3228.61	2660.99	1215.34	1297.72	1197.11	3064.12	1236.72	1.3089	2.00805e-28	8.34381e-26	MD15G1228900	Chr15	18707008	18717164	+	1981	-	Membrane transport protein	-
gene:MD12G1027900	2276.92	2084.51	1712.18	778.334	711.979	688.095	2024.54	726.136	1.47885	2.46926e-28	1.01436e-25	MD12G1027900	Chr12	3110747	3113396	-	1708	-	-	-
gene:MD00G1112500	86.9695	99.212	136.386	550.17	457.484	433.101	107.522	480.252	-2.15691	3.31268e-28	1.34554e-25	MD00G1112500	Chr00	23677049	23679547	-	1623	-	Haem peroxidase	-
gene:MD02G1145800	533.343	536.167	340.473	25.7605	75.7424	46.7165	469.994	49.4065	3.25565	3.49089e-28	1.40218e-25	MD02G1145800	Chr02	12044950	12046311	+	598	-	-	-
gene:MD12G1030700	712.521	689.207	623.056	241.964	184.812	223.85	674.928	216.875	1.63614	4.77425e-28	1.89659e-25	MD12G1030700	Chr12	3400709	3404601	-	1312	-	WD40-repeat-containing domain	-
gene:MD16G1028800	377.217	484.45	317.906	87.4015	83.8216	79.8074	393.191	83.6768	2.23124	6.07637e-28	2.3819e-25	MD16G1028800	Chr16	2044685	2045878	-	1037	-	-	-
gene:MD10G1316100	2535.74	2165.78	1384.46	440.688	477.682	327.989	2028.66	415.453	2.28768	6.1277e-28	2.3819e-25	MD10G1316100	Chr10	39965371	39968592	+	1694	-	-	-
gene:MD15G1049300	4796.94	4813.89	4410.45	2305.56	2166.23	2337.77	4673.76	2269.86	1.04184	6.22813e-28	2.38222e-25	MD15G1049300	Chr15	3354019	3361307	-	3763	-	Protein kinase domain	Pkinase
gene:MD04G1129800	7968.71	8881.59	6585.75	2300.04	2613.62	3020.03	7812.02	2644.56	1.5627	6.26034e-28	2.38222e-25	MD04G1129800	Chr04	21603384	21605443	-	1289	-	-	-
gene:MD05G1210400	308.061	306.08	201.144	17.4803	41.4059	16.5454	271.761	25.1439	3.44204	1.2058e-27	4.54058e-25	MD05G1210400	Chr05	34178564	34182130	+	1001	-	Glutathione S-transferase, N-terminal	GST_N
gene:MD01G1076200	577.352	648.045	423.875	129.722	92.9107	130.417	549.757	117.683	2.22173	1.33533e-27	4.97652e-25	MD01G1076200	Chr01	18213612	18213866	-	255	-	-	-
gene:MD02G1000700	141.456	164.65	196.238	575.93	527.167	631.646	167.448	578.248	-1.78658	1.64987e-27	6.08599e-25	MD02G1000700	Chr02	20988	22612	+	928	-	-	-
gene:MD00G1098700	2580.79	2266.05	1718.07	722.213	687.741	700.748	2188.3	703.567	1.63676	3.46091e-27	1.26376e-24	MD00G1098700	Chr00	20667495	20669370	+	1384	-	Fatty acid desaturase domain	-
gene:MD12G1201300	4360	3874.55	3190.83	736.013	620.078	1156.23	3808.46	837.442	2.18504	3.58821e-27	1.29714e-24	MD12G1201300	Chr12	28186440	28186787	-	348	-	-	-
gene:MD04G1003300	19044.2	18268.7	14695.3	7250.65	5732.19	6042	17336.1	6341.61	1.45077	5.17246e-27	1.85133e-24	MD04G1003300	Chr04	488057	489737	-	1511	-	Thiolase-like	Chal_sti_synt_N
gene:MD11G1224800	3820.37	3406.98	2544.23	701.972	748.335	1055.01	3257.19	835.107	1.96361	6.54398e-27	2.31926e-24	MD11G1224800	Chr11	32911866	32914815	-	1592	-	FAD/NAD(P)-binding domain	-
gene:MD12G1244500	1817.98	1873.42	1318.72	540.969	574.633	530.427	1670.04	548.676	1.60571	1.08009e-26	3.7908e-24	MD12G1244500	Chr12	31522031	31525684	+	1343	-	SS18 family	SSXT
gene:MD01G1067600	235.761	173.093	116.762	4.60008	9.08909	12.6524	175.205	8.78052	4.32651	1.23472e-26	4.26523e-24	MD01G1067600	Chr01	17093902	17096602	-	1311	-	FAD/NAD(P)-binding domain	FMO-like
gene:MD15G1363500	12534.1	10540.8	9133.91	3926.63	3713.4	4369.94	10736.2	4003.32	1.42317	1.23886e-26	4.26523e-24	MD15G1363500	Chr15	44046963	44060556	-	7595	-	Acetyl-CoA carboxylase, central domain	Carboxyl_trans
gene:MD01G1047600	550.108	573.108	416.025	112.242	151.485	112.898	513.08	125.542	2.03222	1.25442e-26	4.27804e-24	MD01G1047600	Chr01	14965217	14969280	-	1800	-	-	-
gene:MD01G1121900	1674.42	1549.4	908.583	299.005	305.999	328.962	1377.47	311.322	2.14532	2.14995e-26	7.26363e-24	MD01G1121900	Chr01	23528094	23529700	+	1128	-	Major intrinsic protein	-
gene:MD03G1264100	439.039	460.175	347.342	85.5615	118.158	103.166	415.518	102.295	2.02387	2.20424e-26	7.33374e-24	MD03G1264100	Chr03	34959454	34961112	+	1575	-	Acyl transferase/acyl hydrolase/lysophospholipase	-
gene:MD05G1119300	685.278	653.322	587.733	210.684	186.831	241.369	642.111	212.961	1.59144	2.21128e-26	7.33374e-24	MD05G1119300	Chr05	24041678	24047281	-	2202	-	-	-
gene:MD13G1117900	5659.3	5073.53	3830.57	1495.03	1725.92	1310.01	4854.47	1510.32	1.68448	2.43712e-26	8.00925e-24	MD13G1117900	Chr13	8626272	8629143	+	1199	-	O-methyltransferase, family 3	-
gene:MD14G1128000	2759.97	2978.47	2233.19	774.654	933.147	1014.14	2657.21	907.313	1.5504	3.03035e-26	9.86911e-24	MD14G1128000	Chr14	20435456	20440446	+	2539	-	Six-hairpin glycosidase-like	-
gene:MD15G1216500	1992.96	1682.38	1238.26	465.528	292.871	392.224	1637.87	383.541	2.09333	4.10647e-26	1.32544e-23	MD15G1216500	Chr15	17466249	17467013	+	765	-	Cupin 1	-
gene:MD13G1042500	480.952	519.28	378.74	116.842	95.9404	132.363	459.657	115.049	1.99674	4.58925e-26	1.46815e-23	MD13G1042500	Chr13	2955764	2957804	+	1216	-	NAD-dependent epimerase/dehydratase	Epimerase
gene:MD13G1209700	877.029	882.354	1639.57	5160.37	5025.26	4889.66	1132.98	5025.1	-2.14859	6.06353e-26	1.9094e-23	MD13G1209700	Chr13	19432876	19437470	+	3548	-	Signal transduction response regulator, receiver domain	Response_reg
gene:MD01G1167300	8428.7	8609.28	7460	4042.55	3792.17	4028.33	8165.99	3954.35	1.04609	6.07416e-26	1.9094e-23	MD01G1167300	Chr01	27188479	27190109	-	896	-	Chalcone isomerase	-
gene:MD11G1052900	31071.2	28923.5	24077.4	10165.3	8233.71	11334.6	28024	9911.19	1.4995	6.95814e-26	2.16842e-23	MD11G1052900	Chr11	4505770	4510093	+	2166	-	Cytochrome P450	p450
gene:MD14G1197600	180.226	230.087	169.746	30.3605	30.297	31.1443	193.353	30.6006	2.6589	7.61381e-26	2.35247e-23	MD14G1197600	Chr14	28776620	28777342	+	604	-	-	-
gene:MD03G1021200	632.886	558.332	373.834	91.0816	44.4356	93.433	521.684	76.3167	2.76982	9.27088e-26	2.84019e-23	MD03G1021200	Chr03	1647286	1655180	+	3059	-	Lipoxygenase, C-terminal	Lipoxygenase
gene:MD15G1303500	1691.19	1746.77	2301.87	5077.57	4850.54	5552.45	1913.28	5160.19	-1.43113	1.01053e-25	3.06982e-23	MD15G1303500	Chr15	29467091	29470090	-	1473	-	Glycoside hydrolase family 16	-
gene:MD04G1208200	1198.71	1189.49	746.686	227.244	197.94	290.032	1044.96	238.405	2.1314	1.27307e-25	3.83511e-23	MD04G1208200	Chr04	29316029	29319231	-	2673	-	Heavy metal-associated domain, HMA	HMA
gene:MD03G1259100	828.83	749.368	540.636	200.564	130.277	152.802	706.278	161.214	2.129	1.43941e-25	4.30039e-23	MD03G1259100	Chr03	34618317	34621012	+	1621	-	Chlorophyllase	-
gene:MD08G1009700	1257.39	1197.93	820.276	247.484	332.257	227.743	1091.87	269.161	2.02077	1.68168e-25	4.98302e-23	MD08G1009700	Chr08	707772	710237	-	1692	-	GDSL lipase/esterase	Lipase_GDSL
gene:MD10G1050200	1193.47	1239.1	1803.43	4818.12	4095.14	5361.69	1412	4758.32	-1.75242	1.72668e-25	5.07475e-23	MD10G1050200	Chr10	6622138	6623019	-	882	-	-	-
gene:MD05G1167600	6236.65	6699.98	4830.4	1733.31	2033.94	2282.3	5922.35	2016.51	1.55435	1.96318e-25	5.72329e-23	MD05G1167600	Chr05	29783033	29785905	-	1216	-	Alcohol dehydrogenase, N-terminal	ADH_N
gene:MD15G1391600	244.143	245.919	230.58	49.6809	63.6236	51.5828	240.214	54.9624	2.13014	2.23663e-25	6.46834e-23	MD15G1391600	Chr15	48740295	48743196	-	2792	-	-	-
gene:MD17G1098100	1425.04	1387.91	1046.93	448.048	346.395	430.181	1286.63	408.208	1.65528	2.49272e-25	7.15174e-23	MD17G1098100	Chr17	8343658	8344380	-	723	-	Aquaporin-like	-
gene:MD04G1159900	47.1521	56.9942	84.3824	382.727	309.029	294.898	62.8429	328.885	-2.38423	3.40086e-25	9.68039e-23	MD04G1159900	Chr04	25021048	25024086	-	2364	-	Thiamine pyrophosphate enzyme, N-terminal TPP-binding domain	TPP_enzyme_N
gene:MD06G1085000	677.943	660.71	585.771	252.084	228.237	207.305	641.475	229.209	1.48368	4.5039e-25	1.272e-22	MD06G1085000	Chr06	20868985	20876713	-	4599	-	-	-
gene:MD15G1065000	1130.6	1092.39	935.075	441.608	377.702	409.743	1052.69	409.684	1.36057	5.54456e-25	1.55377e-22	MD15G1065000	Chr15	4531603	4535131	+	2349	-	Glutamine-Leucine-Glutamine, QLQ	-
gene:MD08G1178000	15547.6	13677.5	12099.1	5657.18	5287.83	6280.45	13774.7	5741.82	1.2624	7.99953e-25	2.22448e-22	MD08G1178000	Chr08	21797770	21810908	-	7348	-	Acetyl-CoA carboxylase, central domain	Carboxyl_trans
gene:MD04G1234500	363.595	322.967	275.715	70.8412	66.6533	90.5132	320.759	76.0026	2.07665	8.49998e-25	2.3456e-22	MD04G1234500	Chr04	31369108	31370883	+	1174	-	GDSL lipase/esterase	Lipase_GDSL
gene:MD06G1226900	4018.41	4291.45	3338.99	1293.54	1462.33	1663.3	3882.95	1473.06	1.39839	1.02146e-24	2.7974e-22	MD06G1226900	Chr06	35767629	35770190	+	1579	-	-	C2
gene:MD15G1246200	7324.3	7567.56	6449.37	3369.1	2627.76	2773.79	7113.74	2923.55	1.28268	1.18811e-24	3.22933e-22	MD15G1246200	Chr15	20430025	20432315	+	1405	-	Oxoglutarate/iron-dependent dioxygenase	2OG-FeII_Oxy
gene:MD05G1357200	7586.25	7381.8	6136.37	3157.5	3093.32	3316.87	7034.81	3189.23	1.14123	2.39744e-24	6.46771e-22	MD05G1357200	Chr05	47263109	47264792	+	848	-	Phytocyanin domain	Cu_bind_like
gene:MD13G1186600	561.634	653.322	388.552	68.0812	111.089	118.738	534.503	99.3026	2.4301	2.57698e-24	6.90059e-22	MD13G1186600	Chr13	15890683	15891744	-	1062	-	-	-
gene:MD10G1270600	2176.33	2056.01	1669.01	778.334	627.147	547.946	1967.12	651.142	1.59441	2.61719e-24	6.95671e-22	MD10G1270600	Chr10	36284230	36287759	+	1616	-	GDSL lipase/esterase	Lipase_GDSL
gene:MD02G1108700	835.116	757.811	543.58	177.563	198.95	215.091	712.169	197.201	1.85259	2.82377e-24	7.45103e-22	MD02G1108700	Chr02	8754196	8758023	-	2116	-	Hydroxymethylglutaryl-CoA reductase, class I/II	-
gene:MD09G1193200	4185.01	3917.82	3328.2	1665.23	1549.19	1742.14	3810.34	1652.18	1.20536	3.17082e-24	8.30616e-22	MD09G1193200	Chr09	17266148	17273162	-	2449	-	FAD/NAD(P)-binding domain	-
gene:MD01G1188800	987.051	920.35	614.226	217.124	186.831	246.235	840.542	216.73	1.9546	4.97501e-24	1.29386e-21	MD01G1188800	Chr01	28716918	28719269	+	2352	-	Peptidase S8/S53 domain	Peptidase_S8
gene:MD06G1208300	2794.55	2657.62	2381.35	1259.5	1130.08	1236.04	2611.17	1208.54	1.1111	7.07033e-24	1.82566e-21	MD06G1208300	Chr06	34223843	34226476	-	1756	-	Enolase, C-terminal TIM barrel domain	-
gene:MD15G1009500	2988.4	2652.34	2170.39	1027.66	1056.35	1009.27	2603.71	1031.09	1.33626	9.34546e-24	2.39602e-21	MD15G1009500	Chr15	505788	508211	+	1360	-	GDSL lipase/esterase	Lipase_GDSL
gene:MD10G1091200	1854.65	1803.76	1445.29	556.61	556.454	710.48	1701.23	607.848	1.48467	9.6848e-24	2.46553e-21	MD10G1091200	Chr10	13775777	13776892	+	1116	-	Alpha/beta hydrolase fold-3	Abhydrolase_3
gene:MD15G1234400	1714.24	1704.55	1284.38	394.687	296.91	525.561	1567.72	405.719	1.94962	1.19216e-23	3.01375e-21	MD15G1234400	Chr15	19239101	19241924	+	1384	-	Glycoside hydrolase, family 19, catalytic	-
gene:MD01G1235100	37.7217	35.8852	29.4357	185.843	227.227	169.347	34.3475	194.139	-2.5006	1.56885e-23	3.93846e-21	MD01G1235100	Chr01	32266121	32268912	-	1998	-	Multicopper oxidase, type 2	-
gene:MD14G1221800	50.2956	37.9961	96.1567	449.888	397.9	347.454	61.4828	398.414	-2.69087	1.7207e-23	4.28987e-21	MD14G1221800	Chr14	30342865	30345427	-	2028	-	-	TCP
gene:MD07G1246400	1256.34	1202.15	966.473	377.207	329.227	449.646	1141.66	385.36	1.56631	1.95467e-23	4.83981e-21	MD07G1246400	Chr07	31625566	31627173	+	1608	-	Cytochrome P450	p450
gene:MD04G1216300	9430.42	9672.12	7667.03	2246.68	2464.15	3561.16	8923.19	2757.33	1.69431	2.00448e-23	4.92938e-21	MD04G1216300	Chr04	29895775	29896804	-	744	-	-	-
gene:MD10G1044500	1784.45	1649.66	1430.58	589.73	590.791	722.159	1621.56	634.227	1.3542	2.35661e-23	5.75618e-21	MD10G1044500	Chr10	5998678	6003718	+	1615	-	GDSL lipase/esterase	Lipase_GDSL
gene:MD16G1212500	996.482	1078.67	1583.64	3699.38	4036.57	3634.16	1219.6	3790.04	-1.63537	2.40086e-23	5.82491e-21	MD16G1212500	Chr16	20187654	20190605	+	2546	-	GAF domain	GAF
gene:MD04G1174000	18071.8	17778	15813.9	8584.67	6943.06	8073.2	17221.2	7866.97	1.13023	3.46424e-23	8.34882e-21	MD04G1174000	Chr04	26571638	26572743	+	870	-	-	-
gene:MD10G1275900	157.174	180.481	116.762	17.4803	18.1782	19.4652	151.472	18.3746	3.04274	3.50537e-23	8.392e-21	MD10G1275900	Chr10	36714446	36715453	-	737	-	-	-
gene:MD09G1149500	4822.09	4886.72	4070.96	2230.12	2082.41	1897.86	4593.26	2070.13	1.14962	7.53342e-23	1.79166e-20	MD09G1149500	Chr09	11742780	11746728	+	1775	-	Enoyl-CoA hydratase/isomerase, HIBYL-CoA-H type	-
gene:MD12G1252500	12245.9	11442.1	9468.49	5039.85	4980.82	5061.93	11052.2	5027.53	1.13636	8.40797e-23	1.98659e-20	MD12G1252500	Chr12	32163367	32165527	+	1568	-	GDSL lipase/esterase	Lipase_GDSL
gene:MD15G1364700	2370.18	2118.28	1658.21	752.573	777.622	622.887	2048.89	717.694	1.51324	8.59448e-23	2.01747e-20	MD15G1364700	Chr15	44184265	44188016	+	1702	-	-	-
gene:MD09G1116600	1001.72	857.023	755.517	310.045	284.792	345.508	871.42	313.448	1.47458	1.08786e-22	2.53718e-20	MD09G1116600	Chr09	8974229	8977015	-	1644	-	GDSL lipase/esterase	Lipase_GDSL
gene:MD12G1139500	1220.72	1259.15	1022.4	472.888	471.623	519.721	1167.42	488.077	1.25786	1.86337e-22	4.31799e-20	MD12G1139500	Chr12	21711115	21715154	-	1451	-	-	adh_short
gene:MD07G1043300	135.169	118.21	177.596	647.691	563.524	443.807	143.658	551.674	-1.93963	1.99783e-22	4.60009e-20	MD07G1043300	Chr07	3637099	3639341	-	1539	-	EamA domain	DUF6
gene:MD05G1073200	216.9	254.363	366.965	1017.54	911.939	920.705	279.409	950.06	-1.76427	2.05836e-22	4.70948e-20	MD05G1073200	Chr05	15445110	15446479	+	1120	-	-	-
gene:MD13G1130600	208.517	195.258	121.668	26.6805	16.1584	18.492	175.148	20.4436	3.09169	2.10735e-22	4.79124e-20	MD13G1130600	Chr13	9940537	9941819	+	994	-	-	-
gene:MD03G1292200	207.469	206.868	435.649	1335.86	1336.1	1543.59	283.329	1405.18	-2.30867	2.2138e-22	5.00181e-20	MD03G1292200	Chr03	36926692	36930071	-	2552	-	Signal transduction histidine kinase, dimerisation/phosphoacceptor domain	HATPase_c
gene:MD08G1086300	164.509	178.371	346.36	1155.54	969.503	1224.36	229.747	1116.47	-2.27911	2.88316e-22	6.47367e-20	MD08G1086300	Chr08	7180417	7183623	-	1031	-	Phosphoribosyltransferase domain	Pribosyltran
gene:MD05G1303500	1126.41	1071.28	828.125	333.046	303.98	395.144	1008.61	344.056	1.55113	4.05486e-22	9.04835e-20	MD05G1303500	Chr05	43598239	43602373	-	2361	-	-	-
gene:MD08G1196500	112.117	104.489	107.931	368.926	323.168	319.23	108.179	337.108	-1.64031	4.10662e-22	9.10763e-20	MD08G1196500	Chr08	25359592	25362329	-	1405	-	Carbonic anhydrase	-
gene:MD15G1365900	13.6217	14.7763	36.3041	197.803	182.792	168.374	21.5674	182.99	-3.07369	4.39444e-22	9.68653e-20	MD15G1365900	Chr15	44446298	44449117	+	1447	-	Trehalose-phosphatase	-
gene:MD13G1023000	161.365	164.65	104.006	19.3203	11.1089	12.6524	143.34	14.3605	3.31027	4.76339e-22	1.04362e-19	MD13G1023000	Chr13	1657247	1658331	-	884	-	Bet v I/Major latex protein	-
gene:MD14G1087100	3.14347	9.49903	17.6614	126.042	148.455	124.577	10.1013	133.025	-3.70308	7.75709e-22	1.68927e-19	MD14G1087100	Chr14	10817820	10818561	+	647	-	-	-
gene:MD08G1037500	581.543	490.783	421.912	162.843	157.544	169.347	498.079	163.245	1.60866	8.49823e-22	1.83959e-19	MD08G1037500	Chr08	2756748	2757927	+	306	-	-	-
gene:MD15G1237100	423.321	356.741	285.527	97.5217	99.98	84.6737	355.196	94.0585	1.91632	1.04873e-21	2.25665e-19	MD15G1237100	Chr15	19503639	19514883	-	2811	-	Phospholipase D, C-terminal	C2
gene:MD07G1117200	357.308	320.856	215.862	69.0012	39.3861	52.5561	298.009	53.6478	2.46898	1.27486e-21	2.72699e-19	MD07G1117200	Chr07	14298844	14301759	-	1147	-	YABBY protein	YABBY
gene:MD11G1240900	1184.04	1153.6	835.975	388.247	321.148	374.705	1057.87	361.367	1.54872	1.33011e-21	2.82844e-19	MD11G1240900	Chr11	35037164	35041131	+	2044	-	Glycoside hydrolase family 1	Glyco_hydro_1
gene:MD07G1008300	687.373	564.664	359.116	89.2416	135.326	95.3795	537.051	106.649	2.33347	1.44612e-21	3.05715e-19	MD07G1008300	Chr07	778091	780172	+	1118	-	Fatty acid hydroxylase	-
gene:MD13G1081900	3733.4	3911.49	2881.76	1496.87	1291.66	1120.22	3508.88	1302.92	1.42897	2.26112e-21	4.7523e-19	MD13G1081900	Chr13	5750247	5751759	-	1317	-	Glutathione S-transferase, N-terminal	GST_N
gene:MD01G1068800	370.93	322.967	197.219	47.8408	54.5345	60.3422	297.039	54.2392	2.45338	2.69784e-21	5.6374e-19	MD01G1068800	Chr01	17283203	17288871	+	1626	-	UDP-glucuronosyl/UDP-glucosyltransferase	UDPGT
gene:MD11G1298900	1455.43	1511.4	1220.6	523.489	450.415	615.101	1395.81	529.668	1.39747	2.80212e-21	5.82165e-19	MD11G1298900	Chr11	41538137	41539324	-	910	-	-	-
gene:MD16G1076000	1647.18	1806.93	2245.95	4822.72	4498.09	4250.23	1900.02	4523.68	-1.25127	2.8479e-21	5.88295e-19	MD16G1076000	Chr16	5323221	5325413	+	1551	-	Homeobox domain-like	HALZ
gene:MD00G1093600	2626.9	2302.99	1635.65	783.854	730.157	692.962	2188.51	735.657	1.57253	2.90532e-21	5.96746e-19	MD00G1093600	Chr00	19626691	19630225	+	1453	-	GDSL lipase/esterase	Lipase_GDSL
gene:MD02G1137500	2078.88	2185.83	1964.34	926.456	1089.68	996.619	2076.35	1004.25	1.0482	3.42442e-21	6.99395e-19	MD02G1137500	Chr02	11481839	11487288	-	3287	-	Glycoside hydrolase 35, catalytic domain	-
gene:MD13G1170400	258.813	262.806	316.925	814.214	659.464	732.865	279.515	735.515	-1.3953	3.66729e-21	7.44789e-19	MD13G1170400	Chr13	13845393	13847669	-	1415	-	Oxoglutarate/iron-dependent dioxygenase	2OG-FeII_Oxy
gene:MD03G1078000	1519.35	1471.29	1788.71	3670.86	3224.61	3326.61	1593.12	3407.36	-1.09663	5.2633e-21	1.06295e-18	MD03G1078000	Chr03	6324419	6325711	-	960	-	-	-
gene:MD15G1308800	600.404	549.888	465.085	171.123	184.812	209.251	538.459	188.395	1.51512	5.33115e-21	1.07067e-18	MD15G1308800	Chr15	30962941	30966542	+	1438	-	Alcohol dehydrogenase, N-terminal	ADH_N
gene:MD04G1221900	1567.55	1620.11	1420.76	736.933	779.642	694.908	1536.14	737.161	1.05921	5.47016e-21	1.09252e-18	MD04G1221900	Chr04	30295700	30298526	+	2355	-	-	-
gene:MD16G1028900	373.026	442.232	289.451	99.3617	107.049	89.54	368.236	98.6503	1.89984	6.42351e-21	1.26891e-18	MD16G1028900	Chr16	2048559	2049452	-	304	-	-	-
gene:MD05G1171900	198.039	183.648	167.784	46.0008	27.2673	33.0909	183.157	35.453	2.36285	6.47636e-21	1.27239e-18	MD05G1171900	Chr05	30071157	30074936	-	2344	-	-	-
gene:MD11G1277100	459.995	373.628	315.944	100.282	119.168	110.952	383.189	110.134	1.79933	8.65177e-21	1.6906e-18	MD11G1277100	Chr11	39427348	39431630	-	2779	-	-	-
gene:MD02G1018000	823.59	735.647	654.454	313.725	270.653	292.951	737.897	292.443	1.33421	8.90689e-21	1.7311e-18	MD02G1018000	Chr02	1336296	1337093	-	798	-	-	-
gene:MD17G1129500	410.747	287.082	208.013	48.7609	62.6137	50.6096	301.947	53.9947	2.48435	9.30071e-21	1.79797e-18	MD17G1129500	Chr17	11395424	11396848	-	1425	-	UDP-glucuronosyl/UDP-glucosyltransferase	UDPGT
gene:MD11G1241900	694.708	760.977	1224.53	3269.74	2683.3	3545.59	893.404	3166.21	-1.82492	1.08589e-20	2.08802e-18	MD11G1241900	Chr11	35200416	35202454	-	1114	-	-	-
gene:MD05G1348200	2016.02	1570.51	1211.77	473.808	565.543	473.978	1599.43	504.443	1.66489	1.12678e-20	2.15519e-18	MD05G1348200	Chr05	46671614	46674373	+	1898	-	Phosphoadenosine phosphosulphate reductase	-
gene:MD03G1068200	135.169	140.374	93.2132	8.28014	3.0297	14.5989	122.919	8.63625	3.82354	1.14283e-20	2.17438e-18	MD03G1068200	Chr03	5522389	5525485	-	1551	-	Glycoside hydrolase family 1	Glyco_hydro_1
gene:MD13G1043200	2090.41	2013.79	1430.58	356.046	398.91	643.325	1844.93	466.094	1.98497	1.15946e-20	2.19448e-18	MD13G1043200	Chr13	3030935	3034949	+	2333	-	Proton-dependent oligopeptide transporter family	-
gene:MD04G1173400	2371.23	2006.41	1731.8	678.052	866.493	805.86	2036.48	783.468	1.3784	1.26409e-20	2.38004e-18	MD04G1173400	Chr04	26481630	26482948	-	1020	-	-	-
gene:MD03G1141800	359.404	341.965	290.433	102.122	102	113.872	330.6	105.998	1.64054	1.34917e-20	2.52706e-18	MD03G1141800	Chr03	15043313	15056383	-	1891	-	Male sterility, NAD-binding	NAD_binding_4
gene:MD10G1021700	8333.35	9409.31	12549.4	30049.6	27738.9	24191.4	10097.4	27326.6	-1.43629	1.37108e-20	2.55488e-18	MD10G1021700	Chr10	2698855	2699839	-	429	-	-	-
gene:MD08G1161200	557.443	505.559	394.439	126.042	170.673	121.658	485.814	139.458	1.80161	1.48757e-20	2.75773e-18	MD08G1161200	Chr08	18733259	18736374	-	978	-	Signal transduction response regulator, receiver domain	Response_reg
gene:MD15G1201000	645.46	521.391	356.172	106.722	128.257	133.337	507.674	122.772	2.04822	1.61157e-20	2.97236e-18	MD15G1201000	Chr15	15984335	15987053	-	1504	-	Inositol oxygenase	-
gene:MD01G1113400	918.942	975.233	603.433	276.925	212.079	205.358	832.536	231.454	1.84543	1.82478e-20	3.34851e-18	MD01G1113400	Chr01	22726643	22730520	-	1864	-	DNA-binding domain	AP2
gene:MD15G1024500	2210.91	2130.95	1437.44	634.811	698.85	687.122	1926.43	673.594	1.51591	1.94994e-20	3.56012e-18	MD15G1024500	Chr15	1456921	1460237	-	1991	-	-	PfkB
gene:MD07G1189500	2101.94	2010.63	1331.48	460.008	566.553	641.379	1814.68	555.98	1.70675	2.39438e-20	4.34959e-18	MD07G1189500	Chr07	26974998	26977603	+	1040	-	Glutathione S-transferase, N-terminal	-
gene:MD05G1308500	1612.6	1485.01	1135.24	523.489	505.959	582.01	1410.95	537.153	1.39293	2.46497e-20	4.45544e-18	MD05G1308500	Chr05	43951922	43952332	+	411	-	Histone-fold	Histone
gene:MD17G1098400	345.782	316.634	147.179	34.0406	29.2871	42.8235	269.865	35.3837	2.92949	3.70992e-20	6.67232e-18	MD17G1098400	Chr17	8360399	8361307	+	909	-	-	-
gene:MD07G1276500	1672.33	1466.02	1074.4	412.167	372.653	527.507	1404.25	437.442	1.6823	4.88402e-20	8.74046e-18	MD07G1276500	Chr07	34213265	34215872	-	1726	-	Transferase	-
gene:MD13G1085200	1003.82	1121.94	800.652	319.246	368.613	242.342	975.47	310.067	1.65356	4.92047e-20	8.76231e-18	MD13G1085200	Chr13	5983543	5984971	-	1126	-	Signal transduction response regulator, receiver domain	Response_reg
gene:MD08G1191400	1222.81	1114.55	1404.08	4048.07	3539.7	2678.41	1247.15	3422.06	-1.45611	5.23077e-20	9.26923e-18	MD08G1191400	Chr08	24506302	24510075	+	2904	-	Oligopeptide transporter, OPT superfamily	OPT
gene:MD17G1266100	316.443	321.911	411.119	850.095	840.236	843.817	349.825	844.716	-1.27072	6.86539e-20	1.21065e-17	MD17G1266100	Chr17	32665837	32670710	+	1589	-	Cysteine oxygenase/2-aminoethanethiol dioxygenase	-
gene:MD08G1043600	273.482	261.751	232.542	83.7215	68.6731	74.9411	255.925	75.7786	1.75349	8.70585e-20	1.52775e-17	MD08G1043600	Chr08	3297526	3301579	+	3320	-	Homeobox domain-like	POX
gene:MD04G1227900	784.821	777.865	549.467	258.525	226.217	196.599	704.051	227.114	1.63113	9.17425e-20	1.60217e-17	MD04G1227900	Chr04	30730623	30734177	-	1054	-	SS18 family	SSXT
gene:MD03G1198800	948.282	923.516	841.862	439.768	416.078	377.625	904.553	411.157	1.13695	9.67618e-20	1.6817e-17	MD03G1198800	Chr03	27198620	27201495	-	1431	-	GDSL lipase/esterase	Lipase_GDSL
gene:MD11G1062600	209.565	219.533	160.915	39.5607	42.4158	49.6363	196.671	43.8709	2.16439	1.03172e-19	1.78452e-17	MD11G1062600	Chr11	5436206	5438502	-	1717	-	UDP-glucuronosyl/UDP-glucosyltransferase	UDPGT
gene:MD02G1275400	49.2478	66.4932	124.611	506.929	440.316	374.705	80.1174	440.65	-2.45566	1.05174e-19	1.81049e-17	MD02G1275400	Chr02	32961695	32963919	-	1486	-	EamA domain	DUF6
novel.1050	286.056	253.307	244.317	86.4815	58.5741	56.4491	261.227	67.1683	1.95547	1.23072e-19	2.10855e-17	-	Chr16	2052036	2053078	-	898	-	- && - && -	-
gene:MD10G1301000	814.16	846.469	536.712	229.084	193.901	242.342	732.447	221.776	1.72262	1.47734e-19	2.51914e-17	MD10G1301000	Chr10	38823106	38823567	-	462	-	-	-
gene:MD13G1153500	8086.07	7490.51	6329.66	3692.02	3074.13	3106.65	7302.08	3290.94	1.14965	1.68091e-19	2.85282e-17	MD13G1153500	Chr13	12028027	12033283	-	2541	-	Citrate synthase	Citrate_synt
gene:MD16G1076200	1715.29	2163.67	2081.11	826.174	970.513	853.55	1986.69	883.412	1.16957	1.83958e-19	3.10752e-17	MD16G1076200	Chr16	5360263	5362939	-	1412	-	UAA transporter	-
gene:MD02G1029700	287.104	244.864	151.103	25.7605	14.1386	41.8502	227.69	27.2497	3.05947	2.04069e-19	3.4312e-17	MD02G1029700	Chr02	2298137	2302230	+	1091	-	YABBY protein	YABBY
gene:MD02G1183900	326.921	360.963	251.185	64.4011	83.8216	95.3795	313.023	81.2008	1.94787	2.50282e-19	4.18875e-17	MD02G1183900	Chr02	16681557	16683335	-	1571	-	-	-
novel.1042	186.513	166.761	295.339	690.012	796.81	737.732	216.204	741.518	-1.77599	2.83153e-19	4.71705e-17	-	Chr16	32634919	32636816	+	1898	-	- && - && -	-
gene:MD02G1139700	123.643	100.267	129.517	317.406	431.227	466.192	117.809	404.941	-1.7796	3.03809e-19	5.03794e-17	MD02G1139700	Chr02	11645172	11647170	-	1097	-	Dehydrin	-
gene:MD05G1208600	745.004	739.869	476.859	212.524	205.009	188.813	653.91	202.115	1.69314	3.13095e-19	5.16821e-17	MD05G1208600	Chr05	34028882	34032695	+	1688	-	-	-
gene:MD16G1212600	371.978	374.684	580.865	1228.22	1335.09	1314.88	442.509	1292.73	-1.54549	3.20925e-19	5.27339e-17	MD16G1212600	Chr16	20190607	20192139	+	1463	-	Signal transduction response regulator, receiver domain	Response_reg
gene:MD08G1218200	281.865	328.244	378.74	1045.14	834.177	800.02	329.616	893.112	-1.43766	3.31674e-19	5.42535e-17	MD08G1218200	Chr08	28069171	28072164	-	2443	-	GOLD domain	CRAL_TRIO_N
gene:MD12G1202600	731.382	660.71	543.58	195.963	243.386	252.075	645.224	230.475	1.48576	3.56561e-19	5.80615e-17	MD12G1202600	Chr12	28293202	28297602	-	1693	-	GDSL lipase/esterase	Lipase_GDSL
gene:MD15G1362700	3.14347	14.7763	25.511	194.123	158.554	140.15	14.4769	164.276	-3.49289	4.0888e-19	6.62826e-17	MD15G1362700	Chr15	43775918	43776109	-	192	-	-	-
gene:MD16G1093200	156.126	139.319	106.95	15.6403	17.1683	25.3048	134.132	19.3711	2.79241	4.56155e-19	7.36161e-17	MD16G1093200	Chr16	6432101	6433803	+	924	-	Homeobox domain-like	Myb_DNA-binding
gene:MD14G1241400	612.978	585.773	530.824	216.204	252.475	250.128	576.525	239.602	1.26733	4.65245e-19	7.47494e-17	MD14G1241400	Chr14	32002796	32003401	-	606	-	Homeobox domain-like	ZF-HD_dimer
gene:MD07G1052100	426.465	403.181	326.737	83.7215	102	137.23	385.461	107.65	1.84108	6.03909e-19	9.61919e-17	MD07G1052100	Chr07	4777538	4782712	-	1986	-	Major facilitator superfamily	MFS_1
gene:MD13G1285100	16410	15731.4	13050.8	7763.1	6258.34	6596.76	15064.1	6872.73	1.13207	6.04026e-19	9.61919e-17	MD13G1285100	Chr13	43203447	43206049	+	1382	-	Thiolase-like	Chal_sti_synt_N
gene:MD00G1114600	1354.84	1232.76	980.21	490.369	320.138	381.518	1189.27	397.342	1.5804	6.31076e-19	1.00059e-16	MD00G1114600	Chr00	24317045	24324253	+	3479	-	-	-
gene:MD01G1213600	2543.07	2477.13	1825.02	909.896	1007.88	861.336	2281.74	926.37	1.30042	6.61479e-19	1.04421e-16	MD01G1213600	Chr01	30680906	30687318	-	5119	-	ABC transporter type 1, transmembrane domain	ABC_tran
gene:MD04G1096200	20543.7	19930	17405.3	9862.57	8943.67	7375.37	19293	8727.2	1.14444	7.31426e-19	1.14961e-16	MD04G1096200	Chr04	17723731	17727188	-	2630	-	L-Aspartase-like	-
gene:MD11G1179700	1593.74	1448.07	1151.92	616.411	570.593	553.785	1397.91	580.263	1.26799	7.8044e-19	1.22134e-16	MD11G1179700	Chr11	21803421	21806923	+	963	-	-	-
gene:MD05G1355700	386.647	330.355	366.965	875.855	809.939	747.464	361.323	811.086	-1.16662	8.14766e-19	1.26956e-16	MD05G1355700	Chr05	47188832	47190233	-	958	-	-	-
gene:MD11G1183500	1239.58	1090.28	961.567	496.809	478.692	496.363	1097.14	490.621	1.16065	1.00613e-18	1.56102e-16	MD11G1183500	Chr11	24037817	24041815	+	1342	-	Pyruvate carboxyltransferase	HMGL-like
gene:MD16G1174300	454.756	476.007	532.787	985.337	1026.06	1005.38	487.85	1005.59	-1.04285	1.02676e-18	1.58306e-16	MD16G1174300	Chr16	14729724	14732682	+	1391	-	Zinc finger, CHY-type	zf-CHY
novel.296	130.978	146.707	66.721	9.20016	6.05939	7.78609	114.802	7.68188	3.89426	1.03119e-18	1.58306e-16	-	Chr05	17702402	17705781	+	1938	-	- && - && -	-
gene:MD17G1103100	543.821	562.553	438.592	99.3617	174.713	159.615	514.989	144.563	1.83493	1.03348e-18	1.58306e-16	MD17G1103100	Chr17	8762153	8765994	-	1747	-	Six-hairpin glycosidase-like	-
gene:MD11G1118100	85.9216	63.3268	151.103	573.17	655.424	392.224	100.117	540.273	-2.42893	1.2863e-18	1.95377e-16	MD11G1118100	Chr11	10744968	10745888	-	921	-	Glycoside hydrolase family 18, catalytic domain	-
gene:MD10G1101300	382.456	347.242	194.276	45.0808	72.7127	42.8235	307.991	53.539	2.52635	1.49031e-18	2.25417e-16	MD10G1101300	Chr10	16500917	16508211	-	541	-	-	-
gene:MD05G1116900	440.086	574.163	370.89	138.922	149.465	147.936	461.713	145.441	1.66631	1.61657e-18	2.43497e-16	MD05G1116900	Chr05	23804038	23806174	+	1414	-	-	-
gene:MD13G1161400	9419.95	11602.5	13129.3	30632.9	30358.6	23439	11383.9	28143.5	-1.30578	1.70271e-18	2.54351e-16	MD13G1161400	Chr13	12714262	12715334	+	905	-	Bet v I/Major latex protein	-
gene:MD05G1204300	405.508	444.343	371.871	136.162	158.554	163.508	407.241	152.741	1.41544	1.86198e-18	2.76999e-16	MD05G1204300	Chr05	33398720	33399268	+	549	-	DNA-binding domain	AP2
gene:MD03G1173300	370.93	368.351	225.674	58.881	74.7325	87.5935	321.652	73.7357	2.12579	2.03545e-18	3.01564e-16	MD03G1173300	Chr03	23681305	23684502	+	1544	-	NmrA-like domain	NmrA
gene:MD10G1118600	3237.78	2744.16	2198.85	864.815	1164.41	786.395	2726.93	938.541	1.53898	2.09956e-18	3.09792e-16	MD10G1118600	Chr10	19588844	19591422	+	1699	-	-	-
gene:MD08G1061000	215.852	225.866	231.561	532.689	528.177	485.657	224.426	515.508	-1.19952	2.10888e-18	3.09903e-16	MD08G1061000	Chr08	4829876	4831789	-	1057	-	-	-
gene:MD16G1050600	209.565	230.087	245.298	571.33	507.979	533.347	228.317	537.552	-1.23508	2.23827e-18	3.27584e-16	MD16G1050600	Chr16	3614404	3614916	+	393	-	-	-
gene:MD13G1024300	229.474	162.539	121.668	30.3605	24.2376	27.2513	171.227	27.2831	2.6466	2.66238e-18	3.88085e-16	MD13G1024300	Chr13	1726184	1731394	+	2399	-	SLC26A/SulP transporter domain	Sulfate_transp
gene:MD03G1129900	302.821	302.913	193.295	58.881	67.6632	69.1015	266.343	65.2153	2.03006	3.29862e-18	4.78896e-16	MD03G1129900	Chr03	12688322	12701247	+	1935	-	Peptidase S28	Peptidase_S28
gene:MD07G1270100	872.838	1042.78	1008.66	2264.16	2277.32	1841.41	974.761	2127.63	-1.12607	3.60918e-18	5.21887e-16	MD07G1270100	Chr07	33728147	33729572	+	1181	-	-	-
gene:MD13G1089600	192.8	184.703	250.204	526.249	721.068	584.93	209.236	610.749	-1.54361	3.67939e-18	5.2992e-16	MD13G1089600	Chr13	6281900	6286857	-	3377	-	Glycosyl transferase, family 20	-
gene:MD07G1269200	2938.1	2971.08	1759.28	70.8412	29.2871	121.658	2556.15	73.9286	5.11117	3.72751e-18	5.3472e-16	MD07G1269200	Chr07	33680945	33684054	-	1907	-	Terpene synthase, metal-binding domain	-
gene:MD17G1237100	689.469	559.387	466.066	190.443	209.049	149.882	571.641	183.125	1.64214	3.93832e-18	5.62729e-16	MD17G1237100	Chr17	28603689	28608973	+	1910	-	O-acyltransferase WSD1, C-terminal	-
gene:MD03G1036900	182.322	166.761	142.273	42.3207	23.2277	23.3583	163.785	29.6356	2.45878	4.04916e-18	5.76288e-16	MD03G1036900	Chr03	2939125	2943091	+	3858	-	Protein kinase domain	Pkinase
gene:MD05G1133300	549.06	468.619	331.643	103.042	147.445	110.952	449.774	120.48	1.9015	4.10613e-18	5.82104e-16	MD05G1133300	Chr05	26179687	26181311	-	1181	-	Cytochrome P450	p450
gene:MD09G1110600	309.108	347.242	182.502	66.2412	52.5147	54.5026	279.617	57.7528	2.27282	4.22151e-18	5.96124e-16	MD09G1110600	Chr09	8219396	8220571	+	1176	-	-	-
gene:MD12G1116700	14440.1	13796.8	11411.3	6241.39	5339.34	4183.07	13216	5254.6	1.33057	4.30713e-18	6.05847e-16	MD12G1116700	Chr12	18597679	18601337	-	2399	-	L-Aspartase-like	-
gene:MD05G1348500	663.273	746.201	488.633	201.484	211.069	235.529	632.703	216.027	1.54999	4.64735e-18	6.5117e-16	MD05G1348500	Chr05	46683915	46688468	+	1977	-	Multicopper oxidase, type 1	-
gene:MD17G1179500	1396.75	1411.13	980.21	443.448	342.356	498.309	1262.7	428.038	1.56001	5.00413e-18	6.98452e-16	MD17G1179500	Chr17	20763960	20766965	+	1274	-	Inositol oxygenase	-
gene:MD13G1025900	1328.64	1418.52	1152.9	601.691	428.197	398.064	1300.02	475.984	1.44853	5.21618e-18	7.25249e-16	MD13G1025900	Chr13	1850321	1852254	-	1291	-	-	-
gene:MD03G1059200	633.934	616.381	768.273	1644.99	1543.13	1345.05	672.863	1511.05	-1.16674	5.25381e-18	7.27683e-16	MD03G1059200	Chr03	4774413	4776918	+	1284	-	Haem peroxidase	-
gene:MD03G1290700	548.012	447.51	354.21	157.323	133.307	134.31	449.911	141.646	1.66579	6.4746e-18	8.93347e-16	MD03G1290700	Chr03	36819890	36822533	-	1390	-	-	Abhydrolase_1
gene:MD04G1233600	1000.67	973.122	793.784	417.687	393.861	422.395	922.526	411.314	1.16474	6.50938e-18	8.9473e-16	MD04G1233600	Chr04	31274656	31280057	-	2219	-	-	-
gene:MD13G1192500	1363.22	1216.93	1067.54	592.49	488.791	479.818	1215.9	520.366	1.2236	6.91748e-18	9.47223e-16	MD13G1192500	Chr13	16574283	16578057	+	2867	-	Protein kinase domain	Pkinase
gene:MD07G1064400	472.569	474.951	391.495	176.643	180.772	177.133	446.339	178.183	1.32432	7.14451e-18	9.7462e-16	MD07G1064400	Chr07	6036985	6039314	-	1602	-	-	Abhydrolase_1
gene:MD12G1073700	2937.05	2733.61	2596.23	1155.54	1081.6	1466.7	2755.63	1234.62	1.15824	7.22024e-18	9.81247e-16	MD12G1073700	Chr12	8818707	8824398	-	4850	-	CobN/magnesium chelatase	-
gene:MD17G1243400	486.191	496.06	435.649	101.202	140.376	183.946	472.633	141.841	1.73783	9.20724e-18	1.24195e-15	MD17G1243400	Chr17	29213017	29215122	+	1221	-	B-box-type zinc finger	zf-B_box
gene:MD14G1229600	243.095	259.64	248.241	57.041	69.683	90.5132	250.326	72.4124	1.7913	1.09735e-17	1.4747e-15	MD14G1229600	Chr14	31071762	31075204	-	1811	-	Enolase N-terminal domain-like	MR_MLE_N
gene:MD03G1273800	1910.18	1685.55	1312.83	587.89	545.345	723.133	1636.19	618.789	1.40255	1.20746e-17	1.61069e-15	MD03G1273800	Chr03	35702610	35703405	+	696	-	Histone-fold	Histone
gene:MD17G1242600	2014.97	2083.45	1949.63	782.014	838.216	1077.4	2016.02	899.21	1.16491	1.38307e-17	1.83816e-15	MD17G1242600	Chr17	29169670	29172017	+	1311	-	-	-
gene:MD06G1112200	158.222	143.541	146.197	359.726	363.564	389.304	149.32	370.865	-1.3126	1.65924e-17	2.18911e-15	MD06G1112200	Chr06	25079522	25080452	-	747	-	-	-
gene:MD14G1048900	337.4	295.525	261.978	106.722	70.6929	89.54	298.301	88.9849	1.74175	1.70917e-17	2.24678e-15	MD14G1048900	Chr14	4634437	4638168	+	2264	-	-	-
gene:MD15G1371800	139.361	176.26	54.9467	0.920016	7.06929	5.83956	123.522	4.60962	4.76299	2.31897e-17	3.02638e-15	MD15G1371800	Chr15	45341198	45344992	+	1633	-	UDP-glucuronosyl/UDP-glucosyltransferase	UDPGT
gene:MD05G1344900	322.73	368.351	309.075	123.282	132.297	114.845	333.385	123.475	1.43298	2.35143e-17	3.05771e-15	MD05G1344900	Chr05	46473787	46479027	-	2714	-	Multi antimicrobial extrusion protein	MatE
gene:MD12G1196300	747.099	718.76	701.552	367.086	319.128	353.294	722.47	346.503	1.05925	2.69781e-17	3.49555e-15	MD12G1196300	Chr12	27756178	27759849	+	3074	-	-	GRAS
gene:MD01G1108500	7388.21	7001.84	5296.47	2726.01	2380.33	3105.67	6562.17	2737.34	1.26129	3.08686e-17	3.98536e-15	MD01G1108500	Chr01	22141508	22146252	+	1687	-	Major intrinsic protein	-
gene:MD01G1083900	710.425	618.492	458.216	208.844	182.792	218.984	595.711	203.54	1.54828	3.35265e-17	4.31311e-15	MD01G1083900	Chr01	19027848	19031439	-	2453	-	Tetratricopeptide-like helical domain	-
gene:MD01G1175700	822.543	885.52	646.605	295.325	228.237	326.042	784.889	283.202	1.46959	3.4139e-17	4.37633e-15	MD01G1175700	Chr01	27674099	27675712	+	1614	-	Cytochrome P450	p450
gene:MD05G1165800	374.074	377.85	553.392	1411.3	1183.6	1063.77	435.105	1219.56	-1.48619	3.55154e-17	4.53669e-15	MD05G1165800	Chr05	29492763	29496593	+	2545	-	Myc-type, basic helix-loop-helix (bHLH) domain	HLH
gene:MD08G1139500	116.309	104.489	54.9467	4.60008	5.04949	3.89304	91.9148	4.51421	4.34728	3.72881e-17	4.74635e-15	MD08G1139500	Chr08	13470642	13472655	-	1233	-	FAD/NAD(P)-binding domain	-
gene:MD08G1165100	261.956	261.751	139.329	26.6805	25.2475	49.6363	221.012	33.8547	2.70616	3.75264e-17	4.75993e-15	MD08G1165100	Chr08	19381260	19383176	-	850	-	UspA	Usp
gene:MD02G1229400	614.025	588.94	614.226	287.965	301.96	266.673	605.73	285.533	1.08531	4.10236e-17	5.18533e-15	MD02G1229400	Chr02	27306121	27311663	+	2088	-	Cytochrome P450	p450
gene:MD04G1124100	447.421	436.955	301.226	132.482	118.158	130.417	395.201	127.019	1.63611	4.33958e-17	5.46606e-15	MD04G1124100	Chr04	21031927	21037649	-	1378	-	-	adh_short
gene:MD15G1377800	442.182	409.514	334.586	138.002	144.416	155.722	395.427	146.047	1.43668	4.3622e-17	5.47547e-15	MD15G1377800	Chr15	46293311	46295901	-	1426	-	Myc-type, basic helix-loop-helix (bHLH) domain	HLH
gene:MD15G1326700	39.8173	48.5506	55.9279	238.284	172.693	181.026	48.0986	197.334	-2.03554	5.17376e-17	6.47168e-15	MD15G1326700	Chr15	35122339	35125179	-	1555	-	Trehalose-phosphatase	-
gene:MD04G1147900	113.165	98.1566	234.505	1954.11	1687.54	1352.83	148.609	1664.83	-3.48476	5.30945e-17	6.6185e-15	MD04G1147900	Chr04	23622906	23624372	+	1467	-	Transferase	-
gene:MD14G1151400	1128.51	1063.89	581.846	7.36013	36.3564	14.5989	924.748	19.4385	5.57672	5.55729e-17	6.90364e-15	MD14G1151400	Chr14	24479285	24481341	+	1312	-	SWEET sugar transporter	-
gene:MD15G1237400	905.321	980.51	774.16	413.087	379.722	420.449	886.664	404.419	1.13185	6.84017e-17	8.46822e-15	MD15G1237400	Chr15	19534177	19535314	+	917	-	-	-
gene:MD08G1179400	1006.96	961.512	732.95	380.887	339.326	264.727	900.474	328.313	1.45481	6.96603e-17	8.59461e-15	MD08G1179400	Chr08	22100838	22104652	+	1850	-	-	-
gene:MD14G1200300	2681.38	2765.27	1940.8	570.41	1010.91	774.716	2462.48	785.345	1.64915	7.28259e-17	8.95461e-15	MD14G1200300	Chr14	28979545	28980694	+	809	-	-	-
gene:MD06G1182400	773.295	940.403	661.323	171.123	312.059	217.037	791.674	233.406	1.76345	7.42635e-17	9.10043e-15	MD06G1182400	Chr06	32108441	32110866	+	1122	-	Signal transduction response regulator, receiver domain	Response_reg
gene:MD17G1099500	386.647	397.904	434.668	1342.3	1070.49	847.71	406.406	1086.84	-1.41917	7.92973e-17	9.68446e-15	MD17G1099500	Chr17	8453194	8456269	+	1109	-	Cellulose synthase	-
gene:MD11G1195800	2658.33	2564.74	1982.99	1073.66	1143.21	910.972	2402.02	1042.61	1.20394	8.01437e-17	9.75487e-15	MD11G1195800	Chr11	28045607	28050722	-	2402	-	Beta-fructofuranosidase	-
gene:MD12G1241700	374.074	389.46	411.119	837.215	742.276	808.78	391.551	796.09	-1.02368	9.89501e-17	1.20035e-14	MD12G1241700	Chr12	31336165	31337389	-	1106	-	-	-
gene:MD05G1210100	485.143	501.337	354.21	154.563	171.683	148.909	446.897	158.385	1.49629	1.04693e-16	1.26577e-14	MD05G1210100	Chr05	34154934	34156291	+	1069	-	Glutathione S-transferase, N-terminal	GST_N
gene:MD05G1128100	150.887	132.986	78.4953	15.6403	11.1089	17.5187	120.789	14.756	3.02855	1.07499e-16	1.29537e-14	MD05G1128100	Chr05	25201177	25201965	-	789	-	O-methyltransferase, family 2	-
gene:MD14G1102200	464.186	455.953	598.527	1606.35	1543.13	1062.8	506.222	1404.09	-1.47133	1.11929e-16	1.34426e-14	MD14G1102200	Chr14	15722720	15725285	-	2211	-	AMP-dependent synthetase/ligase	AMP-binding
gene:MD04G1005400	1607.36	1652.83	908.583	345.926	382.752	486.63	1389.59	405.103	1.77824	1.14314e-16	1.36836e-14	MD04G1005400	Chr04	642087	643473	-	961	-	-	-
gene:MD15G1394300	86.9695	83.3803	151.103	364.326	379.722	400.983	107.151	381.677	-1.82924	1.22047e-16	1.4561e-14	MD15G1394300	Chr15	49225994	49229525	+	3128	-	Protein kinase domain	Pkinase
gene:MD15G1250400	1452.29	1308.75	1165.65	675.292	609.979	567.411	1308.9	617.561	1.08314	1.25854e-16	1.49659e-14	MD15G1250400	Chr15	20981037	20984379	+	2063	-	Aldehyde/histidinol dehydrogenase	Aldedh
gene:MD11G1139600	507.147	589.995	332.624	124.202	118.158	157.668	476.589	133.343	1.83689	1.48645e-16	1.7618e-14	MD11G1139600	Chr11	12908151	12908723	-	379	-	-	-
gene:MD00G1140000	145.648	117.155	194.276	593.41	480.712	420.449	152.359	498.19	-1.7077	1.51221e-16	1.78648e-14	MD00G1140000	Chr00	30551515	30555417	+	1876	-	-	Aa_trans
gene:MD17G1039200	709.377	693.429	425.837	207.924	190.871	170.321	609.548	189.705	1.683	1.55539e-16	1.83151e-14	MD17G1039200	Chr17	2862655	2864327	+	1150	-	-	-
gene:MD03G1252200	320.634	411.624	283.564	107.642	117.148	112.898	338.608	112.563	1.5887	1.63559e-16	1.9106e-14	MD03G1252200	Chr03	33973854	33977727	+	1991	-	Polyprenyl synthetase	-
gene:MD16G1207500	19394.2	17251.3	13006.7	7770.46	7003.65	6575.35	16550.7	7116.48	1.21761	1.63842e-16	1.9106e-14	MD16G1207500	Chr16	19424308	19429007	+	2464	-	-	-
gene:MD17G1081000	116.309	88.6576	63.7774	7.36013	3.0297	8.75935	89.5812	6.38306	3.8006	1.67059e-16	1.94186e-14	MD17G1081000	Chr17	6765282	6769196	+	1955	-	GH3 family	-
gene:MD01G1159600	266.148	211.089	166.802	38.6407	54.5345	57.4224	214.68	50.1992	2.09838	1.75452e-16	2.02639e-14	MD01G1159600	Chr01	26582481	26585115	-	2534	-	Serine-threonine/tyrosine-protein kinase, catalytic domain	Pkinase_Tyr
gene:MD00G1110200	132.026	129.82	152.085	428.727	354.475	334.802	137.977	372.668	-1.43307	1.79404e-16	2.06543e-14	MD00G1110200	Chr00	23067459	23068130	+	672	-	-	C2
gene:MD06G1213500	59.726	62.2714	146.197	438.848	449.405	413.636	89.3983	433.963	-2.27522	1.94786e-16	2.22833e-14	MD06G1213500	Chr06	34628042	34631913	+	1602	-	Cytochrome P450	p450
gene:MD08G1174800	476.76	439.066	307.113	147.203	115.128	112.898	407.646	125.076	1.70238	1.99143e-16	2.27099e-14	MD08G1174800	Chr08	21230137	21232206	-	1614	-	-	-
gene:MD15G1394100	822.543	911.906	1378.57	2835.49	2615.64	3120.27	1037.67	2857.13	-1.46078	2.05304e-16	2.33388e-14	MD15G1394100	Chr15	49157647	49161381	+	3641	-	Protein kinase domain	Pkinase
gene:MD08G1014300	2217.2	2114.06	1728.86	985.337	1008.89	1010.24	2020.04	1001.49	1.01206	2.1501e-16	2.43656e-14	MD08G1014300	Chr08	1073089	1077013	+	2256	-	Six-hairpin glycosidase-like	-
gene:MD09G1267600	83.826	108.711	168.765	384.567	503.94	455.486	120.434	447.997	-1.89223	2.4715e-16	2.78332e-14	MD09G1267600	Chr09	34178922	34180838	+	1822	-	-	-
gene:MD11G1208700	451.613	416.902	326.737	124.202	148.455	151.829	398.417	141.495	1.49393	2.48184e-16	2.78629e-14	MD11G1208700	Chr11	30389316	30415637	+	2696	-	Terpene synthase, N-terminal domain	-
gene:MD14G1001000	68.1086	101.323	102.044	345.006	297.92	258.887	90.4918	300.605	-1.73135	2.4969e-16	2.79452e-14	MD14G1001000	Chr14	196247	198440	+	1893	-	NAC domain	NAM
gene:MD16G1096300	10194.3	9932.81	8077.16	4895.41	4513.24	3786.96	9401.42	4398.53	1.09577	2.67121e-16	2.98037e-14	MD16G1096300	Chr16	6695050	6698827	+	1695	-	ATP-citrate synthase, citrate-binding domain	-
gene:MD17G1049000	339.495	340.909	296.32	119.602	125.227	135.283	325.575	126.704	1.36144	2.83039e-16	3.14826e-14	MD17G1049000	Chr17	3573145	3575543	-	1570	-	Homeobox domain-like	Homeobox
gene:MD15G1067500	137.265	164.65	129.517	34.9606	31.3069	35.0374	143.811	33.7683	2.0886	2.86451e-16	3.17645e-14	MD15G1067500	Chr15	4691026	4692529	-	1185	-	-	-
gene:MD04G1008300	967.142	884.465	557.317	241.044	218.138	291.978	802.975	250.387	1.6806	3.45639e-16	3.82106e-14	MD04G1008300	Chr04	968359	973401	+	1678	-	Homeobox domain-like	Myb_DNA-binding
gene:MD12G1049900	922.086	1031.17	800.652	439.768	381.742	430.181	917.97	417.23	1.13676	3.66894e-16	4.04366e-14	MD12G1049900	Chr12	5661520	5664276	+	1409	-	GDSL lipase/esterase	Lipase_GDSL
gene:MD09G1071400	551.156	516.114	627.962	1132.54	1192.69	1073.51	565.077	1132.91	-1.00283	4.11698e-16	4.50997e-14	MD09G1071400	Chr09	4930841	4934510	+	1786	-	Cytochrome P450	p450
gene:MD07G1146500	198.039	192.091	212.918	482.088	485.761	418.502	201.016	462.117	-1.20038	4.62822e-16	5.03657e-14	MD07G1146500	Chr07	21355332	21359215	+	1823	-	-	-
gene:MD07G1288000	704.138	621.658	444.48	166.523	223.188	200.492	590.092	196.734	1.58527	4.6395e-16	5.03657e-14	MD07G1288000	Chr07	34921599	34924813	-	1942	-	IQ motif, EF-hand binding site	IQ
gene:MD14G1244700	356.26	374.684	325.755	150.883	116.138	139.176	352.233	135.399	1.37716	4.92568e-16	5.33124e-14	MD14G1244700	Chr14	32300404	32306576	-	1795	-	Protein Networked (NET), actin-binding (NAB) domain	-
gene:MD12G1239000	644.412	779.975	687.815	250.244	218.138	332.855	704.068	267.079	1.3981	5.10604e-16	5.50995e-14	MD12G1239000	Chr12	31187659	31190011	-	1560	-	-	Aldo_ket_red
gene:MD10G1121200	12.5739	16.8872	42.1912	223.564	139.366	184.92	23.8841	182.617	-2.9259	5.27537e-16	5.67573e-14	MD10G1121200	Chr10	19781940	19782293	+	354	-	-	DnaJ
gene:MD02G1021300	332.161	409.514	213.9	39.5607	30.297	82.7272	318.525	50.8616	2.64593	5.9708e-16	6.36709e-14	MD02G1021300	Chr02	1500770	1501375	+	363	-	Calcineurin-like phosphoesterase domain, ApaH type	Metallophos
gene:MD12G1000800	61.8217	67.5486	83.4012	296.245	246.415	202.438	70.9238	248.366	-1.8068	6.43038e-16	6.81696e-14	MD12G1000800	Chr12	172089	174165	+	1783	-	NAC domain	NAM
gene:MD15G1095700	804.73	817.972	582.827	312.805	291.861	291.978	735.176	298.881	1.2977	6.9823e-16	7.38041e-14	MD15G1095700	Chr15	6666236	6667228	+	993	-	-	-
gene:MD06G1103000	1385.22	1325.64	941.943	526.249	436.276	499.283	1217.6	487.269	1.32052	7.23437e-16	7.62456e-14	MD06G1103000	Chr06	23985096	23987832	+	1710	-	-	HMG_box
gene:MD03G1083100	291.295	332.466	528.862	1298.14	1066.45	1141.63	384.208	1168.74	-1.60402	7.41668e-16	7.79398e-14	MD03G1083100	Chr03	6731544	6734703	-	1246	-	-	-
gene:MD17G1099600	820.447	1073.39	1034.18	2342.36	1955.16	1994.21	976.004	2097.25	-1.10357	7.85239e-16	8.22793e-14	MD17G1099600	Chr17	8456271	8458710	+	1466	-	Cellulose synthase	-
gene:MD08G1241900	553.252	527.724	350.285	161.923	168.653	149.882	477.087	160.153	1.57421	8.11741e-16	8.48106e-14	MD08G1241900	Chr08	30739006	30744292	-	3389	-	Serine-threonine/tyrosine-protein kinase, catalytic domain	Pkinase_Tyr
gene:MD03G1150500	663.273	665.987	524.937	187.683	160.574	269.593	618.066	205.95	1.58489	8.58133e-16	8.93992e-14	MD03G1150500	Chr03	16817720	16821328	+	825	-	-	-
gene:MD01G1189900	266.148	226.921	179.558	62.5611	57.5642	71.048	224.209	63.7245	1.81356	9.30569e-16	9.66669e-14	MD01G1189900	Chr01	28886302	28887624	+	1323	-	Peptidase S8/S53 domain	Peptidase_S8
gene:MD02G1063900	507.147	397.904	389.533	144.443	148.455	185.893	431.528	159.597	1.43502	9.59895e-16	9.94275e-14	MD02G1063900	Chr02	5139847	5145371	-	1840	-	Serine incorporator/TMS membrane protein	TMS_TDE
gene:MD00G1112100	473.617	444.343	278.658	89.2416	135.326	93.433	398.873	106	1.91309	9.63856e-16	9.95525e-14	MD00G1112100	Chr00	23613403	23614812	+	1410	-	UDP-glucuronosyl/UDP-glucosyltransferase	UDPGT
gene:MD17G1110200	23265.9	21717.9	34302.4	65164.7	71618	60422.9	26428.8	65735.2	-1.31454	1.03535e-15	1.06632e-13	MD17G1110200	Chr17	9498014	9499346	+	1026	-	-	-
gene:MD16G1116100	280.817	291.303	154.047	60.7211	48.4752	35.0374	242.056	48.0779	2.3289	1.0384e-15	1.06642e-13	MD16G1116100	Chr16	8241332	8243256	-	1596	-	Cytochrome P450	p450
gene:MD15G1184800	283.961	261.751	176.614	34.0406	37.3663	71.048	240.775	47.485	2.34256	1.07228e-15	1.0981e-13	MD15G1184800	Chr15	14580569	14584004	-	1314	-	FAD/NAD(P)-binding domain	FMO-like
gene:MD08G1140900	343.687	367.296	406.213	804.094	723.088	754.277	372.398	760.486	-1.02972	1.15486e-15	1.17932e-13	MD08G1140900	Chr08	13895153	13901352	-	4111	-	ABC-2 type transporter	ABC2_membrane
gene:MD13G1090300	571.065	670.209	419.95	92.9216	130.277	194.652	553.741	139.284	1.99195	1.19387e-15	1.21231e-13	MD13G1090300	Chr13	6367672	6370882	-	1925	-	Carotenoid oxygenase	RPE65
gene:MD17G1268100	483.047	439.066	642.68	1412.22	1320.95	1118.28	521.598	1283.82	-1.29873	1.35558e-15	1.37267e-13	MD17G1268100	Chr17	32800575	32802093	+	1519	-	-	-
gene:MD04G1124500	538.582	477.062	387.57	180.323	177.742	194.652	467.738	184.239	1.34347	1.37518e-15	1.38862e-13	MD04G1124500	Chr04	21111056	21112896	-	1565	-	-	-
gene:MD10G1270100	239.952	168.872	175.633	54.2809	49.485	30.1711	194.819	44.6457	2.12381	1.42432e-15	1.43424e-13	MD10G1270100	Chr10	36232214	36237045	-	2039	-	Peptidase S8/S53 domain	Peptidase_S8
gene:MD06G1211800	879.125	892.908	1483.56	3237.54	2733.8	3179.64	1085.2	3050.33	-1.4906	1.63066e-15	1.63745e-13	MD06G1211800	Chr06	34443691	34449271	-	2551	-	Histone deacetylase domain	Hist_deacetyl
gene:MD16G1142100	811.017	795.807	693.702	240.124	340.336	348.427	766.842	309.629	1.30936	1.66667e-15	1.66898e-13	MD16G1142100	Chr16	10938991	10941873	+	2071	-	Proton-dependent oligopeptide transporter family	-
gene:MD04G1207200	451.613	339.854	267.865	82.8014	109.069	112.898	353.111	101.59	1.79821	1.71423e-15	1.71186e-13	MD04G1207200	Chr04	29253035	29255990	-	2002	-	BTB/POZ domain	BTB
gene:MD05G1092900	164.509	225.866	379.721	854.695	1020	948.929	256.698	941.207	-1.87285	1.88763e-15	1.87983e-13	MD05G1092900	Chr05	19753185	19755519	+	2107	-	GH3 family	-
gene:MD16G1174500	326.921	312.412	211.937	86.4815	88.8711	85.6469	283.757	86.9999	1.70472	1.96194e-15	1.94847e-13	MD16G1174500	Chr16	14821897	14824219	+	901	-	-	-
gene:MD01G1166700	2304.17	2060.23	1778.9	579.61	813.979	948.929	2047.77	780.839	1.39128	1.99961e-15	1.98043e-13	MD01G1166700	Chr01	27161572	27167605	-	1150	-	-	-
gene:MD11G1028200	1322.36	1325.64	1061.65	495.889	614.019	594.662	1236.55	568.19	1.12215	2.00768e-15	1.98299e-13	MD11G1028200	Chr11	2470949	2472052	+	1104	-	Leucine-rich repeat	LRRNT_2
gene:MD16G1120100	1918.57	1711.94	1442.35	771.893	607.959	817.539	1690.95	732.464	1.20648	2.11279e-15	2.07548e-13	MD16G1120100	Chr16	8609510	8613866	+	981	-	-	-
gene:MD15G1380900	491.43	471.785	352.248	129.722	154.515	179.08	438.487	154.439	1.50583	2.17367e-15	2.12949e-13	MD15G1380900	Chr15	46856040	46859412	-	1282	-	Homeobox domain-like	ZF-HD_dimer
gene:MD11G1009500	193.848	215.311	242.354	540.969	451.425	558.652	217.171	517.015	-1.25088	2.22484e-15	2.17373e-13	MD11G1009500	Chr11	763748	765750	-	1870	-	Kelch repeat type 1	Kelch_1
gene:MD07G1205300	57.6304	47.4951	64.7586	228.164	199.96	169.347	56.628	199.157	-1.81284	2.49645e-15	2.42599e-13	MD07G1205300	Chr07	28286048	28294526	+	1710	-	-	LIM
gene:MD00G1081800	198.039	187.87	106.95	34.0406	30.297	32.1176	164.286	32.1517	2.35082	2.71741e-15	2.63363e-13	MD00G1081800	Chr00	16258723	16260741	-	1243	-	Homeobox domain-like	Myb_DNA-binding
gene:MD05G1303400	1094.98	943.57	818.313	460.928	431.227	436.021	952.287	442.725	1.10441	3.41211e-15	3.26317e-13	MD05G1303400	Chr05	43593091	43597070	+	1817	-	-	-
gene:MD16G1102200	358.356	368.351	316.925	146.283	131.287	151.829	347.877	143.133	1.28004	3.46859e-15	3.30843e-13	MD16G1102200	Chr16	7141026	7144412	+	2123	-	Phosphate transporter	-
gene:MD15G1434400	290.248	248.03	143.254	46.9208	46.4554	20.4385	227.177	37.9382	2.58062	3.68265e-15	3.50337e-13	MD15G1434400	Chr15	53470255	53474071	+	1096	-	-	Zim
gene:MD12G1233400	228.426	210.034	271.79	719.453	558.474	529.454	236.75	602.46	-1.34706	3.70631e-15	3.51662e-13	MD12G1233400	Chr12	30918580	30920243	-	1664	-	-	-
gene:MD15G1208300	172.891	136.153	80.4577	17.4803	20.198	6.81282	129.834	14.8304	3.12966	3.72247e-15	3.52271e-13	MD15G1208300	Chr15	16585139	16588191	+	1757	-	Cytokinin dehydrogenase 1, FAD/cytokinin binding domain	FAD_binding_4
gene:MD12G1178800	132.026	97.1011	47.0972	6.44011	6.05939	3.89304	92.0748	5.46418	4.07128	3.86247e-15	3.64565e-13	MD12G1178800	Chr12	25923202	25925351	+	1503	-	-	-
gene:MD04G1168600	160.317	197.369	136.386	45.0808	28.2772	41.8502	164.69	38.4027	2.09569	3.95358e-15	3.72192e-13	MD04G1168600	Chr04	25906970	25907392	+	423	-	-	-
gene:MD14G1243300	370.93	359.908	303.188	143.523	135.326	141.123	344.675	139.991	1.29884	4.12419e-15	3.87245e-13	MD14G1243300	Chr14	32184593	32188605	+	2947	-	START domain	START
gene:MD13G1160500	1301.4	1710.88	1737.69	4539.36	4870.74	3059.93	1583.32	4156.68	-1.39239	4.28158e-15	4.00982e-13	MD13G1160500	Chr13	12600061	12606555	+	717	-	-	-
gene:MD17G1212400	111.069	130.875	77.5141	9.20016	20.198	13.6256	106.486	14.3413	2.90016	4.59028e-15	4.28782e-13	MD17G1212400	Chr17	25941154	25942482	+	1329	-	Leucine-rich repeat	-
gene:MD04G1201800	1219.67	1205.32	964.511	445.288	422.138	576.17	1129.83	481.199	1.23113	4.73527e-15	4.41185e-13	MD04G1201800	Chr04	28808943	28809902	+	863	-	Histone-fold	Histone
gene:MD02G1141700	692.612	727.203	981.191	1795.87	2405.58	1787.88	800.335	1996.44	-1.31815	4.8152e-15	4.47479e-13	MD02G1141700	Chr02	11787118	11789484	-	1719	-	AAA-type ATPase, N-terminal domain	AAA
gene:MD12G1261500	774.343	839.081	628.943	221.724	251.465	346.481	747.456	273.223	1.45208	5.00219e-15	4.63664e-13	MD12G1261500	Chr12	32832472	32833096	+	625	-	-	-
gene:MD11G1270400	622.408	602.66	515.125	241.964	273.683	279.326	580.065	264.991	1.13048	5.09243e-15	4.68867e-13	MD11G1270400	Chr11	38604096	38611147	+	2720	-	Glycosyl transferase, family 20	-
gene:MD04G1025300	196.991	192.091	165.821	51.5209	41.4059	64.2352	184.968	52.3873	1.81807	5.09323e-15	4.68867e-13	MD04G1025300	Chr04	2941747	2944431	+	948	-	dCTP pyrophosphatase 1	-
gene:MD16G1201400	1683.85	1386.86	1059.69	525.329	590.791	560.598	1376.8	558.906	1.30059	5.09722e-15	4.68867e-13	MD16G1201400	Chr16	18313416	18318281	+	2510	-	Sulphate adenylyltransferase catalytic domain	-
gene:MD08G1063800	326.921	300.802	268.846	116.842	121.188	93.433	298.857	110.488	1.43513	5.54779e-15	5.09017e-13	MD08G1063800	Chr08	5024605	5025791	-	1082	-	Glutaredoxin	-
gene:MD01G1142000	437.991	371.517	298.282	138.922	120.178	138.203	369.263	132.434	1.47788	5.74239e-15	5.25537e-13	MD01G1142000	Chr01	25138790	25143456	-	2519	-	PRONE domain	DUF315
gene:MD11G1178000	1026.87	915.073	760.423	302.685	435.266	322.149	900.788	353.367	1.35073	5.7843e-15	5.28036e-13	MD11G1178000	Chr11	21297258	21301371	-	2429	-	Glycoside hydrolase, family 3, N-terminal	Glyco_hydro_3
gene:MD17G1237300	295.487	238.531	205.069	50.6009	48.4752	86.6202	246.362	61.8987	1.99258	6.78075e-15	6.17441e-13	MD17G1237300	Chr17	28652585	28656622	+	1430	-	O-acyltransferase WSD1, C-terminal	-
gene:MD09G1200900	8717.9	9465.25	6316.91	715.773	530.197	1281.78	8166.69	842.585	3.27682	7.33492e-15	6.66225e-13	MD09G1200900	Chr09	18520364	18525140	+	1041	-	-	-
gene:MD09G1114400	732.43	616.381	516.106	268.645	250.455	265.7	621.639	261.6	1.24794	7.39772e-15	6.70244e-13	MD09G1114400	Chr09	8721334	8724032	-	2337	-	Armadillo-type fold	-
gene:MD11G1253500	137.265	151.984	95.1755	27.6005	22.2178	26.278	128.142	25.3654	2.33322	7.60004e-15	6.86854e-13	MD11G1253500	Chr11	36562536	36564863	-	1410	-	NAC domain	NAM
gene:MD13G1180400	767.008	629.047	585.771	294.405	227.227	295.871	660.608	272.501	1.27636	7.77441e-15	6.97382e-13	MD13G1180400	Chr13	15019002	15023494	-	1824	-	Glutamine synthetase, beta-Grasp domain	-
gene:MD05G1357900	583.638	550.943	447.423	186.763	177.742	246.235	527.335	203.58	1.37265	8.05989e-15	7.21201e-13	MD05G1357900	Chr05	47339339	47341951	-	1614	-	Rho protein GDP-dissociation inhibitor	-
gene:MD17G1130100	337.4	440.121	468.028	1150.94	1042.22	844.79	415.183	1012.65	-1.28602	8.25543e-15	7.36873e-13	MD17G1130100	Chr17	11457048	11457801	-	653	-	-	-
gene:MD13G1163300	2296.83	2482.41	3468.51	6271.75	6065.45	8039.13	2749.25	6792.11	-1.30467	8.48885e-15	7.55842e-13	MD13G1163300	Chr13	12835994	12837987	-	1084	-	DNA-binding domain	AP2
gene:MD16G1128500	57.6304	42.2179	63.7774	175.723	215.108	180.053	54.5419	190.295	-1.79958	8.55457e-15	7.59822e-13	MD16G1128500	Chr16	9408361	9410660	+	1292	-	-	-
gene:MD03G1182000	314.347	301.858	245.298	98.4417	98.9701	116.791	287.168	104.734	1.45461	8.91184e-15	7.89616e-13	MD03G1182000	Chr03	24890797	24893750	+	2762	-	Protein kinase domain	Pkinase
gene:MD12G1187000	70.2043	101.323	100.081	257.605	267.623	254.021	90.5362	259.75	-1.51939	9.51301e-15	8.38769e-13	MD12G1187000	Chr12	26910717	26911515	+	628	-	-	-
gene:MD03G1121300	64.9651	91.8239	119.705	337.646	312.059	268.62	92.1648	306.108	-1.72937	9.63887e-15	8.47798e-13	MD03G1121300	Chr03	11292226	11294488	+	869	-	-	-
gene:MD03G1291200	1019.53	952.013	705.476	321.086	367.603	404.876	892.341	364.522	1.29161	9.75949e-15	8.56324e-13	MD03G1291200	Chr03	36849646	36852494	+	1988	-	Six-hairpin glycosidase-like	-
gene:MD11G1313800	612.978	471.785	381.683	184.003	173.703	170.321	488.815	176.009	1.47278	1.04213e-14	9.09977e-13	MD11G1313800	Chr11	42604340	42611957	-	5334	-	ABC transporter type 1, transmembrane domain	ABC_membrane
gene:MD13G1206000	8549.2	8941.75	6317.89	3216.38	1510.81	2554.81	7936.28	2427.33	1.70889	1.05499e-14	9.18988e-13	MD13G1206000	Chr13	18719748	18723375	+	2135	-	-	-
gene:MD16G1020800	573.16	637.49	446.442	238.284	213.089	224.823	552.364	225.399	1.29199	1.08698e-14	9.42313e-13	MD16G1020800	Chr16	1492513	1504489	+	1703	-	-	Zim
gene:MD15G1166100	3410.67	3486.14	2553.06	1475.71	1607.76	1364.51	3149.96	1482.66	1.08707	1.11062e-14	9.60502e-13	MD15G1166100	Chr15	12485068	12486646	+	1048	-	-	-
gene:MD17G1017000	366.739	312.412	227.636	90.1616	89.881	105.112	302.262	95.0516	1.66825	1.11832e-14	9.64853e-13	MD17G1017000	Chr17	1354314	1358572	-	1748	-	-	Aa_trans
gene:MD12G1240300	54.4869	63.3268	69.6646	322.006	288.831	166.428	62.4928	259.088	-2.05103	1.19705e-14	1.03032e-12	MD12G1240300	Chr12	31239362	31241481	-	1353	-	-	Aldo_ket_red
gene:MD02G1141400	772.247	712.427	449.386	210.684	241.366	175.187	644.686	209.079	1.62439	1.25221e-14	1.07268e-12	MD02G1141400	Chr02	11749479	11751501	-	1834	-	AAA-type ATPase, N-terminal domain	AAA
gene:MD11G1027600	1054.11	1019.56	827.144	333.966	326.197	481.764	966.939	380.642	1.34483	1.38406e-14	1.18283e-12	MD11G1027600	Chr11	2407205	2407615	-	411	-	Histone-fold	Histone
gene:MD09G1142000	147.743	149.874	101.063	23.0004	32.3168	29.1978	132.893	28.1717	2.24017	1.43533e-14	1.22376e-12	MD09G1142000	Chr09	11092860	11094776	+	1580	-	UDP-glucuronosyl/UDP-glucosyltransferase	UDPGT
gene:MD01G1034500	19.9087	33.7743	52.0031	157.323	167.643	182	35.2287	168.989	-2.25595	1.50196e-14	1.27755e-12	MD01G1034500	Chr01	11727415	11729067	+	1187	-	Haem peroxidase	-
gene:MD01G1184900	1701.67	1494.51	1232.38	645.851	603.92	751.357	1476.19	667.043	1.14571	1.52612e-14	1.29505e-12	MD01G1184900	Chr01	28420212	28423470	+	2469	-	Serine-threonine/tyrosine-protein kinase, catalytic domain	Pkinase_Tyr
gene:MD10G1157900	443.23	458.064	344.398	116.842	155.524	173.24	415.231	148.536	1.48401	1.53484e-14	1.2994e-12	MD10G1157900	Chr10	24653893	24656125	-	1820	-	Cytochrome P450	p450
gene:MD16G1194200	1443.9	1207.43	826.163	464.608	392.851	416.556	1159.17	424.671	1.44801	1.58215e-14	1.33632e-12	MD16G1194200	Chr16	17219702	17223852	+	1565	-	-	PALP
gene:MD03G1297100	281.865	250.141	239.411	97.5217	83.8216	104.139	257.139	95.1607	1.43272	1.59647e-14	1.34527e-12	MD03G1297100	Chr03	37291914	37296766	+	1785	-	Homeobox domain-like	Myb_DNA-binding
gene:MD00G1109900	1019.53	1003.73	810.464	324.766	335.286	474.951	944.576	378.334	1.31996	1.66798e-14	1.40226e-12	MD00G1109900	Chr00	22967689	22970388	+	2460	-	Protein kinase domain	Pkinase
gene:MD17G1130400	205.374	162.539	128.536	36.8006	7.06929	16.5454	165.483	20.1385	3.02613	1.84936e-14	1.55115e-12	MD17G1130400	Chr17	11477172	11478527	-	864	-	-	-
gene:MD11G1075700	176.035	229.032	178.577	62.5611	43.4257	28.2246	194.548	44.7371	2.11639	1.85477e-14	1.55208e-12	MD11G1075700	Chr11	6437271	6439590	-	1685	-	Cytochrome P450	p450
gene:MD08G1169200	312.252	260.695	170.727	46.0008	61.6038	72.9946	247.892	60.1997	2.04287	1.88932e-14	1.57734e-12	MD08G1169200	Chr08	20211094	20213178	-	1253	-	-	Aa_trans
gene:MD15G1019200	196.991	210.034	286.508	727.733	568.573	543.079	231.178	613.128	-1.40628	2.47695e-14	2.05843e-12	MD15G1019200	Chr15	1113803	1115731	-	1428	-	-	-
gene:MD06G1190900	64.9651	105.545	88.3072	13.8002	9.08909	10.7059	86.2724	11.1984	2.93986	2.50727e-14	2.07885e-12	MD06G1190900	Chr06	32722126	32722775	+	532	-	Myc-type, basic helix-loop-helix (bHLH) domain	-
gene:MD07G1214800	5.23912	8.44358	11.7743	144.443	72.7127	70.0748	8.48567	95.7433	-3.4908	2.59393e-14	2.14578e-12	MD07G1214800	Chr07	29224985	29226475	+	1491	-	Transferase	-
gene:MD13G1007700	1696.43	1649.66	1280.45	667.012	807.919	686.149	1542.18	720.36	1.0983	2.67819e-14	2.21042e-12	MD13G1007700	Chr13	476773	480242	-	1953	-	FAD-binding, type 2	FAD_binding_4
gene:MD06G1036600	2930.77	2749.44	2290.1	1433.39	1011.92	1080.32	2656.77	1175.21	1.17626	2.69501e-14	2.21924e-12	MD06G1036600	Chr06	4675577	4679818	-	1296	-	-	-
gene:MD07G1135500	779.582	680.763	549.467	309.125	261.564	281.272	669.937	283.987	1.23707	2.72042e-14	2.23507e-12	MD07G1135500	Chr07	19752309	19753886	+	1578	-	Cytochrome P450	p450
gene:MD10G1201800	189.656	194.202	156.009	49.6809	41.4059	63.2619	179.956	51.4496	1.80464	2.73958e-14	2.24571e-12	MD10G1201800	Chr10	29976847	29978175	-	1329	-	Glycosyltransferase 34	-
gene:MD07G1116600	74.3956	106.6	70.6458	2.76005	13.1287	7.78609	83.8805	7.89161	3.42729	2.81737e-14	2.30425e-12	MD07G1116600	Chr07	14184587	14184982	-	396	-	-	-
gene:MD15G1260000	123.643	112.933	64.7586	17.4803	7.06929	6.81282	100.445	10.4541	3.25028	2.89553e-14	2.36283e-12	MD15G1260000	Chr15	22159703	22161509	+	728	-	-	-
gene:MD06G1129400	562.682	524.557	437.611	230.924	213.089	235.529	508.283	226.514	1.16509	2.95557e-14	2.40495e-12	MD06G1129400	Chr06	27292415	27294762	+	738	-	-	-
gene:MD15G1007300	89.0651	59.105	157.972	434.248	407.999	410.716	102.047	417.654	-2.02976	2.96044e-14	2.40495e-12	MD15G1007300	Chr15	394712	399644	-	1772	-	-	-
gene:MD16G1236000	2384.85	2138.34	1922.15	893.336	1152.29	1103.68	2148.45	1049.77	1.03349	3.04699e-14	2.4697e-12	MD16G1236000	Chr16	24622603	24626539	+	1909	-	-	-
gene:MD12G1218200	1054.11	1010.06	952.737	523.489	480.712	364	1005.64	456.067	1.14031	3.1177e-14	2.51013e-12	MD12G1218200	Chr12	29571960	29576045	-	2795	-	Lipoxygenase, C-terminal	Lipoxygenase
gene:MD10G1014300	250.43	257.529	156.009	31.2805	55.5444	61.3154	221.323	49.3801	2.16684	3.23473e-14	2.59856e-12	MD10G1014300	Chr10	1940045	1946697	+	2111	-	Membrane transport protein	-
gene:MD08G1030700	465.234	468.619	355.191	107.642	92.9107	178.107	429.681	126.22	1.7668	3.27373e-14	2.62406e-12	MD08G1030700	Chr08	2193400	2195131	-	1471	-	Homeobox domain-like	ZF-HD_dimer
gene:MD01G1051800	412.843	382.072	380.702	127.882	184.812	162.535	391.872	158.409	1.30877	3.31982e-14	2.65512e-12	MD01G1051800	Chr01	15606210	15608654	+	1424	-	O-methyltransferase, family 2	-
gene:MD05G1342200	785.869	709.261	609.32	355.126	268.633	277.379	701.483	300.38	1.22217	3.46099e-14	2.76191e-12	MD05G1342200	Chr05	46260424	46265963	+	3471	-	START domain	START
gene:MD05G1338200	97.4477	106.6	72.6081	16.5603	7.06929	14.5989	92.2187	12.7428	2.84521	3.52887e-14	2.80988e-12	MD05G1338200	Chr05	45962259	45963473	-	945	-	Myc-type, basic helix-loop-helix (bHLH) domain	HLH
gene:MD06G1231200	5837.43	5936.89	4417.32	2395.72	2459.1	2904.21	5397.22	2586.35	1.06125	3.66389e-14	2.91098e-12	MD06G1231200	Chr06	36075223	36076388	-	917	-	-	Thaumatin
gene:MD15G1139900	176.035	202.646	284.545	562.13	606.949	546.973	221.075	572.017	-1.36969	4.18898e-14	3.31361e-12	MD15G1139900	Chr15	10284705	10289945	-	2985	-	Protein kinase domain	Pkinase
gene:MD06G1122500	406.556	445.399	294.357	130.642	122.198	153.775	382.104	135.538	1.49427	4.70796e-14	3.7079e-12	MD06G1122500	Chr06	26423821	26424132	+	312	-	Histone-fold	-
gene:MD09G1068200	301.774	268.084	194.276	90.1616	71.7028	74.9411	254.711	78.9352	1.6875	4.72373e-14	3.71224e-12	MD09G1068200	Chr09	4657685	4660115	+	2067	-	-	TCP
gene:MD10G1021800	4446.97	5641.37	7153.86	15177.5	12869.1	12357.5	5747.4	13468	-1.2285	5.1327e-14	4.01617e-12	MD10G1021800	Chr10	2699870	2700808	+	592	-	-	-
gene:MD00G1130600	428.56	370.462	312.019	159.163	141.386	140.15	370.347	146.899	1.33261	5.32551e-14	4.15804e-12	MD00G1130600	Chr00	28196663	28198921	+	1666	-	-	Aa_trans
gene:MD11G1143500	1885.04	1759.43	1258.87	605.371	551.405	781.528	1634.45	646.101	1.3387	5.53322e-14	4.2924e-12	MD11G1143500	Chr11	13360161	13360472	+	312	-	Histone-fold	-
gene:MD11G1308200	553.252	540.389	454.291	251.164	239.346	235.529	515.977	242.013	1.09137	5.57305e-14	4.30483e-12	MD11G1308200	Chr11	42202405	42202896	+	492	-	-	-
gene:MD15G1106400	1097.07	1030.12	640.718	214.364	227.227	370.812	922.636	270.801	1.76847	5.62579e-14	4.33629e-12	MD15G1106400	Chr15	7438426	7439631	+	1206	-	FAD dependent oxidoreductase	DAO
gene:MD16G1025800	1645.09	1870.25	1422.73	791.214	744.296	892.48	1646.02	809.33	1.02388	6.00144e-14	4.616e-12	MD16G1025800	Chr16	1839602	1840796	-	794	-	Bet v I/Major latex protein	-
gene:MD15G1360600	92.2086	64.3823	99.1003	288.885	258.534	226.77	85.2304	258.063	-1.59674	6.14722e-14	4.71062e-12	MD15G1360600	Chr15	43422393	43425706	-	1609	-	Transcription factor TGA like domain	bZIP_1
gene:MD13G1049400	97.4477	117.155	129.517	284.285	289.841	290.032	114.707	288.053	-1.3269	6.15052e-14	4.71062e-12	MD13G1049400	Chr13	3492726	3497543	+	2686	-	ABC-2 type transporter	ABC2_membrane
gene:MD05G1310700	428.56	378.906	343.417	162.843	173.703	165.454	383.628	167.333	1.19687	6.25112e-14	4.77755e-12	MD05G1310700	Chr05	44116324	44118313	+	1170	-	-	-
gene:MD01G1208300	290.248	327.189	441.536	891.496	956.374	756.224	352.991	868.031	-1.297	6.30957e-14	4.81205e-12	MD01G1208300	Chr01	30299885	30302510	-	1363	-	Fatty acid hydroxylase	-
gene:MD16G1084400	342.639	373.628	261.978	103.962	124.218	127.497	326.082	118.559	1.45992	6.38353e-14	4.85821e-12	MD16G1084400	Chr16	5926618	5928195	-	1257	-	Signal transduction response regulator, receiver domain	Response_reg
gene:MD15G1063100	213.756	211.089	256.091	504.169	484.752	466.192	226.979	485.037	-1.09453	6.47534e-14	4.91772e-12	MD15G1063100	Chr15	4341793	4344567	+	1540	-	Aminotransferase class IV	-
gene:MD14G1126800	5327.14	5451.38	4781.34	2105.92	2452.03	3004.46	5186.62	2520.8	1.04098	6.5118e-14	4.93505e-12	MD14G1126800	Chr14	20152604	20155833	+	1655	-	Cys/Met metabolism, pyridoxal phosphate-dependent enzyme	Cys_Met_Meta_PP
gene:MD06G1098900	645.46	500.282	339.492	115.002	136.336	177.133	495.078	142.824	1.79357	6.56297e-14	4.96342e-12	MD06G1098900	Chr06	23489295	23496168	-	5061	-	ABC transporter type 1, transmembrane domain	ABC_membrane
gene:MD15G1013400	658.034	602.66	497.464	265.885	279.742	254.021	586.053	266.549	1.13629	6.88634e-14	5.1971e-12	MD15G1013400	Chr15	737089	740323	+	1634	-	TB2/DP1/HVA22-related protein	TB2_DP1_HVA22
gene:MD02G1087900	266.148	314.523	195.257	71.7613	89.881	54.5026	258.643	72.0483	1.84433	7.03436e-14	5.29776e-12	MD02G1087900	Chr02	6945318	6947012	+	1373	-	Homeobox domain-like	Myb_DNA-binding
novel.856	62.8695	61.2159	62.7962	210.684	206.019	161.561	62.2939	192.755	-1.62969	7.09509e-14	5.33238e-12	-	Chr13	12156559	12157470	-	912	-	- && - && -	-
gene:MD15G1062700	621.36	638.546	946.849	1736.07	1826.91	1610.75	735.585	1724.57	-1.22859	8.17502e-14	6.13126e-12	MD15G1062700	Chr15	4315813	4319449	+	1271	-	KNOX2	KNOX2
gene:MD07G1234100	85.9216	90.7685	41.21	1.84003	4.0396	0.973261	72.6334	2.2843	5.00428	8.23159e-14	6.16091e-12	MD07G1234100	Chr07	30763178	30764487	+	742	-	Signal transduction response regulator, receiver domain	Response_reg
gene:MD03G1169600	756.53	795.807	459.197	128.802	190.871	245.262	670.511	188.312	1.83274	8.47854e-14	6.33263e-12	MD03G1169600	Chr03	22950294	22951142	-	525	-	-	-
gene:MD08G1064200	121.548	103.434	39.2476	6.44011	3.0297	0	88.0764	3.1566	4.78115	8.59518e-14	6.40651e-12	MD08G1064200	Chr08	5116872	5119377	+	1581	-	Cytochrome P450	p450
gene:MD15G1282400	1013.25	1053.34	792.802	390.087	297.92	458.406	953.128	382.138	1.31781	9.08142e-14	6.75501e-12	MD15G1282400	Chr15	25499678	25500922	-	976	-	-	-
gene:MD13G1200600	2403.71	2216.44	1692.55	920.016	1062.41	997.592	2104.23	993.341	1.08293	9.20566e-14	6.83336e-12	MD13G1200600	Chr13	17842766	17843775	-	906	-	-	-
gene:MD05G1133200	309.108	258.585	170.727	29.4405	50.4949	72.0213	246.14	50.6523	2.28294	1.04602e-13	7.74868e-12	MD05G1133200	Chr05	26173639	26174433	-	574	-	Cytochrome P450	p450
gene:MD09G1181800	357.308	327.189	449.386	767.293	967.483	826.298	377.961	853.692	-1.17422	1.05217e-13	7.77833e-12	MD09G1181800	Chr09	15646510	15646926	-	417	-	-	-
gene:MD02G1185300	565.825	572.052	549.467	281.525	245.405	302.684	562.448	276.538	1.02353	1.09005e-13	8.04187e-12	MD02G1185300	Chr02	16826500	16831141	+	1905	-	BTB/POZ domain	BTB
gene:MD07G1309000	5585.95	5021.82	4250.52	2760.05	2153.1	2028.28	4952.76	2313.81	1.09774	1.1048e-13	8.13408e-12	MD07G1309000	Chr07	36439419	36444914	-	2480	-	AMP-dependent synthetase/ligase	AMP-binding
gene:MD13G1069200	33.5304	42.2179	78.4953	237.364	186.831	241.369	51.4145	221.855	-2.10457	1.1086e-13	8.14552e-12	MD13G1069200	Chr13	4870417	4871988	+	1196	-	NAC domain	NAM
gene:MD05G1101500	125.739	99.212	81.4389	22.0804	18.1782	15.5722	102.13	18.6102	2.45231	1.14236e-13	8.37655e-12	MD05G1101500	Chr05	20961855	20966299	+	1213	-	-	LIM
gene:MD15G1223500	2029.64	1840.7	2445.13	4785	4722.29	3710.07	2105.16	4405.79	-1.06531	1.20424e-13	8.81238e-12	MD15G1223500	Chr15	18156590	18162358	-	2819	-	Sucrose synthase	Glycos_transf_1
gene:MD13G1087700	93.2564	83.3803	73.5893	10.1202	7.06929	17.5187	83.4087	11.5694	2.8472	1.25728e-13	9.18197e-12	MD13G1087700	Chr13	6143366	6144967	-	1602	-	-	-
gene:MD05G1266900	123.643	137.208	102.044	23.0004	26.2574	34.0641	120.965	27.774	2.12356	1.27934e-13	9.31035e-12	MD05G1266900	Chr05	40199260	40200639	+	1380	-	FAD-binding, type 2	FAD_binding_4
gene:MD06G1121100	434.847	452.787	335.567	175.723	167.643	168.374	407.734	170.58	1.25611	1.28001e-13	9.31035e-12	MD06G1121100	Chr06	26146785	26149198	-	1638	-	-	-
gene:MD11G1149100	2973.73	2785.33	2016.35	1114.14	1054.33	1299.3	2591.8	1155.93	1.16471	1.29815e-13	9.42333e-12	MD11G1149100	Chr11	14121177	14121925	+	749	-	Histone-fold	Histone
gene:MD15G1300900	1217.57	1219.04	970.398	612.731	515.048	477.871	1135.67	535.217	1.08455	1.37644e-13	9.97161e-12	MD15G1300900	Chr15	28847105	28850233	-	2140	-	Glutamine-Leucine-Glutamine, QLQ	-
gene:MD07G1200700	447.421	403.181	361.078	178.483	144.416	186.866	403.893	169.922	1.24762	1.3865e-13	1.00244e-11	MD07G1200700	Chr07	27856261	27859401	-	1933	-	WD40-repeat-containing domain	-
gene:MD09G1010400	316.443	344.076	241.373	96.6017	117.148	113.872	300.631	109.207	1.46129	1.50882e-13	1.0887e-11	MD09G1010400	Chr09	692147	694788	-	983	-	-	-
gene:MD15G1037500	20.9565	25.3307	36.3041	111.322	131.287	120.684	27.5304	121.098	-2.13128	1.51557e-13	1.09139e-11	MD15G1037500	Chr15	2603568	2606883	-	1488	-	Transferase	-
gene:MD09G1054400	225.282	204.757	165.821	71.7613	55.5444	63.2619	198.62	63.5225	1.64164	1.60927e-13	1.15081e-11	MD09G1054400	Chr09	3615917	3620025	-	2799	-	EXS, C-terminal	SPX
gene:MD15G1312200	915.799	907.685	636.793	352.366	364.574	359.133	820.092	358.691	1.19264	1.62262e-13	1.15361e-11	MD15G1312200	Chr15	31451968	31455126	-	1928	-	-	-
gene:MD16G1014900	1597.93	1742.54	1458.05	614.571	890.731	720.213	1599.51	741.838	1.10897	1.6243e-13	1.15361e-11	MD16G1014900	Chr16	1165319	1171015	+	4379	-	Signal transduction response regulator, receiver domain	HATPase_c
gene:MD13G1060500	667.464	595.272	487.652	182.163	159.564	270.566	583.463	204.098	1.5149	1.63561e-13	1.15936e-11	MD13G1060500	Chr13	4255117	4257118	-	1569	-	Cytochrome P450	p450
gene:MD11G1258900	676.895	646.989	446.442	189.523	97.9602	208.278	590.109	165.254	1.83457	1.87642e-13	1.32485e-11	MD11G1258900	Chr11	37239267	37241971	-	2599	-	-	TCP
gene:MD03G1020400	850.834	898.186	584.79	327.526	305.999	331.882	777.936	321.802	1.27277	1.9633e-13	1.3835e-11	MD03G1020400	Chr03	1577631	1578041	-	411	-	Histone-fold	Histone
gene:MD01G1052700	190.704	210.034	152.085	61.6411	60.5939	47.6898	184.274	56.6416	1.70048	2.47791e-13	1.73935e-11	MD01G1052700	Chr01	15793894	15796087	+	1244	-	-	adh_short
gene:MD01G1198500	784.821	776.809	568.11	313.725	184.812	265.7	709.913	254.746	1.47686	2.49206e-13	1.74589e-11	MD01G1198500	Chr01	29626796	29630698	+	3903	-	Serine-threonine/tyrosine-protein kinase, catalytic domain	Pkinase_Tyr
gene:MD17G1217000	532.295	588.94	723.138	1381.86	1158.35	1275.94	614.791	1272.05	-1.04858	2.55458e-13	1.78623e-11	MD17G1217000	Chr17	26381720	26393553	+	1929	-	Leucine-rich repeat	-
gene:MD15G1142100	71.2521	91.8239	81.4389	235.524	254.495	198.545	81.505	229.521	-1.49363	2.56902e-13	1.79286e-11	MD15G1142100	Chr15	10508152	10509892	-	1387	-	-	-
gene:MD15G1078200	193.848	189.981	214.881	501.409	604.929	396.117	199.57	500.818	-1.32654	2.57712e-13	1.79505e-11	MD15G1078200	Chr15	5334685	5336858	-	1691	-	WRKY domain	WRKY
novel.283	97.4477	72.8259	53.9655	5.5201	7.06929	10.7059	74.7464	7.76509	3.26952	2.63993e-13	1.83526e-11	-	Chr04	29319543	29322270	-	2728	-	- && - && -	-
gene:MD06G1003500	232.617	198.424	170.727	57.961	66.6533	72.9946	200.589	65.8696	1.60705	2.65255e-13	1.84049e-11	MD06G1003500	Chr06	408324	411699	+	1429	-	NAD-dependent epimerase/dehydratase	Epimerase
gene:MD08G1084500	418.082	439.066	258.053	119.602	115.128	133.337	371.734	122.689	1.59828	2.69002e-13	1.86292e-11	MD08G1084500	Chr08	7000965	7002453	-	1372	-	-	-
gene:MD01G1195900	344.734	310.301	282.583	114.082	146.435	111.925	312.54	124.147	1.33314	2.841e-13	1.96371e-11	MD01G1195900	Chr01	29415988	29419202	+	1800	-	-	-
gene:MD05G1293100	113.165	102.378	94.1943	11.9602	19.1881	27.2513	103.246	19.4665	2.41171	2.91378e-13	2.01018e-11	MD05G1293100	Chr05	42452848	42454738	-	1087	-	SWEET sugar transporter	-
gene:MD08G1076500	0	4.22179	6.86834	115.922	94.9305	40.8769	3.69671	83.9098	-4.48712	3.07673e-13	2.11855e-11	MD08G1076500	Chr08	6263508	6265920	-	1497	-	Aminotransferase, class I/classII	Aminotran_1_2
gene:MD10G1259500	1458.57	1393.19	1094.03	701.972	527.167	547.946	1315.26	592.362	1.14994	3.1169e-13	2.14213e-11	MD10G1259500	Chr10	35355926	35362503	+	2688	-	-	TCP
gene:MD11G1038100	114.213	81.2694	64.7586	13.8002	13.1287	10.7059	86.747	12.5449	2.7874	3.18214e-13	2.18282e-11	MD11G1038100	Chr11	3261385	3265072	+	3579	-	Protein kinase domain	Pkinase
gene:MD01G1024600	13.6217	7.38813	15.6991	128.802	113.109	59.3689	12.2363	100.427	-3.03215	3.32426e-13	2.27598e-11	MD01G1024600	Chr01	9247063	9253939	-	2461	-	SLC26A/SulP transporter domain	Sulfate_transp
gene:MD02G1308000	1146.32	964.679	720.194	377.207	403.96	413.636	943.731	398.267	1.24443	3.46336e-13	2.36674e-11	MD02G1308000	Chr02	36327813	36334572	+	4718	-	DNA topoisomerase, type IIA-like domain	DNA_gyraseB
gene:MD14G1003600	1229.1	1354.14	1831.88	3102.29	3220.57	3007.38	1471.71	3110.08	-1.0791	3.57773e-13	2.44028e-11	MD14G1003600	Chr14	425777	427646	+	1421	-	-	-
gene:MD17G1142500	419.13	335.632	286.508	106.722	135.326	140.15	347.09	127.399	1.44669	3.69242e-13	2.50904e-11	MD17G1142500	Chr17	12834952	12836600	+	1649	-	Leucine-rich repeat	-
gene:MD06G1089200	27.2434	35.8852	40.2288	132.482	118.158	141.123	34.4525	130.588	-1.92025	3.7777e-13	2.56217e-11	MD06G1089200	Chr06	21735483	21737612	-	1471	-	Fatty acid hydroxylase	-
gene:MD17G1029100	492.478	431.678	389.533	197.803	194.911	210.224	437.896	200.979	1.12301	3.8986e-13	2.63922e-11	MD17G1029100	Chr17	2061053	2065498	+	1471	-	-	-
gene:MD16G1133600	1190.33	1213.76	966.473	588.81	500.91	593.689	1123.52	561.136	1.00089	3.91649e-13	2.64638e-11	MD16G1133600	Chr16	10271194	10272828	+	1245	-	Thioesterase domain	4HBT
gene:MD11G1136500	478.856	459.12	766.31	1564.95	1323.98	2174.26	568.095	1687.73	-1.5703	3.99801e-13	2.69581e-11	MD11G1136500	Chr11	12541602	12542111	+	510	-	-	-
gene:MD15G1073900	120.5	118.21	256.091	600.771	604.929	544.053	164.934	583.251	-1.81985	4.00456e-13	2.69581e-11	MD15G1073900	Chr15	5050457	5051518	+	718	-	-	-
gene:MD11G1138900	83.826	87.6021	55.9279	11.9602	6.05939	9.73261	75.7853	9.25074	3.02426	4.20342e-13	2.82441e-11	MD11G1138900	Chr11	12817199	12822403	-	944	-	-	-
gene:MD13G1217600	557.443	553.054	335.567	159.163	154.515	188.813	482.022	167.497	1.52424	4.50068e-13	3.01855e-11	MD13G1217600	Chr13	20870202	20871304	+	416	-	-	-
gene:MD11G1051600	1552.88	1634.89	2301.87	3919.27	3679.06	4438.07	1829.88	4012.13	-1.13237	4.93517e-13	3.30382e-11	MD11G1051600	Chr11	4414978	4421302	+	4152	-	NB-ARC	NB-ARC
gene:MD12G1153900	170.795	157.262	192.313	480.248	480.712	342.588	173.457	434.516	-1.32407	5.10504e-13	3.40493e-11	MD12G1153900	Chr12	23405312	23409371	-	1928	-	Proton-dependent oligopeptide transporter family	-
gene:MD16G1107400	166.604	144.596	140.31	48.7609	40.396	49.6363	150.504	46.2644	1.69976	5.14729e-13	3.42679e-11	MD16G1107400	Chr16	7522910	7525249	-	1152	-	-	adh_short
gene:MD05G1056000	26.1956	41.1624	46.116	173.883	182.792	118.738	37.8247	158.471	-2.06422	5.20183e-13	3.45661e-11	MD05G1056000	Chr05	9851316	9852044	-	729	-	-	-
gene:MD14G1235800	110.022	77.0476	55.9279	7.36013	0	9.73261	80.9991	5.69758	3.81316	5.21122e-13	3.45661e-11	MD14G1235800	Chr14	31578663	31582452	-	2071	-	Homeobox domain	Homeobox
gene:MD04G1209700	192.8	155.151	149.141	46.9208	56.5543	31.1443	165.697	44.8732	1.88549	5.41404e-13	3.58457e-11	MD04G1209700	Chr04	29459929	29464117	+	2165	-	Cation/H+ exchanger	Na_H_Exchanger
gene:MD15G1117200	593.069	545.666	286.508	15.6403	28.2772	49.6363	475.081	31.1846	3.9307	5.55381e-13	3.67039e-11	MD15G1117200	Chr15	8337905	8340244	-	1577	-	FAD/NAD(P)-binding domain	-
gene:MD07G1194500	1068.78	1032.23	784.953	308.205	268.633	468.138	961.987	348.326	1.46526	5.6473e-13	3.72537e-11	MD07G1194500	Chr07	27389855	27390166	-	312	-	Histone-fold	-
gene:MD07G1176500	652.795	573.108	516.106	300.845	267.623	267.647	580.67	278.705	1.05796	5.67862e-13	3.7392e-11	MD07G1176500	Chr07	25582822	25587931	-	2181	-	Peptidase S10, serine carboxypeptidase	Peptidase_S10
gene:MD13G1198300	100.591	110.822	94.1943	23.0004	27.2673	18.492	101.869	22.9199	2.15321	5.78609e-13	3.79308e-11	MD13G1198300	Chr13	17523154	17525582	-	1953	-	IQ motif, EF-hand binding site	IQ
gene:MD16G1009000	11702.1	13101.3	10152.4	3135.41	3510.41	5961.22	11651.9	4202.35	1.47131	5.80343e-13	3.79374e-11	MD16G1009000	Chr16	653133	654077	-	836	-	-	-
gene:MD07G1262700	728.238	866.522	803.595	310.965	400.93	420.449	799.452	377.448	1.0836	6.32968e-13	4.12285e-11	MD07G1262700	Chr07	33188284	33191309	+	1844	-	-	-
gene:MD10G1229000	206.422	290.248	211.937	66.2412	71.7028	92.4598	236.202	76.8013	1.62105	6.34897e-13	4.12797e-11	MD10G1229000	Chr10	32592216	32595767	+	1277	-	-	-
gene:MD10G1125200	2226.63	1933.58	1505.15	790.294	538.276	872.042	1888.45	733.537	1.36378	6.38923e-13	4.14669e-11	MD10G1125200	Chr10	20494407	20495879	+	1167	-	Major intrinsic protein	-
gene:MD13G1030200	481.999	442.232	335.567	155.483	145.425	190.759	419.933	163.889	1.35664	6.56527e-13	4.25331e-11	MD13G1030200	Chr13	2178698	2182318	+	2088	-	Glycoside hydrolase family 17	Glyco_hydro_17
gene:MD09G1070100	252.526	242.753	269.828	109.482	100.99	109.978	255.035	106.817	1.25536	6.5817e-13	4.25632e-11	MD09G1070100	Chr09	4822947	4829801	-	3074	-	Ionotropic glutamate receptor	ANF_receptor
gene:MD06G1146700	312.252	324.022	502.37	1046.98	1036.16	833.111	379.548	972.082	-1.35574	6.77096e-13	4.3709e-11	MD06G1146700	Chr06	28918899	28921752	-	2488	-	Cytochrome P450	p450
gene:MD13G1171400	108.974	65.4377	46.116	0	4.0396	6.81282	73.5092	3.61747	4.36398	7.15989e-13	4.61373e-11	MD13G1171400	Chr13	13994319	13996660	-	1478	-	Serine-threonine/tyrosine-protein kinase, catalytic domain	Pkinase_Tyr
gene:MD03G1215800	127.835	144.596	223.712	413.087	475.662	507.069	165.381	465.273	-1.48989	7.38512e-13	4.74196e-11	MD03G1215800	Chr03	29660247	29662938	-	2345	-	GH3 family	-
gene:MD13G1017000	772.247	728.259	625.019	330.286	346.395	384.438	708.508	353.706	1.00208	7.59802e-13	4.87001e-11	MD13G1017000	Chr13	1092724	1098104	+	3980	-	Signal transduction response regulator, receiver domain	HATPase_c
gene:MD15G1081300	439.039	636.435	826.163	1791.27	1525.96	1612.69	633.879	1643.31	-1.37384	7.74358e-13	4.95452e-11	MD15G1081300	Chr15	5586503	5589556	+	1632	-	Fungal lipase-like domain	Lipase_3
gene:MD13G1023500	194.895	200.535	176.614	75.4413	64.6335	68.1282	190.682	69.401	1.45615	7.9423e-13	5.07269e-11	MD13G1023500	Chr13	1694642	1695709	-	921	-	-	-
gene:MD17G1007500	227.378	212.145	124.611	34.9606	54.5345	46.7165	188.045	45.4039	2.05213	8.00591e-13	5.1043e-11	MD17G1007500	Chr17	493219	494193	-	900	-	-	-
gene:MD09G1122500	1234.34	1365.75	1304.98	471.968	523.128	735.785	1301.69	576.96	1.1741	8.7536e-13	5.57117e-11	MD09G1122500	Chr09	9443330	9444730	-	1094	-	-	-
gene:MD12G1118800	245.191	253.307	388.552	695.532	987.681	732.865	295.683	805.36	-1.44408	9.37094e-13	5.9536e-11	MD12G1118800	Chr12	19040396	19040935	-	540	-	-	-
novel.222	692.612	841.191	503.351	284.285	258.534	266.673	679.052	269.831	1.3306	9.41406e-13	5.9705e-11	-	Chr03	27120841	27122208	-	1368	-	- && - && -	-
gene:MD14G1139400	685.278	661.765	410.138	171.123	169.663	247.208	585.727	195.998	1.579	9.50809e-13	6.01957e-11	MD14G1139400	Chr14	23004053	23004364	+	312	-	Histone-fold	-
gene:MD15G1145400	4.1913	11.6099	29.4357	128.802	110.079	126.524	15.079	121.802	-3.00103	1.00012e-12	6.30969e-11	MD15G1145400	Chr15	10777101	10779539	-	1383	-	Aminotransferase, class I/classII	Aminotran_1_2
gene:MD09G1200500	21678.5	22500	14829.7	1938.47	1844.08	3868.71	19669.4	2550.42	2.94714	1.01145e-12	6.35894e-11	MD09G1200500	Chr09	18371051	18373877	+	1108	-	-	-
gene:MD16G1094200	607.738	610.048	880.128	1490.43	1448.2	1597.12	699.305	1511.91	-1.1117	1.0293e-12	6.44872e-11	MD16G1094200	Chr16	6508747	6513391	+	2109	-	-	-
gene:MD07G1187800	505.052	474.951	424.856	244.724	210.059	218.984	468.286	224.589	1.05876	1.03143e-12	6.45089e-11	MD07G1187800	Chr07	26837140	26838543	-	1404	-	FAE1/Type III polyketide synthase-like protein	-
gene:MD15G1008900	400.269	392.626	320.849	159.163	149.465	178.107	371.248	162.245	1.1933	1.06368e-12	6.61824e-11	MD15G1008900	Chr15	476208	478535	-	1776	-	GDSL lipase/esterase	Lipase_GDSL
gene:MD13G1039900	7.33477	9.49903	12.7555	83.7215	82.8117	57.4224	9.86309	74.6519	-2.91441	1.09847e-12	6.82296e-11	MD13G1039900	Chr13	2720182	2721578	-	1161	-	Homeobox domain-like	Myb_DNA-binding
gene:MD03G1234800	91.1608	80.214	85.3636	11.9602	16.1584	20.4385	85.5795	16.1857	2.40655	1.10788e-12	6.85783e-11	MD03G1234800	Chr03	32047258	32061426	+	1839	-	Aminotransferase, class I/classII	Aminotran_1_2
gene:MD11G1118000	155.078	191.036	288.47	925.536	637.246	534.32	211.528	699.034	-1.72357	1.15273e-12	7.12329e-11	MD11G1118000	Chr11	10700914	10704513	-	1114	-	CCT domain	CCT
gene:MD10G1298700	105.83	203.701	258.053	673.452	637.246	578.117	189.195	629.605	-1.73329	1.18319e-12	7.29902e-11	MD10G1298700	Chr10	38594920	38596752	-	1833	-	Uncharacterised domain, di-copper centre	-
gene:MD04G1234300	836.164	790.53	651.511	396.527	261.564	272.513	759.402	310.201	1.29009	1.20754e-12	7.43653e-11	MD04G1234300	Chr04	31314814	31318169	+	1652	-	GDSL lipase/esterase	Lipase_GDSL
gene:MD15G1288600	1113.84	958.346	1069.5	2291.76	1710.77	2344.59	1047.23	2115.7	-1.01468	1.31489e-12	8.0839e-11	MD15G1288600	Chr15	26699131	26700069	+	939	-	Homeobox domain-like	Myb_DNA-binding
gene:MD06G1062500	330.065	299.747	230.58	66.2412	82.8117	118.738	286.797	89.2636	1.68465	1.34133e-12	8.21847e-11	MD06G1062500	Chr06	10614976	10615857	+	882	-	-	-
gene:MD12G1009400	104.782	61.2159	41.21	4.60008	3.0297	5.83956	69.0695	4.48978	3.93759	1.35569e-12	8.2924e-11	MD12G1009400	Chr12	990430	991982	+	1121	-	-	-
gene:MD10G1287500	2047.45	2005.35	1497.3	587.89	599.88	955.742	1850.03	714.504	1.37249	1.61933e-12	9.86746e-11	MD10G1287500	Chr10	37678066	37678476	+	411	-	Histone-fold	Histone
gene:MD03G1198900	1265.77	1131.44	864.429	432.408	496.87	541.133	1087.21	490.137	1.14939	1.62138e-12	9.86746e-11	MD03G1198900	Chr03	27208983	27211702	-	1774	-	Phosphoadenosine phosphosulphate reductase	-
gene:MD01G1086800	1421.9	1369.97	1023.38	339.486	406.989	624.833	1271.75	457.103	1.47638	1.8689e-12	1.13357e-10	MD01G1086800	Chr01	19581044	19582534	+	1491	-	Myc-type, basic helix-loop-helix (bHLH) domain	HLH
gene:MD15G1350900	507.147	544.611	365.003	202.404	139.366	188.813	472.254	176.861	1.41498	1.88011e-12	1.13846e-10	MD15G1350900	Chr15	41695552	41697343	-	1083	-	UspA	Usp
gene:MD02G1141300	118.404	136.153	78.4953	9.20016	15.1485	27.2513	111.017	17.2	2.69374	1.90712e-12	1.15288e-10	MD02G1141300	Chr02	11743826	11746030	+	1664	-	AAA-type ATPase, N-terminal domain	AAA
gene:MD15G1087900	163.461	161.483	233.523	421.367	437.286	460.352	186.156	439.669	-1.23786	2.03427e-12	1.22158e-10	MD15G1087900	Chr15	6119616	6120320	+	705	-	-	-
gene:MD17G1245800	625.551	448.565	399.345	214.364	178.752	180.053	491.154	191.056	1.36094	2.04471e-12	1.22581e-10	MD17G1245800	Chr17	29422196	29428905	+	2744	-	Squalene cyclase, C-terminal	-
gene:MD09G1049500	2201.48	2043.35	1558.13	866.655	934.157	1029.71	1934.32	943.507	1.03563	2.05012e-12	1.22702e-10	MD09G1049500	Chr09	3306193	3308461	+	1941	-	Tubulin/FtsZ, GTPase domain	Tubulin
gene:MD11G1267900	617.169	635.379	892.884	1750.79	1711.78	1362.56	715.144	1608.38	-1.16876	2.06925e-12	1.23642e-10	MD11G1267900	Chr11	38332224	38355032	+	3418	-	Serine-threonine/tyrosine-protein kinase, catalytic domain	Pkinase_Tyr
gene:MD02G1266900	1275.2	1009.01	734.912	445.288	379.722	321.176	1006.37	382.062	1.39659	2.11707e-12	1.26291e-10	MD02G1266900	Chr02	32117826	32123868	+	2090	-	Major facilitator superfamily	MFS_1
gene:MD15G1107100	2287.4	2568.96	3458.7	5501.7	5646.35	6089.69	2771.69	5745.91	-1.05158	2.20921e-12	1.31354e-10	MD15G1107100	Chr15	7496492	7497724	+	1124	-	-	-
gene:MD15G1421700	728.238	633.268	408.175	238.284	208.039	199.518	589.894	215.281	1.45317	2.24586e-12	1.33313e-10	MD15G1421700	Chr15	52352260	52353072	-	813	-	ELO family	ELO
gene:MD07G1228500	243.095	233.254	372.853	647.691	687.741	838.951	283.067	724.794	-1.35496	2.29065e-12	1.35749e-10	MD07G1228500	Chr07	30367448	30368451	+	786	-	-	-
gene:MD08G1126200	644.412	599.494	538.674	322.006	282.772	243.315	594.193	282.698	1.07064	2.41791e-12	1.42823e-10	MD08G1126200	Chr08	11875309	11879160	+	2903	-	Glycosyltransferase 2-like	-
gene:MD01G1134200	116.309	113.988	109.893	21.1604	36.3564	28.2246	113.397	28.5804	1.99378	2.42291e-12	1.42885e-10	MD01G1134200	Chr01	24375179	24377455	-	1779	-	Glycoside hydrolase family 17	Glyco_hydro_17
gene:MD03G1094500	7.33477	8.44358	11.7743	58.881	71.7028	73.9678	9.18422	68.1839	-2.88532	2.42965e-12	1.43048e-10	MD03G1094500	Chr03	7944811	7945713	-	590	-	-	-
gene:MD08G1029700	142.504	139.319	260.016	581.45	517.068	502.203	180.613	533.574	-1.56075	2.47699e-12	1.45566e-10	MD08G1029700	Chr08	2153786	2155212	-	860	-	-	-
gene:MD15G1427000	297.582	241.697	339.492	693.692	621.088	582.983	292.924	632.588	-1.10997	2.48046e-12	1.45566e-10	MD15G1427000	Chr15	52756200	52760261	+	3210	-	Leucine-rich repeat	LRRNT_2
gene:MD16G1285900	38.7695	42.2179	50.0407	262.205	382.752	110.952	43.6761	251.969	-2.52689	2.61679e-12	1.5307e-10	MD16G1285900	Chr16	40864307	40867323	+	2023	-	Cytochrome P450	p450
gene:MD10G1196300	231.569	239.587	169.746	46.9208	78.7721	33.0909	213.634	52.9279	2.01567	2.68707e-12	1.56927e-10	MD10G1196300	Chr10	29448059	29449491	+	1012	-	Glutathione S-transferase, N-terminal	GST_N
gene:MD05G1092300	338.447	518.225	574.978	1499.63	1200.77	1035.55	477.217	1245.32	-1.38351	2.73368e-12	1.59391e-10	MD05G1092300	Chr05	19618797	19621192	+	2099	-	GH3 family	-
gene:MD15G1306100	114.213	98.1566	173.671	408.487	427.187	311.443	128.68	382.373	-1.56876	2.74032e-12	1.59521e-10	MD15G1306100	Chr15	30215917	30216898	+	750	-	-	-
gene:MD16G1069000	612.978	512.947	338.511	197.803	147.445	129.444	488.145	158.231	1.62354	2.74745e-12	1.59679e-10	MD16G1069000	Chr16	4864733	4866736	-	1237	-	Homeobox domain-like	Myb_DNA-binding
gene:MD02G1062800	223.187	202.646	178.577	58.881	65.6434	84.6737	201.47	69.7327	1.53117	2.77691e-12	1.61132e-10	MD02G1062800	Chr02	5028006	5030862	-	1284	-	Small GTPase superfamily	Ras
gene:MD16G1195800	79.6347	86.5467	96.1567	196.883	257.524	241.369	87.446	231.925	-1.40508	2.94099e-12	1.7038e-10	MD16G1195800	Chr16	17406386	17406762	-	377	-	-	-
gene:MD08G1031400	463.139	474.951	424.856	242.884	220.158	191.732	454.315	218.258	1.05662	2.99086e-12	1.72991e-10	MD08G1031400	Chr08	2246772	2251574	-	2307	-	-	-
gene:MD12G1093900	661.178	599.494	461.16	250.244	267.623	260.834	573.944	259.567	1.14447	3.02238e-12	1.74535e-10	MD12G1093900	Chr12	12394554	12397312	+	1895	-	Cyclin, C-terminal domain	Cyclin_C
gene:MD09G1045700	116.309	112.933	145.216	372.607	271.663	308.524	124.819	317.598	-1.34674	3.09002e-12	1.78157e-10	MD09G1045700	Chr09	3005982	3007177	+	876	-	Histidine phosphatase superfamily, clade-2	Acid_phosphat_A
gene:MD03G1082200	15.7174	15.8317	32.3793	119.602	113.109	91.4865	21.3095	108.066	-2.33441	3.40259e-12	1.95554e-10	MD03G1082200	Chr03	6620446	6622150	-	1614	-	UDP-glucuronosyl/UDP-glucosyltransferase	UDPGT
gene:MD03G1230600	118.404	113.988	98.1191	29.4405	20.198	32.1176	110.171	27.252	2.01133	3.4461e-12	1.9774e-10	MD03G1230600	Chr03	31586432	31588342	+	1031	-	Transcription factor, SBP-box	SBP
gene:MD02G1143700	483.047	455.953	431.724	161.923	185.821	243.315	456.908	197.02	1.21416	3.48282e-12	1.99531e-10	MD02G1143700	Chr02	11932569	11935461	-	1781	-	Glycoside hydrolase, family 5	-
gene:MD08G1115600	720.904	641.712	487.652	229.084	215.108	301.711	616.756	248.634	1.31017	3.48973e-12	1.99611e-10	MD08G1115600	Chr08	10473273	10478045	-	2305	-	Tocopherol cyclase	-
gene:MD16G1236400	611.93	575.219	490.596	249.324	211.069	294.898	559.248	251.764	1.15054	3.54383e-12	2.02385e-10	MD16G1236400	Chr16	24847685	24850064	-	1578	-	Alternative oxidase	AOX
gene:MD09G1035100	142.504	147.763	167.784	434.248	323.168	334.802	152.683	364.072	-1.25372	3.55454e-12	2.02676e-10	MD09G1035100	Chr09	2144256	2148020	+	1780	-	Homeobox domain-like	Homeobox
gene:MD15G1332800	297.582	327.189	240.392	112.242	121.188	79.8074	288.388	104.412	1.46525	3.60625e-12	2.05301e-10	MD15G1332800	Chr15	36934219	36935945	+	868	-	-	-
gene:MD05G1085400	102.687	118.21	59.8527	7.36013	17.1683	15.5722	93.5832	13.3669	2.81447	3.66025e-12	2.08047e-10	MD05G1085400	Chr05	17897462	17898958	+	1497	-	UDP-glucuronosyl/UDP-glucosyltransferase	UDPGT
gene:MD01G1124600	485.143	454.898	334.586	188.603	170.673	179.08	424.876	179.452	1.24218	3.89987e-12	2.20972e-10	MD01G1124600	Chr01	23739343	23739654	-	312	-	Histone-fold	-
gene:MD01G1224800	142.504	167.816	253.147	520.729	445.365	579.09	187.823	515.062	-1.45371	3.95972e-12	2.24012e-10	MD01G1224800	Chr01	31578677	31579812	-	737	-	-	-
gene:MD05G1314100	312.252	253.307	134.423	57.961	62.6137	44.77	233.327	55.1149	2.08108	3.99749e-12	2.25443e-10	MD05G1314100	Chr05	44434546	44439374	-	1905	-	Amidohydrolase-related	Amidohydro_1
gene:MD15G1220400	685.278	707.15	569.091	245.644	354.475	263.754	653.839	287.957	1.18398	4.13475e-12	2.32821e-10	MD15G1220400	Chr15	17843310	17845336	+	1293	-	-	Zim
gene:MD09G1180000	206.422	212.145	260.997	441.608	571.603	488.577	226.521	500.596	-1.14232	4.39013e-12	2.46781e-10	MD09G1180000	Chr09	15438736	15444109	+	2716	-	Fungal lipase-like domain	Lipase_3
gene:MD14G1194000	294.439	286.026	453.31	813.294	861.444	770.822	344.592	815.187	-1.24089	4.79537e-12	2.68347e-10	MD14G1194000	Chr14	28517108	28519053	-	1324	-	-	-
gene:MD03G1098100	2201.48	2072.9	1528.7	876.775	863.464	1035.55	1934.36	925.263	1.06372	4.85299e-12	2.70865e-10	MD03G1098100	Chr03	8424395	8425333	+	737	-	Histone-fold	Histone
novel.488	72.2999	71.7704	130.498	288.885	255.504	355.24	91.5229	299.877	-1.70902	5.25104e-12	2.91143e-10	-	Chr08	8620581	8664608	+	722	-	- && - && PF13499:EF-hand domain pair	-
gene:MD08G1151300	9.43042	17.9426	32.3793	114.082	124.218	98.2993	19.9174	112.2	-2.48485	5.35834e-12	2.96637e-10	MD08G1151300	Chr08	15483655	15485406	-	1111	-	-	-
gene:MD04G1093300	118.404	118.21	109.893	351.446	310.039	234.556	115.503	298.68	-1.37164	5.64599e-12	3.11132e-10	MD04G1093300	Chr04	16845888	16848581	+	1484	-	Heavy metal-associated domain, HMA	HMA
gene:MD11G1027500	282.913	355.686	551.429	1284.34	1144.22	921.678	396.676	1116.75	-1.49242	5.70079e-12	3.13674e-10	MD11G1027500	Chr11	2394650	2398859	+	2042	-	Glycoside hydrolase family 1	Glyco_hydro_1
gene:MD14G1207600	281.865	156.206	62.7962	12.8802	20.198	24.3315	166.956	19.1366	3.12702	5.75441e-12	3.16143e-10	MD14G1207600	Chr14	29464497	29465903	+	1204	-	Oxoglutarate/iron-dependent dioxygenase	2OG-FeII_Oxy
gene:MD10G1069900	583.638	640.656	849.711	1505.15	1335.09	1420.96	691.335	1420.4	-1.0383	6.092e-12	3.34182e-10	MD10G1069900	Chr10	9679445	9679924	+	480	-	Basic-leucine zipper domain	bZIP_1
gene:MD16G1081100	796.347	766.255	602.451	224.484	190.871	358.16	721.684	257.838	1.48453	6.48728e-12	3.55326e-10	MD16G1081100	Chr16	5706295	5707923	-	1176	-	Glutathione S-transferase, N-terminal	GST_N
gene:MD13G1219800	249.382	254.363	199.182	78.2014	71.7028	104.139	234.309	84.681	1.46734	6.75563e-12	3.69464e-10	MD13G1219800	Chr13	21293170	21294456	+	741	-	-	-
gene:MD15G1368100	308.061	274.416	221.749	91.0816	120.178	91.4865	268.075	100.915	1.41046	7.57348e-12	4.12943e-10	MD15G1368100	Chr15	44779133	44780249	+	966	-	-	-
gene:MD01G1152100	493.526	472.84	681.928	1036.86	1255.3	1352.83	549.431	1215	-1.14403	7.65928e-12	4.16992e-10	MD01G1152100	Chr01	26075538	26080367	+	1603	-	Cytochrome P450	p450
gene:MD07G1299900	469.426	570.997	444.48	220.804	172.693	106.085	494.967	166.527	1.57019	7.88227e-12	4.28487e-10	MD07G1299900	Chr07	35881165	35889422	+	1666	-	Oxoglutarate/iron-dependent dioxygenase	2OG-FeII_Oxy
gene:MD04G1170900	187.561	196.313	186.426	527.169	523.128	345.508	190.1	465.268	-1.29156	8.06118e-12	4.36245e-10	MD04G1170900	Chr04	26248958	26251656	+	1342	-	Haem peroxidase	-
gene:MD13G1070400	134.122	187.87	149.141	50.6009	54.5345	40.8769	157.044	48.6708	1.69007	8.08943e-12	4.3712e-10	MD13G1070400	Chr13	4951664	4954346	+	2111	-	Homeobox domain-like	Myb_DNA-binding
gene:MD10G1313600	50.2956	50.6615	83.4012	215.284	208.039	170.321	61.4528	197.881	-1.68329	8.18863e-12	4.41161e-10	MD10G1313600	Chr10	39814066	39817145	-	2533	-	Serine-threonine/tyrosine-protein kinase, catalytic domain	Pkinase_Tyr
gene:MD03G1264600	296.534	331.41	239.411	123.282	122.198	107.059	289.119	117.513	1.29778	8.20809e-12	4.41551e-10	MD03G1264600	Chr03	35009793	35011157	+	1185	-	Transcription elongation factor S-II, central domain	-
gene:MD06G1095200	353.117	364.129	265.903	115.922	104.02	152.802	327.716	124.248	1.39825	8.73951e-12	4.67357e-10	MD06G1095200	Chr06	22878449	22880653	+	1197	-	-	-
gene:MD10G1330600	128.882	37.9961	59.8527	1.84003	6.05939	5.83956	75.5771	4.57966	4.05748	8.79855e-12	4.69819e-10	MD10G1330600	Chr10	40886401	40887487	-	822	-	-	-
gene:MD11G1316800	124.691	142.485	106.95	25.7605	22.2178	42.8235	124.709	30.2672	2.04166	9.65703e-12	5.14899e-10	MD11G1316800	Chr11	42854804	42859365	+	1686	-	Homeobox domain-like	Myb_DNA-binding
gene:MD10G1263000	1341.22	1169.44	720.194	412.167	449.405	390.278	1076.95	417.283	1.36763	9.76156e-12	5.19706e-10	MD10G1263000	Chr10	35740569	35745562	+	1580	-	-	-
gene:MD09G1014600	453.708	489.728	366.965	202.404	180.772	214.117	436.8	199.098	1.13233	1.00333e-11	5.33386e-10	MD09G1014600	Chr09	920803	924611	-	2977	-	Serine-threonine/tyrosine-protein kinase, catalytic domain	Pkinase_Tyr
gene:MD11G1056000	2014.97	2016.96	3100.56	5175.09	4808.13	5679.95	2377.5	5221.06	-1.13469	1.00563e-11	5.33826e-10	MD11G1056000	Chr11	4747592	4762127	+	6590	-	NB-ARC	NB-ARC
gene:MD17G1136800	386.647	397.904	523.956	905.296	821.048	894.427	436.169	873.59	-1.00126	1.03079e-11	5.46379e-10	MD17G1136800	Chr17	12241071	12244543	+	2720	-	-	-
gene:MD12G1218000	15.7174	52.7724	63.7774	203.324	223.188	216.064	44.0891	214.192	-2.27685	1.10322e-11	5.8021e-10	MD12G1218000	Chr12	29558554	29562100	-	2794	-	Lipoxygenase, C-terminal	Lipoxygenase
gene:MD17G1045800	73.3477	77.0476	47.0972	10.1202	5.04949	8.75935	65.8309	7.97634	3.0349	1.10424e-11	5.8021e-10	MD17G1045800	Chr17	3345806	3346416	+	298	-	-	-
gene:MD01G1025400	623.456	635.379	837.937	1860.27	2034.95	1228.26	698.924	1707.82	-1.28856	1.11513e-11	5.85079e-10	MD01G1025400	Chr01	9697060	9699782	-	1744	-	Glycoside hydrolase, family 5	-
gene:MD13G1026000	362.547	388.405	293.376	166.523	113.109	138.203	348.109	139.278	1.3189	1.13674e-11	5.95553e-10	MD13G1026000	Chr13	1854252	1855216	-	851	-	-	-
gene:MD03G1214000	273.482	262.806	201.144	97.5217	69.683	99.2726	245.811	88.8258	1.46577	1.15756e-11	6.0471e-10	MD03G1214000	Chr03	29370836	29373509	+	1941	-	-	-
gene:MD08G1005000	1964.67	1842.81	1375.63	895.176	846.295	672.523	1727.7	804.665	1.10206	1.17693e-11	6.13941e-10	MD08G1005000	Chr08	451755	457864	+	2358	-	Multicopper oxidase, type 1	-
gene:MD08G1022400	1058.3	1078.67	542.599	213.444	361.544	227.743	893.19	267.577	1.73956	1.19407e-11	6.21986e-10	MD08G1022400	Chr08	1637009	1640639	+	1654	-	EamA domain	DUF6
gene:MD17G1130800	180.226	143.541	102.044	37.7207	30.297	40.8769	141.937	36.2982	1.9645	1.21833e-11	6.32796e-10	MD17G1130800	Chr17	11523615	11524865	+	1251	-	-	-
gene:MD04G1172200	695.756	806.362	626.981	272.325	270.653	390.278	709.7	311.085	1.18975	1.3516e-11	6.99001e-10	MD04G1172200	Chr04	26364436	26365743	-	1308	-	Protein kinase domain	Pkinase
gene:MD15G1352400	34.5782	23.2198	36.3041	227.244	178.752	87.5935	31.3674	164.53	-2.38982	1.36111e-11	7.02917e-10	MD15G1352400	Chr15	42128100	42128813	+	714	-	DNA-binding domain	AP2
gene:MD03G1070400	142.504	124.543	167.784	369.846	323.168	306.577	144.944	333.197	-1.19982	1.36665e-11	7.04771e-10	MD03G1070400	Chr03	5749224	5750804	+	1346	-	Oxoglutarate/iron-dependent dioxygenase	2OG-FeII_Oxy
gene:MD11G1069200	244.143	281.804	411.119	679.892	758.434	851.603	312.356	763.31	-1.2877	1.369e-11	7.04977e-10	MD11G1069200	Chr11	5933673	5937299	-	2471	-	Potassium transporter	K_trans
gene:MD11G1078900	347.878	386.294	307.113	134.322	111.089	172.267	347.095	139.226	1.31679	1.38378e-11	7.11103e-10	MD11G1078900	Chr11	6748696	6751835	+	2343	-	Tetratricopeptide-like helical domain	-
gene:MD12G1242500	113.165	119.266	154.047	298.085	312.059	287.112	128.826	299.085	-1.213	1.38483e-11	7.11103e-10	MD12G1242500	Chr12	31372052	31376917	+	1710	-	-	-
gene:MD15G1023100	101.639	81.2694	101.063	243.804	227.227	218.984	94.657	230.005	-1.28025	1.39295e-11	7.14256e-10	MD15G1023100	Chr15	1346056	1351663	+	2069	-	Myc-type, basic helix-loop-helix (bHLH) domain	-
gene:MD13G1050000	627.647	543.555	416.025	195.963	257.524	209.251	529.076	220.913	1.26045	1.46161e-11	7.46288e-10	MD13G1050000	Chr13	3549796	3551119	-	1192	-	-	-
gene:MD03G1172300	570.017	509.781	423.875	252.084	194.911	234.556	501.224	227.184	1.14001	1.52978e-11	7.78897e-10	MD03G1172300	Chr03	23496434	23502934	+	2494	-	ABC-2 type transporter	ABC2_membrane
gene:MD16G1042700	209.565	191.036	156.991	72.6813	66.6533	63.2619	185.864	67.5322	1.45881	1.63974e-11	8.32536e-10	MD16G1042700	Chr16	3013244	3014897	-	1006	-	Ribulose bisphosphate carboxylase small chain, domain	-
gene:MD03G1239100	304.917	232.198	158.953	68.0812	36.3564	71.048	232.023	58.4952	1.98442	1.7365e-11	8.80426e-10	MD03G1239100	Chr03	32434147	32436258	-	2009	-	-	TCP
gene:MD05G1128600	251.478	232.198	198.201	90.1616	79.782	100.246	227.292	90.0631	1.3341	1.75104e-11	8.86556e-10	MD05G1128600	Chr05	25244867	25247620	+	1968	-	Protein kinase domain	Pkinase
gene:MD00G1127700	288.152	409.514	601.47	1146.34	1106.85	1207.82	433.045	1153.67	-1.41276	1.97665e-11	9.95209e-10	MD00G1127700	Chr00	27171624	27172338	-	612	-	-	-
gene:MD12G1215400	1858.84	1740.43	1263.77	738.773	639.266	857.443	1621.02	745.161	1.1209	1.98786e-11	9.99461e-10	MD12G1215400	Chr12	29379905	29380830	+	823	-	Histone-fold	Histone
gene:MD15G1025900	1024.77	955.18	848.73	500.489	378.712	519.721	942.894	466.307	1.01495	2.17547e-11	1.09075e-09	MD15G1025900	Chr15	1509804	1511909	-	1681	-	Homeobox domain-like	ZF-HD_dimer
gene:MD00G1165100	83.826	87.6021	101.063	230.924	270.653	198.545	90.8303	233.374	-1.35966	2.43992e-11	1.21996e-09	MD00G1165100	Chr00	37601156	37603178	-	1325	-	Oxoglutarate/iron-dependent dioxygenase	2OG-FeII_Oxy
gene:MD05G1061500	6.28695	6.33268	8.83072	69.9212	65.6434	45.7433	7.15012	60.436	-3.07466	2.47084e-11	1.23371e-09	MD05G1061500	Chr05	10827683	10829147	+	656	-	-	-
gene:MD12G1018200	40.8652	47.4951	60.8338	177.563	169.663	130.417	49.7314	159.214	-1.67624	2.56625e-11	1.27959e-09	MD12G1018200	Chr12	1740431	1741485	-	903	-	-	-
gene:MD00G1070000	245.191	265.973	347.342	931.976	623.108	606.341	286.168	720.475	-1.33175	2.64389e-11	1.31648e-09	MD00G1070000	Chr00	13648968	13650377	-	1410	-	F-box domain	F-box
gene:MD17G1030600	189.656	200.535	171.708	78.2014	63.6236	74.9411	187.3	72.2554	1.3719	2.69242e-11	1.3388e-09	MD17G1030600	Chr17	2207959	2209647	-	1239	-	Major facilitator superfamily	MFS_1
gene:MD02G1131800	159.269	149.874	284.545	729.573	469.603	616.074	197.896	605.083	-1.61105	2.7138e-11	1.34758e-09	MD02G1131800	Chr02	10619627	10620094	-	468	-	-	DnaJ
gene:MD11G1054500	187.561	164.65	150.122	32.2006	59.584	58.3956	167.444	50.0601	1.74599	2.71897e-11	1.34829e-09	MD11G1054500	Chr11	4644688	4646556	+	1126	-	-	-
gene:MD11G1116500	206.422	160.428	187.407	69.0012	70.6929	71.048	184.752	70.2474	1.39549	2.7896e-11	1.38029e-09	MD11G1116500	Chr11	10526802	10528163	+	1362	-	FAE1/Type III polyketide synthase-like protein	-
gene:MD00G1174400	238.904	240.642	227.636	106.722	56.5543	82.7272	235.727	82.0011	1.51937	2.79112e-11	1.38029e-09	MD00G1174400	Chr00	40449911	40452098	-	1251	-	Fatty acid desaturase domain	-
gene:MD15G1418100	463.139	474.951	326.737	169.283	185.821	189.786	421.609	181.63	1.21456	2.80543e-11	1.38547e-09	MD15G1418100	Chr15	51988670	51990943	-	780	-	Phytocyanin domain	Cu_bind_like
gene:MD06G1229700	228.426	211.089	187.407	92.9216	69.683	80.7806	208.974	81.1284	1.36217	2.8495e-11	1.40531e-09	MD06G1229700	Chr06	35927362	35929178	+	772	-	Homeobox domain-like	Myb_DNA-binding
gene:MD10G1158100	475.713	570.997	356.172	94.7617	199.96	86.6202	467.627	127.114	1.88107	2.89315e-11	1.42489e-09	MD10G1158100	Chr10	24694444	24696651	-	1783	-	Cytochrome P450	p450
gene:MD15G1400200	116.309	73.8813	82.42	19.3203	22.2178	14.5989	90.87	18.7123	2.28063	3.1282e-11	1.53439e-09	MD15G1400200	Chr15	50069868	50072273	-	1522	-	GDSL lipase/esterase	Lipase_GDSL
gene:MD04G1100000	823.59	597.383	501.389	227.244	304.989	220.93	640.787	251.055	1.35228	3.16478e-11	1.54604e-09	MD04G1100000	Chr04	18492811	18493551	+	741	-	-	-
gene:MD05G1084400	185.465	235.365	170.727	54.2809	57.5642	83.7004	197.186	65.1819	1.59709	3.29959e-11	1.60755e-09	MD05G1084400	Chr05	17722641	17723528	+	888	-	-	-
gene:MD17G1049700	906.369	803.195	637.774	360.646	384.772	404.876	782.446	383.431	1.02879	3.31763e-11	1.61416e-09	MD17G1049700	Chr17	3675701	3677976	+	1781	-	Tubulin/FtsZ, GTPase domain	Tubulin
gene:MD11G1026900	824.638	819.027	554.373	325.686	276.712	356.213	732.679	319.537	1.19634	3.47719e-11	1.68952e-09	MD11G1026900	Chr11	2375254	2375664	+	411	-	Histone-fold	Histone
gene:MD16G1246800	203.278	186.814	123.63	49.6809	36.3564	59.3689	171.241	48.4687	1.81808	3.59384e-11	1.74152e-09	MD16G1246800	Chr16	27340156	27340359	-	204	-	-	-
gene:MD08G1209800	17.813	9.49903	30.4169	138.922	83.8216	106.085	19.243	109.61	-2.50272	3.60615e-11	1.74351e-09	MD08G1209800	Chr08	27289656	27293414	-	1796	-	Multi antimicrobial extrusion protein	MatE
gene:MD05G1185200	146.695	163.594	99.1003	41.4007	25.2475	37.9572	136.463	34.8685	1.96346	3.6076e-11	1.74351e-09	MD05G1185200	Chr05	31377060	31380149	+	3090	-	-	C2
gene:MD15G1116900	207.469	191.036	384.627	639.411	796.81	895.4	261.044	777.207	-1.57237	3.64564e-11	1.7572e-09	MD15G1116900	Chr15	8282239	8284926	-	1357	-	Oxoglutarate/iron-dependent dioxygenase	2OG-FeII_Oxy
gene:MD10G1282700	1810.64	1585.28	1241.21	688.172	583.722	837.977	1545.71	703.29	1.13572	3.66871e-11	1.76361e-09	MD10G1282700	Chr10	37324347	37328843	-	2227	-	-	-
gene:MD03G1110200	751.29	747.257	545.542	352.366	313.069	315.336	681.363	326.924	1.05847	3.78266e-11	1.81598e-09	MD03G1110200	Chr03	9590653	9596123	-	2535	-	-	-
gene:MD16G1069500	64.9651	117.155	161.897	481.168	341.346	357.187	114.672	393.234	-1.77622	3.91047e-11	1.87485e-09	MD16G1069500	Chr16	4904239	4905826	+	1231	-	NAC domain	NAM
gene:MD15G1087500	603.547	533.001	838.918	1428.78	1380.53	1349.91	658.489	1386.41	-1.07342	3.95984e-11	1.89465e-09	MD15G1087500	Chr15	6086944	6091210	+	2420	-	-	-
gene:MD11G1139500	62.8695	70.715	52.9843	3.68006	3.0297	12.6524	62.1896	6.45405	3.26905	3.96226e-11	1.89465e-09	MD11G1139500	Chr11	12901574	12906293	-	590	-	-	-
gene:MD05G1295000	259.861	246.975	378.74	701.052	730.157	594.662	295.192	675.291	-1.19249	4.06273e-11	1.93502e-09	MD05G1295000	Chr05	42719880	42728221	-	1111	-	-	-
gene:MD15G1184500	136.217	256.474	154.047	34.9606	40.396	60.3422	182.246	45.2329	2.01103	4.10454e-11	1.95236e-09	MD15G1184500	Chr15	14555622	14557864	+	1820	-	Major facilitator, sugar transporter-like	Sugar_tr
gene:MD17G1238800	48.1999	55.9387	62.7962	152.723	191.881	145.989	55.645	163.531	-1.55277	4.11112e-11	1.95292e-09	MD17G1238800	Chr17	28845452	28846116	+	453	-	-	-
gene:MD01G1201800	662.225	547.777	514.144	273.245	314.079	273.486	574.716	286.937	1.00234	4.12814e-11	1.95843e-09	MD01G1201800	Chr01	29786630	29788943	+	1395	-	Tubulin/FtsZ, GTPase domain	Tubulin
gene:MD03G1067900	255.669	272.305	218.806	109.482	95.9404	112.898	248.927	106.107	1.22859	4.20369e-11	1.99166e-09	MD03G1067900	Chr03	5387150	5389777	-	1466	-	Fatty acid desaturase domain	-
gene:MD05G1159600	1985.63	2089.79	1570.89	729.573	733.187	1082.27	1882.1	848.342	1.14955	4.27161e-11	2.02119e-09	MD05G1159600	Chr05	28822413	28823424	+	866	-	-	-
gene:MD13G1046500	59.726	78.1031	86.3448	345.006	198.95	201.465	74.7246	248.474	-1.73346	4.43823e-11	2.09728e-09	MD13G1046500	Chr13	3222841	3222993	+	153	-	-	-
gene:MD09G1252100	1293.02	1226.43	1062.63	565.81	300.95	541.133	1194.03	469.298	1.34635	4.55985e-11	2.15194e-09	MD09G1252100	Chr09	32385414	32387041	+	971	-	Ribulose bisphosphate carboxylase small chain, domain	-
gene:MD02G1105300	681.086	686.041	990.022	1644.07	1588.57	1541.64	785.716	1591.43	-1.01764	4.64911e-11	2.1912e-09	MD02G1105300	Chr02	8541057	8547737	+	3970	-	Saccharopine dehydrogenase, C-terminal	Saccharop_dh
gene:MD16G1152300	310.156	298.692	248.241	141.682	113.109	107.059	285.696	120.617	1.24174	4.89147e-11	2.29944e-09	MD16G1152300	Chr16	12007509	12008000	-	492	-	EF-hand domain	efhand
gene:MD11G1279500	35.626	26.3862	34.3417	173.883	128.257	92.4598	32.118	131.533	-2.03404	5.23962e-11	2.45353e-09	MD11G1279500	Chr11	39722340	39723023	+	684	-	-	-
gene:MD12G1207500	831.973	892.908	738.837	335.806	279.742	463.272	821.239	359.607	1.19095	5.36348e-11	2.50503e-09	MD12G1207500	Chr12	28732569	28733816	-	1248	-	-	-
gene:MD15G1009600	354.165	385.238	315.944	167.443	181.782	155.722	351.782	168.315	1.06337	5.57105e-11	2.59194e-09	MD15G1009600	Chr15	513996	517295	+	1394	-	GDSL lipase/esterase	Lipase_GDSL
gene:MD12G1238900	789.012	642.767	532.787	266.805	271.663	340.641	654.855	293.036	1.15983	5.652e-11	2.62622e-09	MD12G1238900	Chr12	31184671	31187621	+	1551	-	Transferase	-
gene:MD02G1290900	363.595	403.181	373.834	135.242	191.881	188.813	380.203	171.979	1.14631	5.81549e-11	2.68842e-09	MD02G1290900	Chr02	34659220	34667477	-	2959	-	-	-
gene:MD17G1140800	660.13	580.496	509.238	258.525	307.009	307.55	583.288	291.028	1.00336	5.9535e-11	2.74865e-09	MD17G1140800	Chr17	12659441	12663161	+	2596	-	RmlD-like substrate binding domain	-
gene:MD15G1182600	36.6739	18.9981	45.1348	124.202	131.287	132.363	33.6022	129.284	-1.9387	5.99696e-11	2.76518e-09	MD15G1182600	Chr15	14471114	14472535	-	1129	-	-	-
gene:MD10G1124400	71.2521	94.9903	88.3072	182.163	301.96	253.048	84.8498	245.724	-1.53259	6.02478e-11	2.77447e-09	MD10G1124400	Chr10	20301621	20302659	-	770	-	Heavy metal-associated domain, HMA	HMA
gene:MD11G1301000	89.0651	94.9903	153.066	289.805	292.871	320.203	112.374	300.96	-1.41826	6.07682e-11	2.79487e-09	MD11G1301000	Chr11	41697997	41700558	-	2186	-	-	-
gene:MD16G1113000	267.195	267.028	225.674	111.322	77.7622	113.872	253.299	100.985	1.32412	6.25646e-11	2.87384e-09	MD16G1113000	Chr16	7910314	7912825	+	1893	-	AMP-dependent synthetase/ligase	AMP-binding
gene:MD14G1157900	202.23	199.48	304.169	566.73	489.801	568.384	235.293	541.638	-1.20145	6.35102e-11	2.91357e-09	MD14G1157900	Chr14	25195344	25198312	-	1830	-	-	CBS
gene:MD01G1211300	1110.69	1019.56	752.574	465.528	463.544	484.684	960.943	471.252	1.02752	6.36045e-11	2.9142e-09	MD01G1211300	Chr01	30486311	30491344	-	2952	-	ATPase, AAA-type, core	AAA
gene:MD08G1215700	60.7738	61.2159	41.21	2.76005	2.0198	8.75935	54.3999	4.51306	3.59074	6.48841e-11	2.96531e-09	MD08G1215700	Chr08	27849350	27851567	+	1476	-	GDSL lipase/esterase	Lipase_GDSL
gene:MD05G1069700	436.943	435.9	678.984	1283.42	1003.84	1390.79	517.276	1226.02	-1.24435	6.54804e-11	2.98879e-09	MD05G1069700	Chr05	13474169	13477021	-	1852	-	Major facilitator, sugar transporter-like	Sugar_tr
gene:MD13G1080200	83.826	73.8813	45.1348	9.20016	12.1188	6.81282	67.614	9.37726	2.85158	7.02041e-11	3.20035e-09	MD13G1080200	Chr13	5613612	5615488	-	274	-	-	-
gene:MD15G1091700	466.282	617.437	886.016	1712.15	1423.96	1663.3	656.578	1599.8	-1.28433	7.06465e-11	3.21646e-09	MD15G1091700	Chr15	6363670	6366529	-	1659	-	-	-
gene:MD08G1227900	556.395	565.72	372.853	236.444	163.604	135.283	498.322	178.444	1.47971	7.18685e-11	3.26798e-09	MD08G1227900	Chr08	29425402	29426246	-	845	-	ELO family	ELO
gene:MD10G1316200	321.682	357.797	256.091	129.722	147.445	109.005	311.857	128.724	1.27642	7.27681e-11	3.30473e-09	MD10G1316200	Chr10	39971549	39977750	+	1868	-	Glycoside hydrolase family 1	Glyco_hydro_1
gene:MD14G1070300	2503.25	2967.92	3966.96	6705.08	5858.42	6743.72	3146.04	6435.74	-1.03244	8.28846e-11	3.75474e-09	MD14G1070300	Chr14	7725236	7729508	+	2290	-	-	-
gene:MD15G1062800	280.817	359.908	471.953	830.775	795.8	828.245	370.892	818.273	-1.14059	8.29994e-11	3.75523e-09	MD15G1062800	Chr15	4319451	4320436	-	781	-	Homeobox domain-like	Coprinus_mating
novel.1084	189.656	254.363	423.875	964.177	785.701	764.983	289.298	838.287	-1.53376	8.77847e-11	3.96182e-09	-	Chr17	9391289	9401003	+	2663	-	- && Q9SV05.1 RecName: Full=Serine/threonine-protein kinase-like protein At3g51990; AltName: Full=CRINKLY 4-related kinase; Flags: Precursor && PF00069:Protein kinase domain	Pkinase
gene:MD11G1010000	245.191	256.474	199.182	103.962	99.98	83.7004	233.615	95.8807	1.28348	9.30239e-11	4.18917e-09	MD11G1010000	Chr11	777618	779024	-	1407	-	Amino acid/polyamine transporter I	-
gene:MD09G1176600	395.03	381.016	516.106	1045.14	748.335	993.699	430.718	929.058	-1.10865	9.30613e-11	4.18917e-09	MD09G1176600	Chr09	15108008	15109938	+	1055	-	-	-
gene:MD02G1156800	266.148	236.42	126.574	56.121	59.584	62.2887	209.714	59.3312	1.82072	9.31699e-11	4.18917e-09	MD02G1156800	Chr02	13084155	13091774	+	3184	-	Homeobox KN domain	POX
gene:MD08G1009800	557.443	447.51	442.517	255.764	240.356	210.224	482.49	235.448	1.03439	9.6079e-11	4.30391e-09	MD08G1009800	Chr08	721227	724970	-	1439	-	GDSL lipase/esterase	Lipase_GDSL
gene:MD09G1103100	406.556	430.622	340.473	172.043	128.257	199.518	392.551	166.606	1.23491	9.95665e-11	4.44911e-09	MD09G1103100	Chr09	7548475	7549248	+	647	-	-	-
gene:MD16G1153500	1411.42	1707.71	991.003	474.728	530.197	683.229	1370.05	562.718	1.28367	1.0046e-10	4.48348e-09	MD16G1153500	Chr16	12180352	12181445	-	1094	-	-	-
gene:MD12G1052000	479.904	472.84	334.586	180.323	173.703	210.224	429.11	188.083	1.18917	1.05026e-10	4.66997e-09	MD12G1052000	Chr12	5893445	5899167	+	1542	-	-	-
gene:MD11G1279900	278.721	289.193	216.843	123.282	82.8117	72.0213	261.586	92.7051	1.49325	1.08795e-10	4.82568e-09	MD11G1279900	Chr11	39740192	39745106	-	1844	-	-	-
gene:MD07G1297100	61.8217	98.1566	85.3636	193.203	217.128	253.048	81.7806	221.126	-1.43441	1.25874e-10	5.5492e-09	MD07G1297100	Chr07	35700408	35701809	-	1163	-	Homeobox domain-like	Homeobox
gene:MD13G1040500	73.3477	75.9922	85.3636	169.283	222.178	204.385	78.2345	198.615	-1.34192	1.34514e-10	5.90879e-09	MD13G1040500	Chr13	2751216	2752127	+	912	-	-	-
gene:MD02G1034300	716.712	707.15	468.028	285.205	278.732	291.005	630.63	284.981	1.14524	1.34521e-10	5.90879e-09	MD02G1034300	Chr02	2627149	2630661	-	2528	-	DEAD/DEAH box helicase domain	DEAD
gene:MD15G1162800	532.295	432.733	364.022	185.843	224.198	177.133	443.017	195.725	1.17875	1.37544e-10	6.03425e-09	MD15G1162800	Chr15	12280648	12283717	+	2105	-	Glycoside hydrolase, family 79	-
gene:MD08G1180400	62.8695	73.8813	90.2696	241.964	207.029	172.267	75.6735	207.087	-1.45101	1.38898e-10	6.08625e-09	MD08G1180400	Chr08	22265888	22268679	+	1444	-	Trehalose-phosphatase	-
gene:MD03G1292900	71.2521	67.5486	159.934	414.927	299.94	352.32	99.5783	355.729	-1.83393	1.40973e-10	6.1697e-09	MD03G1292900	Chr03	36975267	36977012	-	992	-	WRKY domain	WRKY
gene:MD07G1039600	49.2478	45.3842	53.9655	163.763	132.297	133.337	49.5325	143.132	-1.53059	1.43148e-10	6.24976e-09	MD07G1039600	Chr07	3353966	3358684	+	1987	-	Proton-dependent oligopeptide transporter family	-
gene:MD07G1108800	462.091	427.456	278.658	158.243	162.594	149.882	389.402	156.906	1.31058	1.494e-10	6.50701e-09	MD07G1108800	Chr07	12476234	12481038	-	2891	-	Protein kinase domain	Pkinase
gene:MD06G1128500	121.548	154.095	180.539	448.968	332.257	330.909	152.061	370.711	-1.28511	1.50286e-10	6.52986e-09	MD06G1128500	Chr06	27087364	27094696	+	3611	-	Ferric reductase, NAD binding domain	FAD_binding_8
gene:MD07G1082700	396.078	413.735	625.019	1047.9	967.483	1108.54	478.277	1041.31	-1.12159	1.54347e-10	6.69826e-09	MD07G1082700	Chr07	8103711	8110134	-	2407	-	Proton-dependent oligopeptide transporter family	-
gene:MD12G1024600	767.008	706.094	427.799	251.164	269.643	246.235	633.634	255.681	1.30889	1.61181e-10	6.96142e-09	MD12G1024600	Chr12	2641134	2648116	+	1440	-	-	-
gene:MD14G1002500	234.713	181.537	309.075	681.732	483.742	625.807	241.775	597.093	-1.3034	1.64135e-10	7.08053e-09	MD14G1002500	Chr14	370188	373897	-	2432	-	Glutamate/phenylalanine/leucine/valine dehydrogenase, C-terminal	-
gene:MD02G1152500	3.14347	6.33268	9.81191	51.5209	47.4653	73.9678	6.42936	57.6513	-3.15393	1.65504e-10	7.13106e-09	MD02G1152500	Chr02	12604594	12606741	-	921	-	Homeobox domain-like	Homeobox
gene:MD11G1135900	212.708	218.478	199.182	70.8412	104.02	72.0213	210.123	82.294	1.35486	1.66847e-10	7.18039e-09	MD11G1135900	Chr11	12464807	12470082	-	1765	-	Serine-threonine/tyrosine-protein kinase, catalytic domain	Pkinase_Tyr
gene:MD15G1171100	300.726	261.751	210.956	106.722	99.98	114.845	257.811	107.182	1.26504	1.67145e-10	7.18464e-09	MD15G1171100	Chr15	13285307	13289705	+	997	-	YABBY protein	YABBY
gene:MD14G1183700	80.6825	83.3803	144.235	305.445	359.524	248.181	102.766	304.384	-1.56342	1.72837e-10	7.41169e-09	MD14G1183700	Chr14	27625446	27630167	+	3324	-	Glycosyl transferase, family 20	-
novel.90	39.8173	40.107	36.3041	233.684	154.515	97.3261	38.7428	161.842	-2.06439	1.75207e-10	7.49553e-09	-	Chr01	22805427	22820918	+	936	-	- && - && -	-
gene:MD13G1052500	167.652	203.701	110.875	47.8408	34.3366	52.5561	160.743	44.9112	1.8364	1.84532e-10	7.88516e-09	MD13G1052500	Chr13	3710439	3715532	-	1332	-	Strictosidine synthase, conserved region	Str_synth
gene:MD17G1114400	64.9651	64.3823	86.3448	244.724	201.98	162.535	71.8974	203.08	-1.49665	1.84884e-10	7.89086e-09	MD17G1114400	Chr17	9805432	9810065	+	2662	-	RNA recognition motif domain	RRM_1
gene:MD12G1232600	1771.87	2037.01	1320.68	737.853	767.523	938.223	1709.86	814.533	1.06968	2.06252e-10	8.77179e-09	MD12G1232600	Chr12	30740071	30741170	+	920	-	-	-
gene:MD03G1119600	133.074	127.709	123.63	34.0406	45.4455	48.663	128.138	42.7164	1.58747	2.07268e-10	8.79427e-09	MD03G1119600	Chr03	10941227	10943045	+	1029	-	Auxin response factor	Auxin_resp
gene:MD16G1106400	2230.82	2211.16	1975.14	570.41	709.959	1199.06	2139.04	826.475	1.37208	2.07652e-10	8.80024e-09	MD16G1106400	Chr16	7468946	7471200	-	1516	-	-	-
gene:MD13G1030700	892.747	983.677	1570.89	2587.09	2757.02	2456.51	1149.1	2600.21	-1.17767	2.42636e-10	1.02229e-08	MD13G1030700	Chr13	2201393	2203293	-	1322	-	Homeobox domain-like	Homeobox
gene:MD08G1024400	361.5	260.695	257.072	97.5217	74.7325	136.256	293.089	102.837	1.50991	2.49591e-10	1.04915e-08	MD08G1024400	Chr08	1760134	1762274	-	1064	-	TRAM/LAG1/CLN8 homology domain	LAG1
gene:MD02G1266500	147.743	154.095	104.006	46.9208	39.3861	24.3315	135.282	36.8795	1.87178	2.50695e-10	1.05257e-08	MD02G1266500	Chr02	32056283	32061797	-	1859	-	Pectinesterase, catalytic	-
gene:MD10G1336500	397.126	432.733	365.984	203.324	163.604	215.091	398.614	194.006	1.03749	2.54769e-10	1.0672e-08	MD10G1336500	Chr10	41294306	41296352	-	1113	-	-	-
gene:MD02G1107700	126.787	124.543	117.743	46.0008	32.3168	42.8235	123.024	40.3803	1.60369	2.61032e-10	1.0909e-08	MD02G1107700	Chr02	8700744	8708878	+	731	-	Diacylglycerol acyltransferase	-
gene:MD15G1199400	287.104	325.078	250.204	139.842	128.257	128.47	287.462	132.19	1.11936	2.69404e-10	1.12459e-08	MD15G1199400	Chr15	15869403	15872342	+	2035	-	Glycoside hydrolase family 17	Glyco_hydro_17
gene:MD05G1304500	421.226	460.175	291.414	138.002	115.128	185.893	390.938	146.341	1.41654	2.72673e-10	1.13692e-08	MD05G1304500	Chr05	43663311	43666869	+	1117	-	-	-
gene:MD10G1195100	398.173	356.741	308.094	173.883	177.742	166.428	354.336	172.684	1.03641	2.78912e-10	1.1616e-08	MD10G1195100	Chr10	29343223	29346587	+	1782	-	-	-
gene:MD04G1234800	71.2521	63.3268	51.0219	13.8002	3.0297	5.83956	61.867	7.5565	3.01363	2.79554e-10	1.16293e-08	MD04G1234800	Chr04	31397947	31400212	+	1296	-	GDSL lipase/esterase	Lipase_GDSL
gene:MD10G1283900	223.187	167.816	113.818	27.6005	42.4158	56.4491	168.274	42.1551	1.99873	2.87781e-10	1.19578e-08	MD10G1283900	Chr10	37429506	37431569	+	1784	-	Transferase	-
gene:MD10G1017900	112.117	96.0457	86.3448	16.5603	18.1782	34.0641	98.1693	22.9342	2.09884	3.03093e-10	1.25796e-08	MD10G1017900	Chr10	2289614	2294184	-	2578	-	ABC-2 type transporter	ABC2_membrane
gene:MD06G1065700	612.978	622.714	506.295	321.086	185.821	230.663	580.662	245.857	1.23789	3.03558e-10	1.25844e-08	MD06G1065700	Chr06	13974935	13978149	+	1270	-	YABBY protein	YABBY
gene:MD11G1046300	305.965	301.858	298.282	161.923	115.128	142.096	302.035	139.716	1.11004	3.12049e-10	1.29216e-08	MD11G1046300	Chr11	4024657	4028463	+	3647	-	NB-ARC	NB-ARC
gene:MD14G1227500	140.409	196.313	331.643	693.692	873.563	543.079	222.788	703.445	-1.65723	3.17714e-10	1.31411e-08	MD14G1227500	Chr14	30870058	30871496	+	1144	-	Homeobox domain-like	Myb_DNA-binding
gene:MD13G1184600	839.308	824.304	597.545	343.166	414.059	335.775	753.719	364.333	1.04881	3.23706e-10	1.33584e-08	MD13G1184600	Chr13	15677868	15679496	+	1330	-	-	Thaumatin
gene:MD03G1071500	190.704	175.204	125.592	34.9606	50.4949	63.2619	163.834	49.5725	1.72627	3.25034e-10	1.33979e-08	MD03G1071500	Chr03	5821209	5824159	+	1256	-	Decaprenyl diphosphate synthase-like	Prenyltransf
gene:MD15G1344200	340.543	296.581	243.335	113.162	134.317	136.256	293.486	127.912	1.19843	3.39938e-10	1.39963e-08	MD15G1344200	Chr15	40104505	40107868	-	1970	-	Cyclin, C-terminal domain	Cyclin_C
gene:MD14G1228300	51.3434	65.4377	126.574	378.127	254.495	252.075	81.1183	294.899	-1.85929	3.50418e-10	1.44114e-08	MD14G1228300	Chr14	30928624	30930025	+	1159	-	Glycosyl transferase, family 14	-
gene:MD01G1064900	421.226	431.678	315.944	195.043	148.455	181.026	389.616	174.842	1.15404	3.71843e-10	1.52751e-08	MD01G1064900	Chr01	16871288	16872949	-	1662	-	Cytochrome P450	p450
gene:MD05G1354000	530.199	575.219	336.549	184.003	188.851	217.037	480.656	196.63	1.28893	3.80958e-10	1.56318e-08	MD05G1354000	Chr05	47071356	47073240	+	1287	-	Oxoglutarate/iron-dependent dioxygenase	2OG-FeII_Oxy
gene:MD11G1309800	469.426	420.068	284.545	180.323	128.257	151.829	391.346	153.47	1.3484	3.92091e-10	1.60522e-08	MD11G1309800	Chr11	42315614	42319994	+	1387	-	-	-
gene:MD09G1233300	54.4869	45.3842	32.3793	1.84003	3.0297	3.89304	44.0835	2.92092	3.92242	4.03151e-10	1.64863e-08	MD09G1233300	Chr09	29321677	29323725	-	1147	-	-	-
gene:MD16G1016800	1588.5	1588.45	2473.58	3663.5	3815.4	4645.37	1883.51	4041.43	-1.10117	4.20032e-10	1.71457e-08	MD16G1016800	Chr16	1251285	1255787	+	3729	-	Glycosyl transferase, family 20	-
gene:MD16G1008900	95.3521	112.933	106.95	34.9606	34.3366	24.3315	105.078	31.2096	1.75079	4.20223e-10	1.71457e-08	MD16G1008900	Chr16	652130	652978	-	736	-	-	-
gene:MD04G1066800	434.847	422.179	299.263	162.843	161.584	189.786	385.43	171.404	1.16831	4.5355e-10	1.8443e-08	MD04G1066800	Chr04	8999281	9002402	+	2837	-	-	GRAS
gene:MD11G1286200	128.882	163.594	63.7774	10.1202	30.297	7.78609	118.751	16.0677	2.89329	4.57683e-10	1.85693e-08	MD11G1286200	Chr11	40556051	40557148	+	1098	-	-	-
gene:MD16G1173100	118.404	130.875	82.42	29.4405	27.2673	35.0374	110.567	30.5817	1.85226	4.80523e-10	1.94741e-08	MD16G1173100	Chr16	14608279	14610930	-	1746	-	Serine-threonine/tyrosine-protein kinase, catalytic domain	Pkinase_Tyr
gene:MD16G1122000	456.852	431.678	320.849	181.243	176.732	202.438	403.126	186.805	1.10888	4.91101e-10	1.98805e-08	MD16G1122000	Chr16	8792038	8794876	-	1686	-	Transcription factor, SBP-box	SBP
gene:MD15G1176400	106.878	163.594	145.216	332.126	285.801	327.989	138.563	315.305	-1.18638	4.96686e-10	2.00617e-08	MD15G1176400	Chr15	13785374	13788640	-	830	-	-	-
gene:MD00G1082000	25.1478	32.7189	70.6458	221.724	178.752	143.069	42.8375	181.182	-2.07531	5.03711e-10	2.03227e-08	MD00G1082000	Chr00	16329604	16330236	+	525	-	-	-
gene:MD15G1113000	304.917	306.08	234.505	127.882	95.9404	133.337	281.834	119.053	1.24104	5.15206e-10	2.07402e-08	MD15G1113000	Chr15	7942364	7945695	+	2226	-	Glycoside hydrolase family 17	Glyco_hydro_17
gene:MD15G1062900	185.465	156.206	215.862	495.889	337.306	442.834	185.844	425.343	-1.19417	5.54464e-10	2.22463e-08	MD15G1062900	Chr15	4329242	4331216	-	1631	-	Homeobox domain-like	Homeobox
gene:MD00G1035800	46.1043	45.3842	79.4765	156.403	175.722	182	56.9883	171.375	-1.5836	5.63081e-10	2.25669e-08	MD00G1035800	Chr00	6355537	6358563	+	1271	-	-	-
gene:MD10G1319300	370.93	334.577	259.034	133.402	135.326	158.641	321.514	142.457	1.17373	5.84408e-10	2.33699e-08	MD10G1319300	Chr10	40155347	40162874	+	4643	-	Calponin homology domain	IQ
gene:MD11G1296900	188.608	194.202	156.009	71.7613	59.584	79.8074	179.607	70.3842	1.34951	5.87137e-10	2.3453e-08	MD11G1296900	Chr11	41447553	41450390	+	1973	-	Rho GTPase activation protein	RhoGAP
gene:MD01G1120400	784.821	943.57	1296.15	1943.07	2251.06	2072.07	1008.18	2088.74	-1.05036	5.97613e-10	2.38452e-08	MD01G1120400	Chr01	23388780	23390430	-	868	-	-	-
gene:MD00G1200300	695.756	669.154	441.536	293.485	238.336	270.566	602.148	267.463	1.16956	6.04764e-10	2.41039e-08	MD00G1200300	Chr00	47367542	47367952	+	411	-	Histone-fold	Histone
gene:MD15G1049700	357.308	320.856	261.978	131.562	145.425	154.748	313.381	143.912	1.12261	6.1691e-10	2.45609e-08	MD15G1049700	Chr15	3389543	3391623	-	1036	-	-	-
gene:MD03G1194500	230.521	276.527	183.483	80.0414	80.7919	105.112	230.177	88.6485	1.37589	6.2172e-10	2.47252e-08	MD03G1194500	Chr03	26659027	26660449	+	1202	-	Glycoside hydrolase family 17	Glyco_hydro_17
gene:MD08G1169500	285.008	272.305	297.301	146.283	147.445	129.444	284.872	141.057	1.01428	6.38157e-10	2.5351e-08	MD08G1169500	Chr08	20308120	20312259	+	2360	-	GDP-fucose protein O-fucosyltransferase	-
gene:MD14G1203200	60.7738	73.8813	40.2288	4.60008	10.099	8.75935	58.2947	7.81947	2.90603	6.5598e-10	2.60304e-08	MD14G1203200	Chr14	29170197	29172293	+	1426	-	Homeobox domain-like	Myb_DNA-binding
gene:MD06G1213800	67.0608	88.6576	129.517	278.765	253.485	240.395	95.0785	257.548	-1.43497	6.60356e-10	2.61753e-08	MD06G1213800	Chr06	34642020	34645810	+	1623	-	Cytochrome P450	p450
gene:MD10G1299400	1602.12	1869.2	2266.55	4916.57	4444.57	3049.23	1912.62	4136.79	-1.11286	7.23314e-10	2.85456e-08	MD10G1299400	Chr10	38683770	38685551	+	1782	-	Uncharacterised domain, di-copper centre	-
gene:MD12G1000200	626.599	586.829	373.834	232.764	211.069	237.476	529.087	227.103	1.21919	7.25325e-10	2.85938e-08	MD12G1000200	Chr12	88269	89853	+	1442	-	Syntaxin, N-terminal domain	SNARE
gene:MD11G1173900	58.6782	45.3842	89.2884	326.606	219.148	159.615	64.4503	235.123	-1.86505	7.49449e-10	2.94805e-08	MD11G1173900	Chr11	20306962	20309343	+	2234	-	-	-
gene:MD09G1285400	181.274	230.087	342.436	661.492	656.434	536.267	251.266	618.064	-1.29715	7.524e-10	2.95323e-08	MD09G1285400	Chr09	36364455	36366937	+	2092	-	WRKY domain	WRKY
gene:MD16G1145200	465.234	470.729	385.608	1267.78	1320.95	695.881	440.524	1094.87	-1.31377	7.56011e-10	2.96097e-08	MD16G1145200	Chr16	11186169	11188822	+	1337	-	Glycoside hydrolase family 16	-
gene:MD00G1125400	484.095	441.177	312.019	92.0016	186.831	151.829	412.43	143.554	1.52428	7.87475e-10	3.07754e-08	MD00G1125400	Chr00	26716957	26718985	-	1378	-	-	-
gene:MD08G1056100	682.134	701.872	596.564	266.805	394.87	323.123	660.19	328.266	1.00902	8.10861e-10	3.16551e-08	MD08G1056100	Chr08	4346367	4347315	-	849	-	Phytocyanin domain	Cu_bind_like
gene:MD03G1222700	167.652	287.082	446.442	836.295	1046.26	833.111	300.392	905.22	-1.59025	8.22047e-10	3.20226e-08	MD03G1222700	Chr03	30738599	30740479	-	1667	-	NAC domain	NAM
gene:MD11G1054000	624.504	556.221	447.423	287.045	279.742	246.235	542.716	271.007	1.00111	8.53582e-10	3.31796e-08	MD11G1054000	Chr11	4607318	4610481	+	1949	-	Basic-leucine zipper domain	bZIP_1
gene:MD07G1270900	147.743	102.378	162.878	488.529	503.94	255.968	137.666	416.145	-1.59498	8.6743e-10	3.36816e-08	MD07G1270900	Chr07	33782669	33783966	-	886	-	-	-
gene:MD05G1294800	84.8738	86.5467	121.668	252.084	253.485	207.305	97.6961	237.625	-1.27991	8.906e-10	3.45442e-08	MD05G1294800	Chr05	42717763	42719559	-	545	-	Malectin	-
gene:MD04G1147100	710.425	587.884	465.085	254.844	210.059	308.524	587.798	257.809	1.18818	9.18325e-10	3.54674e-08	MD04G1147100	Chr04	23545356	23547458	-	2103	-	-	-
gene:MD05G1268400	583.638	716.649	729.025	1533.67	1482.53	1054.04	676.437	1356.75	-1.00402	9.44719e-10	3.64478e-08	MD05G1268400	Chr05	40390434	40392020	+	1587	-	FAD-binding, type 2	FAD_binding_4
gene:MD15G1321300	1891.32	2043.35	2995.58	7038.12	5934.17	3924.19	2310.08	5632.16	-1.28564	9.85461e-10	3.79387e-08	MD15G1321300	Chr15	33511841	33513542	-	1246	-	Haem peroxidase	-
gene:MD10G1218500	282.913	237.476	225.674	520.729	552.415	421.422	248.687	498.189	-1.00283	9.97078e-10	3.83451e-08	MD10G1218500	Chr10	31647042	31650855	+	2777	-	DNA glycosylase	-
gene:MD15G1171800	285.008	315.579	375.796	573.17	631.187	796.127	325.461	666.828	-1.0339	9.99928e-10	3.84138e-08	MD15G1171800	Chr15	13335329	13338004	-	2143	-	F-box domain	-
gene:MD11G1027400	469.426	439.066	337.53	201.484	192.891	212.171	415.34	202.182	1.03772	1.04171e-09	3.99342e-08	MD11G1027400	Chr11	2390782	2391192	-	411	-	Histone-fold	Histone
gene:MD13G1059000	34.5782	21.1089	28.4545	109.482	99.98	87.5935	28.0472	99.0185	-1.81972	1.0492e-09	4.01784e-08	MD13G1059000	Chr13	4113153	4114729	-	1286	-	UspA	Usp
gene:MD04G1131600	221.091	176.26	142.273	69.9212	49.485	69.1015	179.874	62.8359	1.51426	1.05918e-09	4.0518e-08	MD04G1131600	Chr04	21841317	21842651	-	1335	-	-	-
gene:MD17G1153400	355.213	484.45	365.003	158.243	214.099	174.214	401.555	182.185	1.14114	1.0757e-09	4.11062e-08	MD17G1153400	Chr17	14473187	14474430	-	954	-	-	-
gene:MD11G1114300	261.956	199.48	154.047	79.1214	76.7523	67.155	205.161	74.3429	1.46314	1.15707e-09	4.41691e-08	MD11G1114300	Chr11	10330124	10331832	-	1342	-	Major intrinsic protein	-
gene:MD12G1215100	117.356	81.2694	69.6646	13.8002	10.099	27.2513	89.4301	17.0502	2.38921	1.16291e-09	4.43452e-08	MD12G1215100	Chr12	29365566	29368685	+	2775	-	-	FH2
novel.550	31.4347	32.7189	44.1536	132.482	90.8909	164.481	36.1024	129.285	-1.83846	1.16467e-09	4.43653e-08	-	Chr09	2848552	2852128	+	3577	-	- && - && -	-
gene:MD06G1094800	1775.02	1529.34	1269.66	554.77	480.712	877.881	1524.67	637.788	1.25719	1.21686e-09	4.63048e-08	MD06G1094800	Chr06	22745251	22747463	-	1946	-	-	-
gene:MD10G1036400	400.269	321.911	266.884	158.243	141.386	107.059	329.688	135.562	1.28076	1.25041e-09	4.74815e-08	MD10G1036400	Chr10	4821741	4823195	-	1455	-	FAE1/Type III polyketide synthase-like protein	-
gene:MD05G1279300	140.409	143.541	172.69	303.605	335.286	291.005	152.213	309.966	-1.02434	1.30414e-09	4.94179e-08	MD05G1279300	Chr05	41354516	41357722	-	1968	-	-	-
gene:MD09G1234800	288.152	377.85	365.984	632.051	1114.93	725.079	343.995	824.02	-1.25965	1.30722e-09	4.9459e-08	MD09G1234800	Chr09	29506566	29510529	-	3114	-	Glycosyl transferase, family 20	-
gene:MD11G1142300	80.6825	50.6615	32.3793	4.60008	7.06929	5.83956	54.5744	5.83631	3.22898	1.36403e-09	5.15252e-08	MD11G1142300	Chr11	13276574	13279732	-	532	-	-	-
gene:MD09G1066700	801.586	809.528	623.056	399.287	398.91	283.219	744.723	360.472	1.04635	1.37833e-09	5.19568e-08	MD09G1066700	Chr09	4533268	4538276	-	1950	-	Peptidase S10, serine carboxypeptidase	Peptidase_S10
gene:MD01G1200600	472.569	482.339	393.458	171.123	145.425	253.048	449.455	189.865	1.24262	1.43649e-09	5.40367e-08	MD01G1200600	Chr01	29727100	29733141	-	1111	-	-	Cytochrom_B561
gene:MD02G1163500	127.835	106.6	158.953	261.285	323.168	306.577	131.129	297.01	-1.17696	1.44373e-09	5.42276e-08	MD02G1163500	Chr02	13947071	13948105	+	1035	-	Zinc finger, Dof-type	zf-Dof
gene:MD06G1027300	93.2564	117.155	167.784	394.687	291.861	298.791	126.065	328.446	-1.37996	1.44457e-09	5.42276e-08	MD06G1027300	Chr06	3351729	3355059	+	1508	-	Glycoside hydrolase family 16	-
gene:MD11G1284700	1945.81	2038.07	1624.85	572.25	1087.66	790.288	1869.58	816.733	1.19527	1.46371e-09	5.48892e-08	MD11G1284700	Chr11	40311288	40312941	+	1581	-	Acyl transferase/acyl hydrolase/lysophospholipase	-
gene:MD06G1091600	57.6304	49.606	103.025	204.244	200.97	222.877	70.0872	209.363	-1.57452	1.49275e-09	5.58621e-08	MD06G1091600	Chr06	22115641	22121156	-	1918	-	Six-hairpin glycosidase-like	-
gene:MD15G1434600	76.4912	109.767	173.671	335.806	397.9	307.55	119.976	347.085	-1.52982	1.53089e-09	5.71713e-08	MD15G1434600	Chr15	53484450	53485112	-	663	-	-	-
gene:MD08G1118000	437.991	413.735	334.586	190.443	155.524	214.117	395.437	186.695	1.08142	1.64535e-09	6.1256e-08	MD08G1118000	Chr08	10786724	10790965	-	2140	-	Transmembrane protein TauE-like	-
gene:MD14G1071300	126.787	106.6	126.574	316.486	263.584	228.716	119.987	269.595	-1.16804	1.64756e-09	6.12749e-08	MD14G1071300	Chr14	7869358	7871425	+	1354	-	-	-
gene:MD15G1270100	309.108	241.697	145.216	57.041	84.8315	72.9946	232.007	71.6224	1.69661	1.69459e-09	6.29593e-08	MD15G1270100	Chr15	23404099	23409680	-	1610	-	-	-
gene:MD06G1124400	68.1086	67.5486	57.8903	14.7203	13.1287	14.5989	64.5158	14.1493	2.1868	1.72657e-09	6.40159e-08	MD06G1124400	Chr06	26645912	26650494	+	1772	-	B3 DNA binding domain	B3
gene:MD17G1082400	46.1043	69.6595	23.5486	3.68006	2.0198	1.94652	46.4375	2.54879	4.17386	1.74637e-09	6.46836e-08	MD17G1082400	Chr17	6881298	6883159	-	1005	-	-	-
gene:MD15G1216400	956.664	819.027	635.812	320.166	342.356	452.566	803.834	371.696	1.11266	1.75628e-09	6.49176e-08	MD15G1216400	Chr15	17463531	17464290	+	645	-	Cupin 1	-
gene:MD15G1035100	426.465	415.846	719.213	1132.54	1218.95	1144.55	520.508	1165.35	-1.16181	1.79922e-09	6.63014e-08	MD15G1035100	Chr15	2477618	2481905	+	2409	-	Xanthine/uracil/vitamin C permease	-
gene:MD17G1105700	775.39	765.199	1126.41	1562.19	1803.68	2131.44	888.999	1832.44	-1.04296	1.83418e-09	6.73838e-08	MD17G1105700	Chr17	8954855	8956847	-	1199	-	-	-
gene:MD03G1175000	360.452	297.636	281.602	124.202	153.505	161.561	313.23	146.423	1.09791	1.87344e-09	6.86863e-08	MD03G1175000	Chr03	23915062	23917561	+	1412	-	-	-
gene:MD00G1110000	338.447	387.349	636.793	1114.14	1024.04	1030.68	454.197	1056.29	-1.2167	1.88739e-09	6.91279e-08	MD00G1110000	Chr00	22993098	22993463	-	223	-	-	-
gene:MD03G1091100	98.4955	121.376	148.16	260.365	279.742	273.486	122.677	271.198	-1.14231	2.00528e-09	7.31997e-08	MD03G1091100	Chr03	7562926	7565784	+	1890	-	FAD/NAD(P)-binding domain	-
gene:MD14G1196400	640.221	504.504	436.63	249.324	272.673	260.834	527.118	260.944	1.01422	2.00666e-09	7.31997e-08	MD14G1196400	Chr14	28671160	28673879	-	1524	-	-	-
gene:MD07G1186200	610.882	693.429	718.232	1329.42	1767.32	1076.43	674.181	1391.06	-1.04464	2.03778e-09	7.42597e-08	MD07G1186200	Chr07	26716169	26719635	-	3303	-	Serine-threonine/tyrosine-protein kinase, catalytic domain	Pkinase_Tyr
gene:MD12G1116800	58.6782	65.4377	61.815	16.5603	8.07919	11.6791	61.977	12.1062	2.3471	2.16707e-09	7.84966e-08	MD12G1116800	Chr12	18656327	18656874	+	507	-	-	-
gene:MD01G1196800	22.0043	22.1644	20.605	118.682	247.425	54.5026	21.5912	140.203	-2.69845	2.17246e-09	7.8613e-08	MD01G1196800	Chr01	29468943	29470622	+	1680	-	Multi antimicrobial extrusion protein	MatE
gene:MD04G1016900	610.882	551.999	458.216	303.605	215.108	268.62	540.366	262.445	1.04028	2.21187e-09	7.98793e-08	MD04G1016900	Chr04	1836830	1839627	-	1607	-	Transferase	-
gene:MD16G1264600	12.5739	4.22179	16.6802	77.2814	62.6137	59.3689	11.1586	66.4213	-2.56483	2.27123e-09	8.17778e-08	MD16G1264600	Chr16	33542495	33543543	+	659	-	-	-
gene:MD14G1044500	68.1086	30.608	58.8715	224.484	150.475	155.722	52.5294	176.894	-1.75118	2.42811e-09	8.70796e-08	MD14G1044500	Chr14	4203464	4210586	-	2801	-	ABC-2 type transporter	ABC2_membrane
gene:MD17G1226500	181.274	223.755	317.906	470.128	631.187	599.529	240.978	566.948	-1.23257	2.43228e-09	8.71428e-08	MD17G1226500	Chr17	27464529	27468087	-	1918	-	-	-
gene:MD17G1084900	742.908	746.201	892.884	1672.59	1298.73	2439.96	793.998	1803.76	-1.18368	2.51075e-09	8.95987e-08	MD17G1084900	Chr17	6990884	6991162	-	279	-	-	-
gene:MD04G1124800	1200.81	1238.04	976.285	446.208	375.682	678.363	1138.38	500.084	1.18647	2.51847e-09	8.96971e-08	MD04G1124800	Chr04	21160708	21161019	-	312	-	Histone-fold	-
gene:MD09G1133000	89.0651	108.711	128.536	226.324	244.396	257.914	108.771	242.878	-1.15683	2.63465e-09	9.32836e-08	MD09G1133000	Chr09	10199196	10199877	-	423	-	-	-
gene:MD15G1057500	206.422	295.525	117.743	69.0012	43.4257	26.278	206.563	46.235	2.15577	2.73059e-09	9.63974e-08	MD15G1057500	Chr15	3850899	3853453	-	1643	-	Cytochrome P450	p450
gene:MD07G1137500	605.643	497.116	446.442	256.684	207.029	287.112	516.4	250.275	1.04396	2.82841e-09	9.95589e-08	MD07G1137500	Chr07	20018667	20022616	-	2609	-	Myc-type, basic helix-loop-helix (bHLH) domain	-
gene:MD04G1208400	189.656	200.535	97.1379	54.2809	44.4356	40.8769	162.443	46.5312	1.80074	2.85391e-09	1.00261e-07	MD04G1208400	Chr04	29335241	29339625	+	1928	-	Serine-threonine/tyrosine-protein kinase, catalytic domain	Pkinase_Tyr
gene:MD11G1050900	268.243	241.697	335.567	577.77	486.771	639.432	281.836	567.991	-1.01019	2.88187e-09	1.01047e-07	MD11G1050900	Chr11	4370049	4372667	+	1248	-	-	-
gene:MD10G1170300	84.8738	91.8239	68.6834	12.8802	26.2574	20.4385	81.7937	19.8587	2.04837	3.09321e-09	1.08247e-07	MD10G1170300	Chr10	26296194	26296655	+	462	-	-	Self-incomp_S1
gene:MD06G1161300	188.608	163.594	216.843	405.727	635.226	364	189.682	468.318	-1.30254	3.17068e-09	1.10744e-07	MD06G1161300	Chr06	30224263	30227849	-	1465	-	Zinc finger, TAZ-type	zf-TAZ
gene:MD11G1054100	35.626	41.1624	56.9091	115.002	131.287	153.775	44.5659	133.355	-1.57719	3.18299e-09	1.11067e-07	MD11G1054100	Chr11	4611387	4612558	-	726	-	-	-
gene:MD13G1235500	387.695	379.961	264.922	172.043	152.495	130.417	344.193	151.652	1.18088	3.23885e-09	1.12907e-07	MD13G1235500	Chr13	23711177	23714177	-	1310	-	Phospholipase A2 domain	-
gene:MD00G1093200	58.6782	94.9903	126.574	342.246	222.178	267.647	93.414	277.357	-1.56853	3.24202e-09	1.12908e-07	MD00G1093200	Chr00	19600410	19600838	-	429	-	-	-
gene:MD07G1213300	155.078	159.373	106.95	14.7203	52.5147	26.278	140.467	31.171	2.17882	3.26627e-09	1.13644e-07	MD07G1213300	Chr07	29100838	29103879	+	1999	-	Multicopper oxidase, type 3	-
gene:MD08G1189500	833.021	962.568	1451.18	2630.33	2085.44	2277.43	1082.26	2331.07	-1.10663	3.40858e-09	1.18254e-07	MD08G1189500	Chr08	23915893	23917129	-	890	-	Phytocyanin domain	Cu_bind_like
gene:MD02G1133600	96.3999	121.376	69.6646	29.4405	24.2376	21.4117	95.8136	25.0299	1.93271	3.44224e-09	1.19192e-07	MD02G1133600	Chr02	10797592	10799460	-	1384	-	Fatty acid desaturase domain	-
gene:MD08G1049300	174.987	195.258	159.934	69.9212	71.7028	83.7004	176.726	75.1082	1.23416	3.48786e-09	1.20657e-07	MD08G1049300	Chr08	3843550	3847004	-	1471	-	-	-
gene:MD09G1162700	31.4347	81.2694	39.2476	6.44011	4.0396	2.91978	50.6506	4.4665	3.49375	3.54904e-09	1.22538e-07	MD09G1162700	Chr09	13218642	13219654	-	886	-	-	-
gene:MD09G1053700	100.591	104.489	164.84	413.087	295.9	269.593	123.307	326.194	-1.40203	3.58692e-09	1.23728e-07	MD09G1053700	Chr09	3559688	3561425	+	1533	-	NAC domain	NAM
gene:MD06G1002600	427.513	375.739	282.583	187.683	122.198	107.059	361.945	138.98	1.37843	3.63646e-09	1.25317e-07	MD06G1002600	Chr06	254411	257948	-	1747	-	Membrane transport protein	-
gene:MD16G1167900	186.513	159.373	131.48	64.4011	55.5444	64.2352	159.122	61.3936	1.37186	3.70251e-09	1.27472e-07	MD16G1167900	Chr16	13975366	13981321	+	4275	-	Armadillo-type fold	-
gene:MD04G1146900	774.343	760.977	530.824	387.327	250.455	261.807	688.715	299.863	1.19808	3.7149e-09	1.27655e-07	MD04G1146900	Chr04	23516338	23518944	-	1471	-	Major facilitator superfamily	MFS_1
gene:MD12G1093500	196.991	238.531	140.31	51.5209	67.6632	79.8074	191.944	66.3305	1.53355	3.72826e-09	1.27993e-07	MD12G1093500	Chr12	12267297	12269249	+	1119	-	Signal transduction response regulator, receiver domain	Response_reg
gene:MD15G1384100	107.926	126.654	135.404	314.646	248.435	243.315	123.328	268.799	-1.12405	3.83655e-09	1.31586e-07	MD15G1384100	Chr15	47328301	47329266	-	966	-	-	-
gene:MD01G1218100	938.851	701.872	554.373	292.565	385.781	254.994	731.699	311.114	1.23404	3.9051e-09	1.3381e-07	MD01G1218100	Chr01	31051769	31054697	-	1893	-	IQ motif, EF-hand binding site	IQ
gene:MD15G1085800	116.309	142.485	165.821	303.605	336.296	271.54	141.538	303.814	-1.1003	3.9577e-09	1.35484e-07	MD15G1085800	Chr15	5918936	5921920	-	1477	-	Acyl transferase/acyl hydrolase/lysophospholipase	-
gene:MD16G1050400	14.6695	15.8317	33.3605	113.162	91.9008	75.9143	21.2873	93.659	-2.1303	4.02274e-09	1.3745e-07	MD16G1050400	Chr16	3605956	3610090	+	2414	-	ABC-2 type transporter	ABC2_membrane
gene:MD10G1226800	97.4477	92.8794	63.7774	15.6403	27.2673	19.4652	84.7015	20.7909	2.03055	4.11891e-09	1.40485e-07	MD10G1226800	Chr10	32374710	32377010	-	2301	-	-	-
gene:MD11G1242900	669.56	626.936	490.596	240.124	273.683	346.481	595.697	286.763	1.05478	4.11933e-09	1.40485e-07	MD11G1242900	Chr11	35308319	35310363	+	1739	-	-	-
gene:MD05G1144000	188.608	213.2	149.141	85.5615	61.6038	65.2085	183.65	70.7913	1.37179	4.12657e-09	1.40599e-07	MD05G1144000	Chr05	27520637	27521194	+	558	-	-	-
gene:MD09G1168300	264.052	300.802	447.423	872.175	721.068	665.71	337.426	752.984	-1.15717	4.14443e-09	1.41075e-07	MD09G1168300	Chr09	13934972	13942392	-	2772	-	Squalene cyclase, C-terminal	-
gene:MD17G1216900	132.026	136.153	167.784	286.125	300.95	286.139	145.321	291.071	-1.00037	4.24883e-09	1.44492e-07	MD17G1216900	Chr17	26379911	26381718	+	557	-	-	-
gene:MD15G1232200	373.026	288.137	316.925	120.522	139.366	181.026	326.029	146.972	1.15028	4.4964e-09	1.52624e-07	MD15G1232200	Chr15	18982544	18985383	-	2214	-	-	-
gene:MD07G1017700	500.86	477.062	344.398	160.083	195.92	235.529	440.774	197.177	1.16074	4.80469e-09	1.62783e-07	MD07G1017700	Chr07	1527938	1534760	-	4522	-	DNA topoisomerase, type IIA-like domain	DNA_gyraseB
gene:MD01G1035100	466.282	499.227	342.436	182.163	163.604	238.449	435.981	194.739	1.16191	4.92181e-09	1.66595e-07	MD01G1035100	Chr01	11928882	11934218	-	1733	-	-	-
gene:MD00G1070500	0	0	0.981191	52.4409	79.782	39.9037	0.327064	57.3755	-7.28272	5.01936e-09	1.69579e-07	MD00G1070500	Chr00	13717029	13719220	-	1197	-	Glycoside hydrolase, family 28	-
gene:MD03G1284600	1266.82	1338.31	1009.65	638.491	430.217	676.416	1204.92	581.708	1.04986	5.13108e-09	1.73192e-07	MD03G1284600	Chr03	36466338	36467713	+	1146	-	-	-
gene:MD01G1159400	432.752	557.276	871.298	1873.15	1416.89	1302.22	620.442	1530.75	-1.30241	5.15953e-09	1.7399e-07	MD01G1159400	Chr01	26568702	26571531	-	2326	-	Multicopper oxidase, type 3	-
gene:MD09G1032100	177.082	187.87	249.223	417.687	375.682	448.673	204.725	414.014	-1.01467	5.37585e-09	1.8061e-07	MD09G1032100	Chr09	1942706	1948636	+	4259	-	P-type ATPase, C-terminal	E1-E2_ATPase
gene:MD07G1143600	707.282	667.043	497.464	305.445	354.475	275.433	623.929	311.784	1.00073	5.45094e-09	1.82963e-07	MD07G1143600	Chr07	20927427	20930380	-	1453	-	GDSL lipase/esterase	Lipase_GDSL
gene:MD14G1201500	177.082	205.812	192.313	442.528	430.217	313.39	191.736	395.378	-1.04433	5.58805e-09	1.87044e-07	MD14G1201500	Chr14	29037240	29038252	-	743	-	-	-
gene:MD16G1188800	366.739	382.072	305.15	202.404	144.416	144.043	351.32	163.621	1.10006	5.59777e-09	1.87197e-07	MD16G1188800	Chr16	16392366	16393091	-	726	-	-	-
gene:MD08G1113500	97.4477	99.212	179.558	315.566	303.98	342.588	125.406	320.711	-1.35189	5.65498e-09	1.88667e-07	MD08G1113500	Chr08	10061645	10064167	-	2329	-	-	-
gene:MD16G1159900	64.9651	98.1566	181.52	342.246	367.603	364	114.881	357.95	-1.63676	5.78641e-09	1.92614e-07	MD16G1159900	Chr16	12957582	12958061	-	480	-	Bet v I/Major latex protein	-
gene:MD13G1148200	101.639	120.321	150.122	356.046	264.594	254.021	124.027	291.554	-1.23235	5.79694e-09	1.92787e-07	MD13G1148200	Chr13	11600669	11602793	+	1432	-	Homeobox domain-like	Myb_DNA-binding
gene:MD04G1083800	255.669	328.244	261.978	148.123	132.297	124.577	281.964	134.999	1.06128	5.83003e-09	1.93709e-07	MD04G1083800	Chr04	12064184	12067335	+	1226	-	YABBY protein	YABBY
gene:MD02G1146200	63.9173	64.3823	137.367	239.204	322.158	258.887	88.5555	273.416	-1.62249	5.91366e-09	1.96307e-07	MD02G1146200	Chr02	12078963	12082757	+	1776	-	-	-
gene:MD16G1118200	248.335	177.315	138.348	42.3207	80.7919	46.7165	187.999	56.6097	1.73439	5.94199e-09	1.97067e-07	MD16G1118200	Chr16	8401568	8407573	+	756	-	O-methyltransferase, family 3	-
gene:MD04G1111100	48.1999	60.1605	71.6269	172.043	154.515	139.176	59.9958	155.245	-1.36985	5.99215e-09	1.98503e-07	MD04G1111100	Chr04	19587324	19590054	+	2192	-	PPM-type phosphatase domain	PP2C
gene:MD08G1155300	110.022	143.541	94.1943	19.3203	42.4158	34.0641	115.919	31.9334	1.86496	6.01567e-09	1.98963e-07	MD08G1155300	Chr08	17288610	17292376	+	1071	-	Phosphoribosyltransferase domain	Pribosyltran
gene:MD10G1048700	0	2.11089	5.88715	74.5213	33.3267	34.0641	2.66601	47.304	-4.12449	6.40397e-09	2.11033e-07	MD10G1048700	Chr10	6472205	6479885	-	1872	-	ABC-2 type transporter	ABC2_membrane
gene:MD16G1047700	734.525	675.486	880.128	1407.62	1292.67	2077.91	763.38	1592.74	-1.06076	6.51206e-09	2.144e-07	MD16G1047700	Chr16	3329564	3330772	-	1209	-	B3 DNA binding domain	B3
gene:MD08G1243000	430.656	443.288	308.094	211.604	173.703	166.428	394.013	183.911	1.09749	6.69047e-09	2.19572e-07	MD08G1243000	Chr08	30847344	30850077	-	1757	-	Cytochrome P450	p450
gene:MD17G1127800	89.0651	107.656	47.0972	20.2404	15.1485	12.6524	81.2726	16.0137	2.33807	6.8067e-09	2.22681e-07	MD17G1127800	Chr17	11206478	11210535	-	1856	-	UDP-glucuronosyl/UDP-glucosyltransferase	UDPGT
gene:MD09G1207800	180.226	206.868	133.442	69.0012	34.3366	63.2619	173.512	55.5332	1.63905	6.8669e-09	2.24447e-07	MD09G1207800	Chr09	19916162	19919404	-	1341	-	WD40-repeat-containing domain	-
gene:MD05G1323400	334.256	430.622	356.172	109.482	195.92	168.374	373.684	157.925	1.2446	6.88585e-09	2.24863e-07	MD05G1323400	Chr05	45055359	45056077	+	311	-	-	-
gene:MD03G1103100	377.217	407.403	513.163	808.694	1426.99	837.977	432.594	1024.55	-1.24312	7.00603e-09	2.28581e-07	MD03G1103100	Chr03	8815942	8819213	+	2466	-	-	-
gene:MD06G1140100	4.1913	2.11089	17.6614	77.2814	82.8117	48.663	7.98788	69.5854	-3.10333	7.03278e-09	2.29041e-07	MD06G1140100	Chr06	28419344	28421787	-	939	-	Transcription factor, MADS-box	SRF-TF
gene:MD04G1228800	5.23912	4.22179	5.88715	34.9606	44.4356	49.6363	5.11602	43.0108	-3.06679	7.08701e-09	2.30599e-07	MD04G1228800	Chr04	30908814	30909560	+	747	-	DNA-binding domain	AP2
gene:MD01G1043300	164.509	206.868	351.266	877.695	615.028	533.347	240.881	675.357	-1.48634	7.29698e-09	2.36685e-07	MD01G1043300	Chr01	14194872	14201482	-	2438	-	Galactose mutarotase-like domain	-
gene:MD14G1194100	66.013	53.8278	52.0031	3.68006	11.1089	13.6256	57.2813	9.47153	2.60667	7.30025e-09	2.36685e-07	MD14G1194100	Chr14	28528146	28530941	+	2029	-	Proton-dependent oligopeptide transporter family	-
gene:MD03G1285600	52.3912	54.8833	87.326	167.443	158.554	206.331	64.8668	177.443	-1.44828	7.38687e-09	2.38802e-07	MD03G1285600	Chr03	36517667	36525628	+	942	-	-	-
gene:MD11G1230400	46.1043	78.1031	119.705	251.164	215.108	293.925	81.3042	253.399	-1.63716	7.556e-09	2.43884e-07	MD11G1230400	Chr11	33501665	33504059	-	2144	-	GH3 family	-
gene:MD10G1239200	272.434	236.42	201.144	59.801	69.683	120.684	236.666	83.3895	1.50548	7.64841e-09	2.46646e-07	MD10G1239200	Chr10	33533419	33533634	-	216	-	-	-
gene:MD17G1061000	92.2086	94.9903	71.6269	24.8404	17.1683	29.1978	86.2753	23.7355	1.85795	7.76524e-09	2.5019e-07	MD17G1061000	Chr17	4934698	4936060	-	1317	-	Transferase	-
gene:MD12G1185000	1652.42	1877.64	2621.74	3892.59	5228.25	3665.3	2050.6	4262.04	-1.05525	7.98521e-09	2.5682e-07	MD12G1185000	Chr12	26597295	26600175	+	2340	-	Protein kinase domain	Pkinase
gene:MD15G1378900	143.552	132.986	79.4765	41.4007	29.2871	32.1176	118.672	34.2685	1.78753	8.06075e-09	2.59019e-07	MD15G1378900	Chr15	46455214	46459249	-	1919	-	Multi antimicrobial extrusion protein	MatE
gene:MD15G1106200	429.608	394.737	400.326	240.124	148.455	196.599	408.224	195.059	1.06338	8.15152e-09	2.61703e-07	MD15G1106200	Chr15	7412846	7415161	-	1726	-	UDP-glucuronosyl/UDP-glucosyltransferase	UDPGT
gene:MD08G1024300	97.4477	106.6	75.5517	31.2805	19.1881	29.1978	93.1999	26.5555	1.80585	8.15883e-09	2.61705e-07	MD08G1024300	Chr08	1749277	1751748	+	2115	-	Homeobox domain-like	POX
gene:MD02G1036300	72.2999	59.105	50.0407	9.20016	17.1683	7.78609	60.4819	11.3848	2.41597	8.38249e-09	2.68334e-07	MD02G1036300	Chr02	2753692	2755551	-	1521	-	Protein kinase domain	Pkinase
gene:MD13G1033600	226.33	295.525	349.304	637.571	503.94	725.079	290.386	622.197	-1.09883	8.38776e-09	2.68334e-07	MD13G1033600	Chr13	2365099	2365611	+	513	-	-	-
gene:MD03G1053500	210.613	250.141	296.32	689.092	557.464	427.261	252.358	557.939	-1.14428	8.60467e-09	2.74715e-07	MD03G1053500	Chr03	4266286	4271770	+	2790	-	Protein kinase domain	Pkinase
gene:MD03G1028800	144.6	148.818	113.818	55.201	46.4554	53.5293	135.745	51.7286	1.38932	8.61003e-09	2.74715e-07	MD03G1028800	Chr03	2348339	2353124	+	2305	-	Cellulose synthase	-
gene:MD16G1158300	360.452	284.971	310.056	554.77	599.88	870.095	318.493	674.915	-1.08334	8.72701e-09	2.78202e-07	MD16G1158300	Chr16	12678643	12684435	+	2569	-	Glycoside hydrolase family 3 C-terminal domain	Glyco_hydro_3_C
gene:MD03G1119500	117.356	129.82	104.006	35.8806	34.3366	50.6096	117.061	40.2756	1.53863	8.80269e-09	2.80368e-07	MD03G1119500	Chr03	10940097	10941225	-	831	-	-	-
gene:MD12G1256400	68.1086	99.212	100.081	219.884	202.99	194.652	89.134	205.842	-1.2067	8.82217e-09	2.80741e-07	MD12G1256400	Chr12	32410076	32411275	+	1200	-	Serine-threonine/tyrosine-protein kinase, catalytic domain	Pkinase_Tyr
gene:MD15G1420300	85.9216	67.5486	51.0219	16.5603	6.05939	15.5722	68.1641	12.7306	2.41111	8.89299e-09	2.82497e-07	MD15G1420300	Chr15	52189670	52190699	+	867	-	-	-
gene:MD13G1237300	472.569	576.274	716.269	1213.5	1791.56	1028.74	588.371	1344.6	-1.1918	9.27673e-09	2.94428e-07	MD13G1237300	Chr13	24139197	24140931	-	1202	-	Glycoside hydrolase family 16	-
gene:MD13G1141100	426.465	335.632	314.962	189.523	181.782	144.043	359.02	171.783	1.06267	9.41835e-09	2.98661e-07	MD13G1141100	Chr13	10913576	10918158	+	2714	-	Protein kinase domain	Pkinase
gene:MD05G1326500	146.695	224.81	358.135	743.373	608.969	614.128	243.213	655.49	-1.42914	9.49925e-09	3.00436e-07	MD05G1326500	Chr05	45257238	45259019	+	1484	-	Homeobox domain-like	Myb_DNA-binding
gene:MD14G1001400	217.948	249.086	362.06	648.611	706.929	504.149	276.364	619.897	-1.16417	9.57487e-09	3.02563e-07	MD14G1001400	Chr14	276533	278702	+	1668	-	Thioredoxin domain	-
gene:MD00G1017200	725.095	636.435	492.558	164.683	186.831	341.615	618.029	231.043	1.41965	9.82427e-09	3.09902e-07	MD00G1017200	Chr00	2503161	2503739	+	579	-	-	-
gene:MD04G1138500	95.3521	83.3803	87.326	283.365	178.752	196.599	88.6861	219.572	-1.30943	9.83886e-09	3.10091e-07	MD04G1138500	Chr04	22623404	22627516	-	2087	-	Proton-dependent oligopeptide transporter family	-
gene:MD09G1088700	271.387	294.47	383.646	908.976	640.276	561.571	316.501	703.608	-1.15228	9.85663e-09	3.10381e-07	MD09G1088700	Chr09	6468692	6470254	+	1447	-	-	-
gene:MD13G1216300	396.078	349.353	263.94	126.962	163.604	165.454	336.457	152.007	1.14672	9.95314e-09	3.13147e-07	MD13G1216300	Chr13	20606255	20610256	-	2992	-	Kinesin motor domain	Kinesin
novel.968	115.261	94.9903	58.8715	18.4003	4.0396	22.385	89.7075	14.9416	2.57765	1.00741e-08	3.16679e-07	-	Chr15	52173752	52175085	+	1002	-	- && - && -	-
gene:MD12G1254300	118.404	128.765	131.48	289.805	222.178	271.54	126.216	261.174	-1.04968	1.01123e-08	3.17539e-07	MD12G1254300	Chr12	32271325	32274408	+	1394	-	-	-
gene:MD03G1023100	678.991	659.655	410.138	172.963	215.108	303.657	582.928	230.576	1.33818	1.01191e-08	3.17539e-07	MD03G1023100	Chr03	1830576	1830998	-	423	-	Histone-fold	Histone
gene:MD13G1104100	112.117	119.266	95.1755	31.2805	42.4158	38.9304	108.853	37.5422	1.5378	1.01593e-08	3.18526e-07	MD13G1104100	Chr13	7441069	7443418	+	1741	-	Cytochrome P450	p450
gene:MD12G1110500	12.5739	32.7189	37.2853	145.363	109.069	89.54	27.526	114.657	-2.05568	1.03156e-08	3.22866e-07	MD12G1110500	Chr12	17457716	17459639	+	1366	-	Homeobox domain-like	Myb_DNA-binding
gene:MD10G1192500	452.66	401.07	318.887	162.843	185.821	215.091	390.872	187.918	1.0566	1.06161e-08	3.31983e-07	MD10G1192500	Chr10	28885218	28888592	-	2001	-	Fungal lipase-like domain	Lipase_3
gene:MD13G1205800	256.717	270.194	177.596	104.882	42.4158	74.9411	234.836	74.0796	1.66011	1.06973e-08	3.34231e-07	MD13G1205800	Chr13	18658544	18659913	+	601	-	-	-
gene:MD10G1127200	64.9651	58.0496	56.9091	13.8002	13.1287	14.5989	59.9746	13.8426	2.11442	1.07883e-08	3.36784e-07	MD10G1127200	Chr10	20744137	20748033	+	2490	-	-	-
gene:MD12G1023300	97.4477	143.541	198.201	471.048	382.752	308.524	146.396	387.441	-1.40275	1.08702e-08	3.38701e-07	MD12G1023300	Chr12	2334733	2339497	-	1569	-	Purple acid phosphatase-like, N-terminal	Metallophos
gene:MD16G1196800	39.8173	53.8278	83.4012	259.445	178.752	145.016	59.0155	194.404	-1.71753	1.08778e-08	3.38701e-07	MD16G1196800	Chr16	17497374	17498648	+	861	-	-	-
gene:MD07G1009600	69.1564	96.0457	80.4577	163.763	199.96	232.609	81.8866	198.777	-1.27909	1.09862e-08	3.41489e-07	MD07G1009600	Chr07	897356	898292	-	569	-	-	-
gene:MD16G1161100	72.2999	90.7685	81.4389	471.048	261.564	153.775	81.5024	295.462	-1.85894	1.12479e-08	3.49024e-07	MD16G1161100	Chr16	13142583	13143510	+	775	-	Bet v I/Major latex protein	-
gene:MD10G1101400	147.743	148.818	60.8338	18.4003	31.3069	30.1711	119.132	26.6261	2.16364	1.13489e-08	3.51554e-07	MD10G1101400	Chr10	16508247	16508799	+	469	-	-	-
gene:MD12G1133800	231.569	202.646	169.746	96.6017	87.8612	82.7272	201.32	89.0634	1.17487	1.26207e-08	3.89613e-07	MD12G1133800	Chr12	20921112	20923109	+	1481	-	Heavy metal-associated domain, HMA	HMA
gene:MD02G1297600	134.122	137.208	107.931	45.0808	44.4356	53.5293	126.42	47.6819	1.40577	1.29178e-08	3.98106e-07	MD02G1297600	Chr02	35273385	35274679	+	984	-	Cytokinin dehydrogenase 1, FAD/cytokinin binding domain	-
gene:MD16G1118100	83.826	105.545	41.21	13.8002	6.05939	17.5187	76.8602	12.4594	2.6182	1.29364e-08	3.98339e-07	MD16G1118100	Chr16	8395611	8398487	-	1495	-	Oxidoreductase, molybdopterin-binding domain	-
gene:MD13G1176500	77.539	42.2179	32.3793	8.28014	3.0297	5.83956	50.7121	5.71647	3.13597	1.33853e-08	4.1181e-07	MD13G1176500	Chr13	14632043	14635440	-	1953	-	Serine-threonine/tyrosine-protein kinase, catalytic domain	Pkinase_Tyr
gene:MD08G1109800	290.248	278.638	207.031	115.002	122.198	124.577	258.639	120.592	1.10017	1.39238e-08	4.27287e-07	MD08G1109800	Chr08	9649249	9651973	-	1159	-	Protein kinase domain	Pkinase
novel.1085	92.2086	122.432	127.555	218.964	249.445	303.657	114.065	257.355	-1.17252	1.40593e-08	4.31081e-07	-	Chr17	9796157	9798472	+	2132	-	- && Q9FLV0.1 RecName: Full=Protein DOWNY MILDEW RESISTANCE 6; Short=AtDMR6; AltName: Full=2-oxoglutarate (2OG)-Fe(II) oxygenase-like protein DMR6; AltName: Full=Salicylate 3-hydroxylase DMR6; Short=S3H DMR6; Short=SA 3-hydroxylase DMR6; Short=Salicylic acid 3-hydroxylase DMR6 && -	-
gene:MD14G1209700	366.739	347.242	238.429	155.483	145.425	126.524	317.47	142.477	1.15451	1.40946e-08	4.31797e-07	MD14G1209700	Chr14	29565178	29567000	-	1667	-	UDP-glucose/GDP-mannose dehydrogenase, N-terminal	-
gene:MD14G1034000	116.309	126.654	101.063	45.0808	29.2871	43.7967	114.675	39.3882	1.53749	1.4143e-08	4.32912e-07	MD14G1034000	Chr14	3017637	3018377	+	603	-	-	-
gene:MD14G1086100	400.269	470.729	310.056	154.563	213.089	175.187	393.685	180.946	1.12205	1.43835e-08	4.39531e-07	MD14G1086100	Chr14	10509153	10510997	+	1096	-	Signal transduction response regulator, receiver domain	Response_reg
gene:MD05G1118600	442.182	469.674	250.204	172.043	147.445	150.855	387.353	156.781	1.30347	1.46247e-08	4.46521e-07	MD05G1118600	Chr05	23979378	23984037	-	1960	-	-	Aa_trans
gene:MD14G1175000	96.3999	96.0457	55.9279	23.9204	19.1881	19.4652	82.7912	20.8579	1.98465	1.46871e-08	4.48049e-07	MD14G1175000	Chr14	26845340	26857713	-	1605	-	Alliinase, C-terminal	-
gene:MD04G1124700	407.604	317.69	287.489	177.563	163.604	152.802	337.594	164.656	1.03473	1.5917e-08	4.83937e-07	MD04G1124700	Chr04	21114439	21121735	-	1288	-	Cation/H+ exchanger	Na_H_Exchanger
gene:MD11G1055400	133.074	119.266	64.7586	20.2404	20.198	36.0106	105.699	25.483	2.05148	1.66671e-08	5.03776e-07	MD11G1055400	Chr11	4705991	4707772	-	1605	-	-	-
gene:MD05G1102500	40.8652	48.5506	49.0596	10.1202	3.0297	6.81282	46.1584	6.65423	2.78016	1.69111e-08	5.10723e-07	MD05G1102500	Chr05	21277652	21279492	+	1366	-	-	-
gene:MD15G1267300	274.53	340.909	276.696	165.603	144.416	123.604	297.378	144.541	1.03941	1.72888e-08	5.21258e-07	MD15G1267300	Chr15	22977150	22979673	-	2346	-	UDP-glucuronosyl/UDP-glucosyltransferase	UDPGT
gene:MD05G1343700	66.013	61.2159	43.1724	6.44011	4.0396	15.5722	56.8004	8.68396	2.70699	1.73149e-08	5.21612e-07	MD05G1343700	Chr05	46361886	46362915	-	707	-	-	-
gene:MD17G1179700	791.108	640.656	513.163	209.764	305.999	346.481	648.309	287.415	1.17408	1.78061e-08	5.34627e-07	MD17G1179700	Chr17	20845240	20846465	+	636	-	Inositol oxygenase	-
gene:MD10G1194100	134.122	146.707	219.787	345.006	783.682	400.01	166.872	509.566	-1.60887	1.80782e-08	5.42347e-07	MD10G1194100	Chr10	29020103	29022348	+	1603	-	Oxoglutarate/iron-dependent dioxygenase	2OG-FeII_Oxy
gene:MD13G1158000	48.1999	39.0515	36.3041	7.36013	5.04949	2.91978	41.1852	5.1098	3.00208	1.81022e-08	5.42616e-07	MD13G1158000	Chr13	12352881	12354849	+	1122	-	Homeobox domain-like	Myb_DNA-binding
gene:MD03G1117900	140.409	123.487	178.577	299.925	302.97	292.951	147.491	298.615	-1.01567	1.81887e-08	5.44305e-07	MD03G1117900	Chr03	10614006	10615987	-	1339	-	Major intrinsic protein	-
gene:MD15G1216000	177.082	218.478	159.934	88.3215	75.7424	54.5026	185.165	72.8555	1.3435	1.82899e-08	5.46883e-07	MD15G1216000	Chr15	17431154	17433559	-	1348	-	Glutamine-Leucine-Glutamine, QLQ	-
gene:MD12G1259500	37.7217	54.8833	51.0219	145.363	129.267	112.898	47.8756	129.176	-1.43198	1.87602e-08	5.6048e-07	MD12G1259500	Chr12	32595788	32598440	+	1430	-	Membrane transport protein	-
gene:MD13G1036500	307.013	384.183	235.486	128.802	155.524	114.845	308.894	133.057	1.21499	1.91121e-08	5.70523e-07	MD13G1036500	Chr13	2538667	2542408	+	2345	-	PPM-type phosphatase domain	PP2C
gene:MD01G1077800	293.391	322.967	508.257	855.615	807.919	732.865	374.872	798.8	-1.09038	1.92675e-08	5.7374e-07	MD01G1077800	Chr01	18438430	18442400	+	887	-	-	-
gene:MD14G1115100	205.374	237.476	196.238	83.7215	91.9008	114.845	213.029	96.8223	1.13797	1.9398e-08	5.76675e-07	MD14G1115100	Chr14	18661470	18663465	-	1879	-	-	-
gene:MD05G1311800	42.9608	84.4358	153.066	385.487	345.385	268.62	93.4875	333.164	-1.83077	1.96828e-08	5.84183e-07	MD05G1311800	Chr05	44187804	44188045	+	242	-	-	-
gene:MD16G1062600	55.5347	69.6595	35.3229	1.84003	8.07919	10.7059	53.5057	6.87503	2.97107	1.99167e-08	5.9064e-07	MD16G1062600	Chr16	4451167	4452234	+	893	-	NAC domain	NAM
novel.284	222.139	221.644	263.94	592.49	394.87	450.62	235.908	479.327	-1.02294	2.04476e-08	6.04893e-07	-	Chr04	29945857	29946886	-	880	-	- && - && -	-
gene:MD10G1235700	130.978	143.541	99.1003	44.1608	48.4752	44.77	124.54	45.802	1.44252	2.10544e-08	6.21319e-07	MD10G1235700	Chr10	33207151	33208021	+	645	-	-	-
gene:MD13G1205900	4509.84	5055.59	3080.94	978.897	450.415	1054.04	4215.46	827.784	2.34822	2.21746e-08	6.5013e-07	MD13G1205900	Chr13	18659915	18661199	+	926	-	-	-
gene:MD04G1069300	292.343	254.363	223.712	106.722	100.99	143.069	256.806	116.927	1.13446	2.2217e-08	6.50845e-07	MD04G1069300	Chr04	9490696	9491838	+	1143	-	-	TCP
gene:MD02G1069800	142.504	120.321	92.232	46.0008	40.396	35.0374	118.352	40.478	1.54519	2.23937e-08	6.55236e-07	MD02G1069800	Chr02	5687978	5690924	-	1120	-	Protein kinase domain	Pkinase
gene:MD01G1162700	1658.71	1835.42	3010.29	5803.46	4591	4058.5	2168.14	4817.65	-1.15172	2.24465e-08	6.55975e-07	MD01G1162700	Chr01	26756983	26758929	+	1279	-	Haem peroxidase	-
gene:MD13G1268900	69.1564	61.2159	76.5329	145.363	267.623	167.401	68.9684	193.462	-1.48555	2.30333e-08	6.71496e-07	MD13G1268900	Chr13	35412640	35414637	-	1208	-	Glycoside hydrolase family 16	-
gene:MD15G1395300	674.799	802.14	524.937	308.205	303.98	386.385	667.292	332.856	1.00296	2.37084e-08	6.9062e-07	MD15G1395300	Chr15	49492484	49494923	-	1809	-	-	-
gene:MD13G1224200	22.0043	31.6634	34.3417	87.4015	89.881	98.2993	29.3365	91.8606	-1.64417	2.41613e-08	7.02678e-07	MD13G1224200	Chr13	21891290	21892806	+	1113	-	-	-
gene:MD08G1173600	48.1999	67.5486	68.6834	155.483	149.465	143.069	61.4773	149.339	-1.27938	2.44511e-08	7.10537e-07	MD08G1173600	Chr08	21108987	21110724	-	1652	-	-	-
gene:MD16G1011000	277.674	274.416	373.834	931.976	668.553	515.828	308.641	705.453	-1.19234	2.44782e-08	7.10753e-07	MD16G1011000	Chr16	837209	837948	+	657	-	-	-
gene:MD11G1191000	157.174	153.04	145.216	69.0012	57.5642	71.048	151.81	65.8712	1.20285	2.45136e-08	7.1121e-07	MD11G1191000	Chr11	27050970	27052082	-	1038	-	Alpha/beta hydrolase fold-3	Abhydrolase_3
gene:MD03G1197600	75.4434	73.8813	120.687	335.806	228.237	190.759	90.0037	251.601	-1.48159	2.53699e-08	7.35464e-07	MD03G1197600	Chr03	27003520	27006281	+	1781	-	WRKY domain	WRKY
gene:MD11G1139700	303.869	279.694	215.862	137.082	126.237	102.192	266.475	121.837	1.12751	2.58762e-08	7.4894e-07	MD11G1139700	Chr11	12910901	12916859	-	2516	-	Protein kinase domain	Pkinase
gene:MD16G1202200	880.173	689.207	680.947	292.565	292.871	467.165	750.109	350.867	1.09618	2.68559e-08	7.73579e-07	MD16G1202200	Chr16	18389803	18393081	-	1828	-	Methyltransferase type 11	Methyltransf_11
gene:MD15G1188100	1.04782	1.05545	4.90596	41.4007	52.5147	23.3583	2.33641	39.0912	-4.03686	2.79639e-08	8.04212e-07	MD15G1188100	Chr15	14837843	14842536	+	2203	-	SLC26A/SulP transporter domain	Sulfate_transp
gene:MD01G1091800	155.078	156.206	100.081	56.121	44.4356	45.7433	137.122	48.7666	1.48809	2.80591e-08	8.05667e-07	MD01G1091800	Chr01	20679233	20681189	+	1660	-	B3 DNA binding domain	B3
gene:MD00G1190700	53.4391	109.767	114.799	377.207	283.782	198.545	92.6683	286.511	-1.62779	2.85155e-08	8.17473e-07	MD00G1190700	Chr00	45861727	45868409	-	1710	-	Multicopper oxidase, type 1	-
gene:MD09G1006600	432.752	468.619	365.003	257.605	188.851	184.92	422.124	210.458	1.00217	2.98536e-08	8.53803e-07	MD09G1006600	Chr09	483454	485718	-	1963	-	-	-
gene:MD00G1142400	113.165	100.267	111.856	44.1608	42.4158	34.0641	108.429	40.2136	1.43057	3.22893e-08	9.21277e-07	MD00G1142400	Chr00	30993049	30995600	-	1615	-	Glutamine-Leucine-Glutamine, QLQ	-
gene:MD16G1207600	1046.78	1013.23	542.599	406.647	337.306	383.465	867.535	375.806	1.2062	3.23312e-08	9.21745e-07	MD16G1207600	Chr16	19486070	19490395	+	2406	-	-	-
gene:MD08G1011900	71.2521	77.0476	50.0407	21.1604	9.08909	7.78609	66.1135	12.6785	2.3706	3.28092e-08	9.34634e-07	MD08G1011900	Chr08	904633	908383	-	1276	-	-	Thaumatin
gene:MD17G1048300	208.517	240.642	362.06	614.571	512.019	614.128	270.406	580.239	-1.10034	3.36141e-08	9.56812e-07	MD17G1048300	Chr17	3514629	3517317	+	1255	-	Cysteine oxygenase/2-aminoethanethiol dioxygenase	-
gene:MD07G1192900	36.6739	73.8813	79.4765	226.324	174.713	157.668	63.3439	186.235	-1.55462	3.38432e-08	9.62575e-07	MD07G1192900	Chr07	27304356	27304943	+	588	-	Zinc finger C2H2-type	-
gene:MD12G1012200	227.378	200.535	147.179	69.9212	61.6038	93.433	191.697	74.986	1.35274	3.42072e-08	9.72163e-07	MD12G1012200	Chr12	1234705	1237734	-	3030	-	-	C2
gene:MD09G1010700	179.178	172.038	119.705	72.6813	34.3366	34.0641	156.974	47.0273	1.73306	3.44404e-08	9.78021e-07	MD09G1010700	Chr09	711449	716366	-	3559	-	-	-
gene:MD05G1352500	252.526	220.588	156.009	60.7211	103.01	71.048	209.708	78.2596	1.42393	3.52496e-08	9.98646e-07	MD05G1352500	Chr05	46891824	46896802	-	1829	-	KNOX1	KNOX1
gene:MD03G1264500	103.735	85.4912	58.8715	22.0804	26.2574	17.5187	82.6991	21.9522	1.91334	3.67889e-08	1.03826e-06	MD03G1264500	Chr03	35001587	35003331	+	1212	-	Transcription elongation factor S-II, central domain	-
gene:MD09G1177700	113.165	94.9903	84.3824	31.2805	24.2376	38.9304	97.5126	31.4829	1.62855	3.72259e-08	1.0497e-06	MD09G1177700	Chr09	15217798	15221015	+	1923	-	-	SAP
gene:MD09G1293400	121.548	99.212	109.893	33.1206	26.2574	49.6363	110.218	36.3381	1.59986	3.73581e-08	1.05261e-06	MD09G1293400	Chr09	37597935	37599190	-	1080	-	-	-
gene:MD03G1255600	94.3042	104.489	116.762	315.566	239.346	189.786	105.185	248.232	-1.23881	3.77036e-08	1.05986e-06	MD03G1255600	Chr03	34293499	34294071	-	573	-	-	-
gene:MD14G1052700	108.974	97.1011	69.6646	34.9606	22.2178	17.5187	91.9132	24.899	1.87788	3.78717e-08	1.06294e-06	MD14G1052700	Chr14	5147001	5148655	-	1047	-	-	-
gene:MD06G1002700	99.5434	94.9903	65.7398	23.9204	28.2772	26.278	86.7578	26.1585	1.72977	3.8018e-08	1.06622e-06	MD06G1002700	Chr06	276830	280238	-	1781	-	Membrane transport protein	-
gene:MD02G1127900	352.069	349.353	262.959	162.843	141.386	175.187	321.46	159.805	1.00687	3.8942e-08	1.09041e-06	MD02G1127900	Chr02	10362599	10364559	-	1644	-	Tetratricopeptide-like helical domain	TPR_1
gene:MD16G1102100	35.626	40.107	41.21	125.122	111.089	90.5132	38.981	108.908	-1.48227	3.90471e-08	1.09169e-06	MD16G1102100	Chr16	7126279	7127215	-	844	-	PB1 domain	-
gene:MD11G1279600	49.2478	52.7724	113.818	306.365	228.237	177.133	71.9461	237.245	-1.71831	3.99816e-08	1.11523e-06	MD11G1279600	Chr11	39726338	39726910	+	573	-	-	-
gene:MD15G1356300	78.5869	59.105	36.3041	10.1202	3.0297	12.6524	57.9987	8.60075	2.74392	4.06813e-08	1.133e-06	MD15G1356300	Chr15	42963051	42965101	-	1667	-	-	-
gene:MD16G1016600	341.591	360.963	259.034	149.963	123.208	177.133	320.529	150.101	1.09307	4.09945e-08	1.13996e-06	MD16G1016600	Chr16	1243044	1245822	+	976	-	-	DUF125
gene:MD02G1173000	7.33477	11.6099	14.7179	64.4011	128.257	36.0106	11.2209	76.223	-2.75858	4.11695e-08	1.14331e-06	MD02G1173000	Chr02	15165276	15168309	-	1142	-	Fungal lipase-like domain	Lipase_3
gene:MD07G1266200	307.013	248.03	172.69	88.3215	116.138	74.9411	242.577	93.1337	1.38141	4.11781e-08	1.14331e-06	MD07G1266200	Chr07	33439790	33444768	-	2884	-	START domain	START
gene:MD10G1334100	33.5304	16.8872	32.3793	82.8014	138.356	86.6202	27.599	102.593	-1.89019	4.15645e-08	1.15315e-06	MD10G1334100	Chr10	41146028	41147218	+	503	-	-	-
gene:MD15G1048500	122.596	176.26	239.411	477.488	417.088	364	179.422	419.525	-1.22406	4.18994e-08	1.16155e-06	MD15G1048500	Chr15	3307912	3309857	-	1280	-	Serine-threonine/tyrosine-protein kinase, catalytic domain	Pkinase_Tyr
gene:MD10G1192800	436.943	386.294	253.147	124.202	168.653	167.401	358.795	153.419	1.22604	4.28839e-08	1.18702e-06	MD10G1192800	Chr10	28902922	28906902	+	2233	-	F-box domain	-
gene:MD09G1010500	717.76	620.603	523.956	285.205	246.415	382.491	620.773	304.704	1.02611	4.30828e-08	1.19115e-06	MD09G1010500	Chr09	695254	696348	-	1095	-	Ribonucleotide reductase small subunit family	-
gene:MD13G1034200	111.069	135.097	204.088	335.806	324.178	359.133	150.085	339.706	-1.1763	4.3333e-08	1.19671e-06	MD13G1034200	Chr13	2416243	2418694	-	1980	-	-	-
gene:MD11G1060700	443.23	388.405	298.282	186.763	157.544	204.385	376.639	182.897	1.04083	4.66813e-08	1.28525e-06	MD11G1060700	Chr11	5291041	5292687	+	901	-	-	-
gene:MD11G1209300	27.2434	33.7743	44.1536	115.922	92.9107	101.219	35.0571	103.351	-1.5572	4.69364e-08	1.29031e-06	MD11G1209300	Chr11	30561067	30564882	+	1394	-	SAM dependent carboxyl methyltransferase	-
gene:MD16G1185400	4.1913	2.11089	3.92476	38.6407	34.3366	32.1176	3.40899	35.0316	-3.35738	4.7544e-08	1.30502e-06	MD16G1185400	Chr16	15961586	15962806	-	1221	-	-	-
gene:MD17G1120200	50.2956	61.2159	20.605	0	1.0099	0	44.0388	0.336633	6.98779	4.79595e-08	1.31543e-06	MD17G1120200	Chr17	10473591	10477981	+	1510	-	Cytochrome P450	p450
gene:MD03G1045900	287.104	370.462	472.934	822.494	649.365	799.047	376.833	756.969	-1.0057	4.91791e-08	1.34786e-06	MD03G1045900	Chr03	3703390	3706416	+	1212	-	-	CBS
gene:MD17G1192400	82.7782	111.877	96.1567	26.6805	24.2376	40.8769	96.9374	30.5983	1.66334	4.92266e-08	1.34814e-06	MD17G1192400	Chr17	22974671	22978368	-	1710	-	Transmembrane protein TauE-like	-
gene:MD12G1129300	63.9173	80.214	52.0031	13.8002	19.1881	15.5722	65.3781	16.1868	2.01612	5.01993e-08	1.3727e-06	MD12G1129300	Chr12	20440739	20447873	-	2940	-	-	TBC
gene:MD13G1083200	215.852	188.925	153.066	77.2814	76.7523	91.4865	185.948	81.8401	1.18314	5.1811e-08	1.41249e-06	MD13G1083200	Chr13	5825817	5828891	+	1692	-	Myc-type, basic helix-loop-helix (bHLH) domain	HLH
gene:MD02G1094500	163.461	174.149	125.592	58.881	69.683	65.2085	154.401	64.5908	1.25739	5.27003e-08	1.43458e-06	MD02G1094500	Chr02	7493023	7497282	+	1229	-	Strictosidine synthase, conserved region	Str_synth
gene:MD03G1118100	116.309	123.487	224.693	424.127	316.098	433.101	154.83	391.109	-1.33507	5.28894e-08	1.43864e-06	MD03G1118100	Chr03	10681268	10681765	+	498	-	-	-
gene:MD04G1132400	357.308	302.913	217.824	121.442	127.247	145.989	292.682	131.56	1.15299	5.31727e-08	1.44526e-06	MD04G1132400	Chr04	21908063	21912677	-	1401	-	Oxoglutarate/iron-dependent dioxygenase	2OG-FeII_Oxy
gene:MD17G1207500	8.3826	5.27724	8.83072	42.3207	45.4455	44.77	7.49685	44.1787	-2.55444	5.32578e-08	1.44648e-06	MD17G1207500	Chr17	25021809	25022096	+	288	-	-	-
gene:MD10G1032000	3.14347	2.11089	4.90596	69.0012	45.4455	18.492	3.38677	44.3129	-3.70151	5.44866e-08	1.47764e-06	MD10G1032000	Chr10	4124086	4126524	+	1940	-	DNA-binding domain	AP2
gene:MD11G1279300	45.0565	54.8833	26.4922	1.84003	4.0396	7.78609	42.144	4.55524	3.21653	5.46995e-08	1.4823e-06	MD11G1279300	Chr11	39703329	39706840	-	2414	-	-	-
gene:MD13G1080100	76.4912	54.8833	35.3229	10.1202	12.1188	6.81282	55.5658	9.68393	2.52035	5.52799e-08	1.49578e-06	MD13G1080100	Chr13	5613063	5613572	+	248	-	-	-
gene:MD07G1208900	19.9087	28.4971	34.3417	90.1616	91.9008	80.7806	27.5825	87.6143	-1.66389	5.6008e-08	1.51226e-06	MD07G1208900	Chr07	28840396	28843261	+	543	-	-	-
novel.580	179.178	127.709	104.987	47.8408	36.3564	56.4491	137.292	46.8821	1.54766	5.80023e-08	1.5636e-06	-	Chr09	6695357	6697428	-	1991	-	- && - && -	-
gene:MD16G1057900	142.504	143.541	250.204	361.566	483.742	410.716	178.75	418.675	-1.2255	5.83114e-08	1.56959e-06	MD16G1057900	Chr16	4132798	4134460	+	1546	-	-	-
gene:MD05G1334800	41.913	36.9407	29.4357	6.44011	1.0099	0.973261	36.0965	2.80776	3.65119	6.01048e-08	1.61545e-06	MD05G1334800	Chr05	45774471	45776823	-	1722	-	Terpene synthase, metal-binding domain	-
gene:MD11G1024100	33.5304	24.2753	15.6991	0	0	0	24.5016	0	7.10407	6.09527e-08	1.63581e-06	MD11G1024100	Chr11	2084681	2089195	-	1977	-	Glycoside hydrolase family 1	Glyco_hydro_1
gene:MD10G1156700	59.726	77.0476	129.517	276.925	213.089	226.77	88.7636	238.928	-1.42589	6.35926e-08	1.7022e-06	MD10G1156700	Chr10	24544185	24546551	+	1334	-	-	-
gene:MD15G1351800	118.404	134.042	190.351	285.205	391.841	309.497	147.599	328.848	-1.15319	6.55905e-08	1.75377e-06	MD15G1351800	Chr15	41913266	41918672	-	1694	-	EamA domain	DUF6
gene:MD05G1205100	243.095	238.531	200.163	125.122	87.8612	108.032	227.263	107.005	1.08379	6.59513e-08	1.76211e-06	MD05G1205100	Chr05	33451505	33455153	+	1783	-	Oxoglutarate/iron-dependent dioxygenase	2OG-FeII_Oxy
gene:MD10G1293600	113.165	137.208	353.229	1229.14	1378.51	1582.52	201.201	1396.73	-2.79468	6.66776e-08	1.7784e-06	MD10G1293600	Chr10	38178421	38180154	-	1088	-	-	-
gene:MD03G1142500	63.9173	63.3268	62.7962	145.363	136.336	145.016	63.3468	142.238	-1.16739	6.67085e-08	1.7784e-06	MD03G1142500	Chr03	15157425	15163181	-	2827	-	Poly(ADP-ribose) polymerase, catalytic domain	WGR
gene:MD06G1176100	4.1913	1.05545	13.7367	56.121	60.5939	40.8769	6.32781	52.5306	-3.03202	6.85571e-08	1.82499e-06	MD06G1176100	Chr06	31578237	31580116	+	1053	-	-	-
gene:MD11G1091200	91.1608	131.931	150.122	274.165	249.445	277.379	124.405	266.996	-1.10043	6.86979e-08	1.82739e-06	MD11G1091200	Chr11	7599439	7602385	-	1272	-	-	-
gene:MD11G1222500	62.8695	62.2714	90.2696	210.684	153.505	163.508	71.8035	175.899	-1.29107	6.90394e-08	1.83513e-06	MD11G1222500	Chr11	32577497	32580056	+	1452	-	Small GTPase superfamily	Ras
gene:MD02G1092100	607.738	688.152	1129.35	1855.67	1656.23	1594.2	808.414	1702.04	-1.07359	7.07362e-08	1.87609e-06	MD02G1092100	Chr02	7312512	7314531	-	1849	-	Cytochrome P450	p450
gene:MD13G1130100	257.765	210.034	171.708	92.9216	105.029	89.54	213.169	95.8304	1.1532	7.18624e-08	1.90456e-06	MD13G1130100	Chr13	9861050	9866656	-	2567	-	SRA-YDG	SET
gene:MD16G1040800	98.4955	115.044	138.348	394.687	296.91	201.465	117.296	297.687	-1.34327	7.33153e-08	1.93881e-06	MD16G1040800	Chr16	2896058	2897480	-	1197	-	Homeobox domain-like	Myb_DNA-binding
gene:MD09G1173200	118.404	105.545	146.197	296.245	248.435	228.716	123.382	257.799	-1.06206	7.35898e-08	1.94148e-06	MD09G1173200	Chr09	14675627	14676845	+	750	-	-	-
gene:MD05G1178100	268.243	213.2	170.727	90.1616	82.8117	108.032	217.39	93.6684	1.21344	7.36312e-08	1.94148e-06	MD05G1178100	Chr05	30476390	30479300	-	1196	-	Tetratricopeptide-like helical domain	TPR_1
gene:MD00G1095000	41.913	31.6634	34.3417	4.60008	4.0396	4.8663	35.9727	4.50199	2.99642	7.39142e-08	1.94752e-06	MD00G1095000	Chr00	19896942	19900735	+	1410	-	Amidohydrolase-related	Amidohydro_1
gene:MD05G1096000	7.33477	8.44358	13.7367	76.3613	58.5741	35.0374	9.83834	56.6576	-2.52039	7.90467e-08	2.06918e-06	MD05G1096000	Chr05	20230705	20231422	-	491	-	Late embryogenesis abundant protein, LEA5-type	-
gene:MD11G1272000	95.3521	108.711	198.201	347.766	361.544	301.711	134.088	337.007	-1.32699	7.92714e-08	2.0732e-06	MD11G1272000	Chr11	38757272	38762141	+	1416	-	Oxoglutarate/iron-dependent dioxygenase	2OG-FeII_Oxy
gene:MD02G1124700	12.5739	16.8872	12.7555	67.1612	211.069	36.9839	14.0722	105.071	-2.90011	7.9315e-08	2.0732e-06	MD02G1124700	Chr02	10148695	10150363	+	1236	-	Haem peroxidase	-
gene:MD07G1279000	223.187	186.814	291.414	509.689	523.128	397.09	233.805	476.636	-1.02624	8.04754e-08	2.09898e-06	MD07G1279000	Chr07	34347336	34350072	+	1730	-	Glycoside hydrolase, family 28	-
gene:MD05G1239800	124.691	162.539	121.668	60.7211	49.485	55.4759	136.299	55.2273	1.30083	8.08143e-08	2.10478e-06	MD05G1239800	Chr05	37063329	37063529	+	201	-	-	-
gene:MD05G1068600	27.2434	21.1089	52.0031	150.883	83.8216	142.096	33.4518	125.6	-1.90419	8.0981e-08	2.1076e-06	MD05G1068600	Chr05	13130624	13134676	-	1731	-	Major facilitator, sugar transporter-like	Sugar_tr
gene:MD09G1253700	101.639	110.822	87.326	31.2805	37.3663	39.9037	99.929	36.1835	1.46642	8.19658e-08	2.1317e-06	MD09G1253700	Chr09	32475732	32476412	-	681	-	-	-
novel.508	127.835	83.3803	82.42	30.3605	30.297	9.73261	97.8783	23.4634	2.05916	8.42903e-08	2.189e-06	-	Chr08	777768	779261	-	1494	-	- && - && -	-
gene:MD03G1273000	161.365	147.763	107.931	65.3211	30.297	36.0106	139.02	43.8763	1.65755	8.44657e-08	2.19199e-06	MD03G1273000	Chr03	35630625	35631830	+	1206	-	Leucine-rich repeat	LRRNT_2
gene:MD16G1017800	67.0608	82.3249	45.1348	11.0402	16.1584	17.5187	64.8402	14.9058	2.12316	8.50524e-08	2.20247e-06	MD16G1017800	Chr16	1301307	1303651	-	1131	-	-	-
gene:MD09G1099500	96.3999	88.6576	95.1755	26.6805	41.4059	27.2513	93.411	31.7792	1.55987	8.53916e-08	2.20967e-06	MD09G1099500	Chr09	7247347	7248629	-	1203	-	B-box-type zinc finger	zf-B_box
gene:MD17G1014100	29.3391	35.8852	60.8338	116.842	120.178	135.283	42.0194	124.101	-1.55713	9.06624e-08	2.33769e-06	MD17G1014100	Chr17	1181630	1183968	+	2243	-	Protein kinase domain	Pkinase
gene:MD06G1005400	84.8738	75.9922	62.7962	27.6005	19.1881	14.5989	74.5541	20.4625	1.85956	9.12029e-08	2.34995e-06	MD06G1005400	Chr06	598210	598782	-	573	-	-	-
gene:MD05G1109100	275.578	256.474	218.806	140.762	124.218	107.059	250.286	124.013	1.01139	9.40698e-08	2.41865e-06	MD05G1109100	Chr05	22379912	22380397	-	486	-	-	SCP
gene:MD03G1200400	165.556	145.652	194.276	273.245	371.643	421.422	168.495	355.436	-1.07516	9.43707e-08	2.42294e-06	MD03G1200400	Chr03	27403483	27404893	+	652	-	SUI1 domain	SUI1
gene:MD07G1209200	33.5304	33.7743	42.1912	131.562	103.01	84.6737	36.4986	106.415	-1.54294	9.54536e-08	2.44553e-06	MD07G1209200	Chr07	28845825	28849297	+	1366	-	-	-
gene:MD10G1138000	139.361	100.267	74.5705	39.5607	28.2772	26.278	104.733	31.372	1.73473	9.55221e-08	2.44555e-06	MD10G1138000	Chr10	22252865	22260794	-	2926	-	GDP-fucose protein O-fucosyltransferase	-
gene:MD05G1031700	224.235	240.642	465.085	1657.87	1242.18	1040.42	309.987	1313.49	-2.08269	9.57452e-08	2.44953e-06	MD05G1031700	Chr05	5161143	5164306	-	1687	-	Serine-threonine/tyrosine-protein kinase, catalytic domain	Pkinase_Tyr
gene:MD11G1003300	111.069	85.4912	77.5141	12.8802	37.3663	13.6256	91.3583	21.2907	2.10929	9.69618e-08	2.4754e-06	MD11G1003300	Chr11	271060	271547	-	350	-	-	-
gene:MD05G1306500	29.3391	36.9407	27.4733	0	1.0099	2.91978	31.251	1.30989	4.59532	9.9623e-08	2.53261e-06	MD05G1306500	Chr05	43863293	43865116	+	1237	-	Haem peroxidase	-
gene:MD15G1256000	117.356	212.145	311.038	656.891	535.246	508.042	213.513	566.727	-1.40719	1.02171e-07	2.59193e-06	MD15G1256000	Chr15	21703183	21707996	+	3312	-	-	-
gene:MD17G1019000	318.539	305.024	202.125	112.242	119.168	141.123	275.229	124.178	1.1476	1.04267e-07	2.63954e-06	MD17G1019000	Chr17	1488097	1491365	+	2332	-	TPX2, C-terminal	-
gene:MD17G1069100	5.23912	4.22179	20.605	88.3215	75.7424	42.8235	10.022	68.9625	-2.76827	1.07569e-07	2.7193e-06	MD17G1069100	Chr17	5602020	5602352	-	333	-	-	-
gene:MD15G1346400	615.073	561.498	354.21	184.923	282.772	165.454	510.26	211.05	1.27417	1.08991e-07	2.75141e-06	MD15G1346400	Chr15	40750391	40753033	-	1156	-	Signal transduction response regulator, receiver domain	Response_reg
gene:MD15G1077100	180.226	194.202	141.292	80.0414	81.8018	64.2352	171.907	75.3595	1.18862	1.12518e-07	2.82877e-06	MD15G1077100	Chr15	5268692	5270861	-	1830	-	Cyclin, C-terminal domain	Cyclin_C
gene:MD05G1190000	162.413	135.097	123.63	64.4011	61.6038	47.6898	140.38	57.8982	1.27636	1.12525e-07	2.82877e-06	MD05G1190000	Chr05	31880754	31884747	-	3900	-	Protein kinase domain	Pkinase
gene:MD11G1070900	161.365	144.596	133.442	57.041	74.7325	58.3956	146.468	63.3897	1.20985	1.14195e-07	2.86279e-06	MD11G1070900	Chr11	6066570	6070737	+	1349	-	-	-
gene:MD00G1056300	256.717	240.642	194.276	104.882	128.257	98.2993	230.545	110.479	1.06162	1.15398e-07	2.88695e-06	MD00G1056300	Chr00	10530797	10536295	+	2818	-	Auxin response factor	Auxin_resp
gene:MD02G1062500	228.426	196.313	151.103	84.6415	89.881	82.7272	191.947	85.7499	1.16173	1.17076e-07	2.92286e-06	MD02G1062500	Chr02	5011943	5018557	+	4052	-	Glycoside hydrolase family 17	Glyco_hydro_17
gene:MD09G1118100	35.626	36.9407	21.5862	1.84003	2.0198	0	31.3843	1.28661	4.60503	1.1995e-07	2.99048e-06	MD09G1118100	Chr09	9065717	9066440	+	446	-	-	-
gene:MD02G1013000	93.2564	110.822	118.724	199.643	247.425	212.171	107.601	219.747	-1.0283	1.23912e-07	3.07654e-06	MD02G1013000	Chr02	826828	833253	-	4949	-	Serine-threonine/tyrosine-protein kinase, catalytic domain	Pkinase_Tyr
gene:MD15G1088900	17.813	29.5525	18.6426	0	0	0	22.0027	0	6.94965	1.28244e-07	3.17319e-06	MD15G1088900	Chr15	6191900	6192676	-	634	-	-	-
gene:MD09G1094400	80.6825	101.323	141.292	263.125	237.326	224.823	107.766	241.758	-1.16349	1.29125e-07	3.19279e-06	MD09G1094400	Chr09	6861657	6871001	+	3168	-	Serine-threonine/tyrosine-protein kinase, catalytic domain	Pkinase_Tyr
gene:MD03G1267900	55.5347	58.0496	73.5893	174.803	134.317	137.23	62.3912	148.783	-1.25284	1.29951e-07	3.21102e-06	MD03G1267900	Chr03	35283239	35284619	+	1277	-	tRNA dimethylallyltransferase	IPPT
gene:MD13G1048200	16.7652	8.44358	18.6426	59.801	51.5048	78.8341	14.6171	63.38	-2.11171	1.31663e-07	3.24667e-06	MD13G1048200	Chr13	3370786	3372352	+	966	-	TauD/TfdA-like domain	-
gene:MD00G1208300	101.639	89.713	110.875	184.003	205.009	243.315	100.742	210.776	-1.06341	1.32068e-07	3.25444e-06	MD00G1208300	Chr00	50781529	50785533	-	2270	-	Kelch repeat type 1	Kelch_1
gene:MD09G1186000	286.056	259.64	179.558	113.162	92.9107	116.791	241.751	107.621	1.16557	1.33909e-07	3.29755e-06	MD09G1186000	Chr09	16110590	16114720	-	1774	-	-	-
gene:MD13G1186100	225.282	204.757	187.407	77.2814	73.7226	118.738	205.816	89.9139	1.19447	1.34282e-07	3.30449e-06	MD13G1186100	Chr13	15844154	15849813	-	1909	-	Nucleotidyl transferase domain	-
gene:MD11G1296200	587.83	556.221	431.724	211.604	232.277	328.962	525.258	257.614	1.02778	1.34908e-07	3.31648e-06	MD11G1296200	Chr11	41401062	41402295	+	775	-	Histone-fold	Histone
gene:MD15G1066500	152.982	163.594	141.292	53.3609	58.5741	81.7539	152.623	64.563	1.24173	1.34953e-07	3.31648e-06	MD15G1066500	Chr15	4625398	4632215	+	4691	-	Kinesin motor domain	Kinesin
gene:MD15G1291000	187.561	164.65	102.044	62.5611	28.2772	50.6096	151.418	47.1493	1.67811	1.50233e-07	3.65965e-06	MD15G1291000	Chr15	26915456	26917468	+	1198	-	-	-
gene:MD05G1342400	113.165	101.323	74.5705	35.8806	19.1881	34.0641	96.3528	29.7109	1.69161	1.50738e-07	3.66948e-06	MD05G1342400	Chr05	46278171	46281081	+	1365	-	-	-
gene:MD11G1173000	47.1521	58.0496	74.5705	184.003	202.99	112.898	59.9241	166.63	-1.47317	1.51262e-07	3.67975e-06	MD11G1173000	Chr11	19922876	19925870	+	1981	-	Aluminum-activated malate transporter	-
gene:MD10G1194200	147.743	198.424	378.74	555.69	651.385	702.694	241.636	636.59	-1.39592	1.52717e-07	3.70737e-06	MD10G1194200	Chr10	29106292	29108139	-	1848	-	Carotenoid oxygenase	RPE65
gene:MD02G1169400	30.3869	22.1644	13.7367	0	0	0	22.096	0	6.95487	1.52807e-07	3.70737e-06	MD02G1169400	Chr02	14601277	14601890	-	614	-	-	-
gene:MD12G1076400	222.139	213.2	198.201	30.3605	100.99	69.1015	211.18	66.8173	1.66451	1.54519e-07	3.74639e-06	MD12G1076400	Chr12	9283965	9289489	+	2308	-	ABC transporter-like	ABC_tran
gene:MD08G1110500	135.169	150.929	251.185	384.567	527.167	364.973	179.094	425.569	-1.2465	1.56879e-07	3.79597e-06	MD08G1110500	Chr08	9709538	9712985	-	3371	-	Protein kinase domain	Pkinase
gene:MD10G1171100	154.03	85.4912	75.5517	33.1206	19.1881	33.0909	105.024	28.4665	1.87909	1.57495e-07	3.80831e-06	MD10G1171100	Chr10	26375971	26380350	-	1361	-	GDSL lipase/esterase	Lipase_GDSL
gene:MD05G1319600	184.417	202.646	163.859	74.5213	81.8018	100.246	183.641	85.523	1.10265	1.62046e-07	3.91051e-06	MD05G1319600	Chr05	44720237	44722065	-	1082	-	-	-
gene:MD06G1210500	76.4912	73.8813	106.95	232.764	211.069	158.641	85.7741	200.825	-1.22548	1.6558e-07	3.99314e-06	MD06G1210500	Chr06	34331787	34332284	-	498	-	-	-
gene:MD16G1006700	40.8652	33.7743	22.5674	4.60008	2.0198	0.973261	32.4023	2.53105	3.65813	1.7028e-07	4.09883e-06	MD16G1006700	Chr16	508884	510765	-	1410	-	Oxoglutarate/iron-dependent dioxygenase	2OG-FeII_Oxy
gene:MD13G1158100	243.095	276.527	215.862	103.042	130.277	133.337	245.162	122.218	1.00506	1.70547e-07	4.10198e-06	MD13G1158100	Chr13	12355477	12359997	-	3040	-	-	-
gene:MD05G1139200	8.3826	11.6099	24.5298	73.6013	52.5147	76.8876	14.8408	67.6679	-2.18025	1.73914e-07	4.17741e-06	MD05G1139200	Chr05	26972229	26976699	-	2964	-	Protein kinase domain	Pkinase
gene:MD05G1134200	252.526	254.363	277.677	528.089	760.454	401.957	261.522	563.5	-1.1068	1.74093e-07	4.17893e-06	MD05G1134200	Chr05	26266061	26268954	+	2165	-	Armadillo-type fold	U-box
gene:MD13G1213100	37.7217	45.3842	77.5141	171.123	173.703	119.711	53.54	154.846	-1.52812	1.80027e-07	4.31563e-06	MD13G1213100	Chr13	19977428	19978117	+	690	-	DNA-binding domain	AP2
gene:MD02G1090000	26.1956	35.8852	45.1348	144.443	112.099	80.7806	35.7385	112.441	-1.65179	1.81006e-07	4.33623e-06	MD02G1090000	Chr02	7142234	7145315	+	1308	-	-	-
gene:MD05G1198700	1.04782	1.05545	0.981191	22.0804	56.5543	27.2513	1.02815	35.2953	-5.09983	1.81153e-07	4.33688e-06	MD05G1198700	Chr05	32640682	32641443	-	762	-	DNA-binding domain	AP2
gene:MD17G1038300	80.6825	104.489	184.464	402.047	413.049	238.449	123.212	351.182	-1.50899	1.85353e-07	4.42862e-06	MD17G1038300	Chr17	2786614	2791191	+	1717	-	EamA domain	DUF6
gene:MD01G1233900	206.422	232.198	184.464	81.8814	119.168	88.5667	207.695	96.5387	1.10701	1.88496e-07	4.49779e-06	MD01G1233900	Chr01	32167481	32170491	+	2217	-	-	-
gene:MD01G1089300	124.691	101.323	107.931	53.3609	26.2574	23.3583	111.315	34.3255	1.69094	1.88703e-07	4.49975e-06	MD01G1089300	Chr01	20236399	20239050	+	1745	-	Myc-type, basic helix-loop-helix (bHLH) domain	HLH
gene:MD16G1252700	135.169	111.877	104.006	259.445	266.613	198.545	117.018	241.534	-1.04645	1.91276e-07	4.55509e-06	MD16G1252700	Chr16	28384003	28393565	-	3229	-	P-type ATPase, A domain	E1-E2_ATPase
gene:MD17G1090600	95.3521	99.212	57.8903	24.8404	25.2475	26.278	84.1515	25.4553	1.7233	1.91462e-07	4.55651e-06	MD17G1090600	Chr17	7536435	7539449	-	2012	-	-	-
gene:MD16G1126300	354.165	406.347	321.831	227.244	154.515	154.748	360.781	178.836	1.01023	1.9365e-07	4.60556e-06	MD16G1126300	Chr16	9193035	9195896	-	1159	-	-	LRRNT_2
gene:MD04G1019400	94.3042	78.1031	97.1379	184.923	179.762	182.973	89.8484	182.553	-1.02177	2.00376e-07	4.75613e-06	MD04G1019400	Chr04	2259296	2260720	-	1425	-	UDP-glucuronosyl/UDP-glucosyltransferase	UDPGT
novel.551	33.5304	56.9942	24.5298	0	0	1.94652	38.3514	0.64884	5.89257	2.00567e-07	4.75754e-06	-	Chr09	3536431	3537508	+	1078	-	- && - && -	-
gene:MD16G1158900	169.748	180.481	111.856	48.7609	65.6434	66.1817	154.028	60.1953	1.3561	2.03248e-07	4.81482e-06	MD16G1158900	Chr16	12747351	12751963	-	3200	-	-	-
gene:MD05G1352700	758.625	667.043	523.956	278.765	238.336	406.823	649.875	307.975	1.07687	2.14243e-07	5.0587e-06	MD05G1352700	Chr05	46918268	46919317	-	1050	-	-	-
gene:MD15G1062500	181.274	215.311	241.373	421.367	358.514	677.389	212.653	485.757	-1.19129	2.15536e-07	5.08591e-06	MD15G1062500	Chr15	4282244	4283353	-	1110	-	Zinc finger, CCCH-type	zf-CCCH
gene:MD05G1266600	185.465	212.145	180.539	94.7617	85.8414	105.112	192.716	95.2384	1.01582	2.16257e-07	5.09961e-06	MD05G1266600	Chr05	40140644	40142405	+	577	-	-	-
gene:MD10G1097200	924.182	1141.99	1182.34	2498.76	2618.67	1467.68	1082.84	2195.04	-1.01934	2.20718e-07	5.19463e-06	MD10G1097200	Chr10	15470442	15474491	-	2143	-	Alcohol dehydrogenase, N-terminal	ADH_N
gene:MD05G1159700	224.235	296.581	207.031	80.9614	125.227	117.765	242.616	107.984	1.16938	2.28149e-07	5.36254e-06	MD05G1159700	Chr05	28828289	28828591	-	303	-	-	-
gene:MD13G1216600	216.9	185.759	151.103	70.8412	73.7226	98.2993	184.587	80.9544	1.18872	2.3495e-07	5.51521e-06	MD13G1216600	Chr13	20641119	20645339	+	3266	-	-	-
gene:MD06G1020600	367.787	442.232	278.658	208.844	117.148	111.925	362.892	145.972	1.31128	2.35572e-07	5.52624e-06	MD06G1020600	Chr06	2507753	2508711	+	732	-	-	-
gene:MD12G1054000	86.9695	79.1585	95.1755	34.0406	30.297	30.1711	87.1012	31.5029	1.46669	2.36716e-07	5.54946e-06	MD12G1054000	Chr12	6050995	6051813	-	819	-	-	-
gene:MD13G1134700	216.9	196.313	102.044	56.121	71.7028	42.8235	171.752	56.8824	1.59418	2.38599e-07	5.58999e-06	MD13G1134700	Chr13	10379049	10384865	-	2071	-	Domain of unknown function DUF1624	-
novel.636	96.3999	81.2694	81.4389	37.7207	22.2178	15.5722	86.3694	25.1702	1.77252	2.53671e-07	5.92773e-06	-	Chr10	19266607	19278016	+	1890	-	- && - && -	-
gene:MD02G1201000	149.839	154.095	116.762	67.1612	59.584	54.5026	140.232	60.4159	1.21249	2.5845e-07	6.03162e-06	MD02G1201000	Chr02	19847667	19850955	-	1898	-	Glutamine-Leucine-Glutamine, QLQ	-
gene:MD11G1193100	141.456	168.872	165.821	73.6013	74.7325	77.8609	158.716	75.3982	1.0743	2.58983e-07	6.03626e-06	MD11G1193100	Chr11	27444375	27446452	+	1317	-	-	-
gene:MD04G1040500	360.452	332.466	289.451	172.043	120.178	191.732	327.456	161.318	1.01968	2.64297e-07	6.15614e-06	MD04G1040500	Chr04	4748615	4751353	-	2739	-	Serine-threonine/tyrosine-protein kinase, catalytic domain	Pkinase_Tyr
gene:MD14G1171600	66.013	88.6576	113.818	241.044	186.831	190.759	89.4962	206.212	-1.20274	2.72725e-07	6.3402e-06	MD14G1171600	Chr14	26535513	26546876	-	1653	-	Serine-threonine/tyrosine-protein kinase, catalytic domain	Pkinase_Tyr
gene:MD15G1377600	145.648	187.87	248.241	561.21	708.949	296.845	193.92	522.334	-1.42854	2.75172e-07	6.39298e-06	MD15G1377600	Chr15	46236458	46239807	-	1232	-	-	-
gene:MD10G1296500	13.6217	14.7763	42.1912	80.9614	105.029	102.192	23.5297	96.0611	-2.01997	2.76498e-07	6.41577e-06	MD10G1296500	Chr10	38425157	38426889	+	1063	-	-	-
gene:MD08G1045300	255.669	259.64	184.464	83.7215	113.109	122.631	233.258	106.487	1.13198	2.78524e-07	6.45495e-06	MD08G1045300	Chr08	3443947	3446818	-	1582	-	-	-
gene:MD01G1090900	100.591	89.713	74.5705	35.8806	29.2871	27.2513	88.2916	30.8063	1.51567	2.80811e-07	6.5031e-06	MD01G1090900	Chr01	20579774	20586910	+	3084	-	Homeobox domain-like	Myb_DNA-binding
gene:MD15G1049100	46.1043	68.6041	91.2508	176.643	154.515	177.133	68.653	169.43	-1.30063	2.81588e-07	6.51691e-06	MD15G1049100	Chr15	3336626	3337950	+	1218	-	-	-
gene:MD11G1207300	46.1043	63.3268	52.0031	123.282	139.366	118.738	53.8114	127.129	-1.24044	2.86052e-07	6.61175e-06	MD11G1207300	Chr11	30197648	30198388	-	648	-	-	-
gene:MD16G1196700	51.3434	62.2714	91.2508	282.445	180.772	136.256	68.2885	199.824	-1.54773	2.86816e-07	6.62518e-06	MD16G1196700	Chr16	17490041	17491151	-	804	-	-	-
gene:MD05G1193600	3.14347	6.33268	6.86834	42.3207	49.485	26.278	5.44817	39.3613	-2.84772	2.92019e-07	6.74106e-06	MD05G1193600	Chr05	32159766	32160507	-	466	-	Glycolipid transfer protein domain	-
gene:MD11G1171900	63.9173	183.648	114.799	371.686	363.564	278.353	120.788	337.868	-1.4845	3.03102e-07	6.97463e-06	MD11G1171900	Chr11	18979643	18980739	-	921	-	-	-
gene:MD04G1154000	25.1478	24.2753	33.3605	89.2416	71.7028	84.6737	27.5945	81.8727	-1.56675	3.03447e-07	6.97813e-06	MD04G1154000	Chr04	24204658	24205947	-	965	-	-	-
gene:MD09G1111300	10.4782	11.6099	15.6991	78.2014	88.8711	31.1443	12.5957	66.0723	-2.38751	3.09874e-07	7.12138e-06	MD09G1111300	Chr09	8461811	8462476	-	666	-	-	-
gene:MD05G1012200	55.5347	70.715	35.3229	8.28014	15.1485	2.91978	53.8575	8.7828	2.62161	3.27794e-07	7.49983e-06	MD05G1012200	Chr05	2448222	2451303	-	1159	-	SWEET sugar transporter	-
gene:MD09G1207500	88.0173	79.1585	70.6458	28.5205	28.2772	25.3048	79.2739	27.3675	1.53331	3.29849e-07	7.5421e-06	MD09G1207500	Chr09	19878495	19879877	+	1383	-	WD40-repeat-containing domain	-
gene:MD10G1304600	85.9216	120.321	131.48	248.404	219.148	224.823	112.574	230.792	-1.03474	3.33359e-07	7.6079e-06	MD10G1304600	Chr10	39077114	39078723	+	1340	-	Homeobox domain-like	Myb_DNA-binding
gene:MD04G1055700	189.656	134.042	104.987	55.201	58.5741	49.6363	142.895	54.4705	1.3905	3.38871e-07	7.72394e-06	MD04G1055700	Chr04	6740123	6744354	+	1639	-	Glutamate/phenylalanine/leucine/valine dehydrogenase, C-terminal	-
gene:MD07G1155200	74.3956	119.266	136.386	266.805	288.831	208.278	110.016	254.638	-1.20907	3.40319e-07	7.7472e-06	MD07G1155200	Chr07	22539738	22543404	+	1185	-	-	-
gene:MD15G1161300	9.43042	11.6099	7.84953	61.6411	54.5345	32.1176	9.62996	49.4311	-2.36418	3.46434e-07	7.88142e-06	MD15G1161300	Chr15	12123243	12126059	+	2222	-	Methyltransferase type 11	Methyltransf_11
gene:MD07G1236900	235.761	214.256	155.028	64.4011	103.01	89.54	201.682	85.6503	1.23714	3.51156e-07	7.98383e-06	MD07G1236900	Chr07	30956901	30958617	-	1599	-	Protein Networked (NET), actin-binding (NAB) domain	-
novel.757	695.756	718.76	800.652	244.724	349.425	477.871	738.389	357.34	1.0479	3.60243e-07	8.15963e-06	-	Chr12	2309160	2309831	+	672	-	- && - && -	-
gene:MD02G1140200	36.6739	49.606	73.5893	144.443	130.277	140.15	53.2897	138.29	-1.37209	3.60891e-07	8.16855e-06	MD02G1140200	Chr02	11689517	11690174	+	658	-	-	-
gene:MD17G1187300	39.8173	48.5506	37.2853	6.44011	10.099	7.78609	41.8844	8.1084	2.37385	3.61088e-07	8.16855e-06	MD17G1187300	Chr17	22397623	22398354	-	732	-	DNA-binding domain	AP2
gene:MD05G1242500	4.1913	7.38813	8.83072	39.5607	49.485	33.0909	6.80338	40.7122	-2.57469	3.62746e-07	8.20092e-06	MD05G1242500	Chr05	37529472	37530728	+	1257	-	-	-
gene:MD15G1348800	97.4477	144.596	169.746	399.287	353.465	231.636	137.263	328.129	-1.25646	3.71716e-07	8.38273e-06	MD15G1348800	Chr15	41327111	41332181	+	1552	-	GDSL lipase/esterase	Lipase_GDSL
gene:MD09G1201800	236.808	249.086	179.558	122.362	92.9107	103.166	221.817	106.146	1.06059	3.78142e-07	8.52233e-06	MD09G1201800	Chr09	18641698	18645382	-	2643	-	-	-
gene:MD04G1166700	35.626	39.0515	32.3793	101.202	133.307	75.9143	35.6856	103.474	-1.53613	3.8314e-07	8.62422e-06	MD04G1166700	Chr04	25691824	25693648	-	594	-	-	MIF
gene:MD06G1236400	281.865	256.474	192.313	120.522	130.277	96.3528	243.551	115.717	1.07295	3.91711e-07	8.81167e-06	MD06G1236400	Chr06	36780228	36784227	+	2939	-	START domain	START
gene:MD00G1178400	133.074	139.319	131.48	62.5611	63.6236	61.3154	134.624	62.5001	1.10691	3.96792e-07	8.92042e-06	MD00G1178400	Chr00	41819054	41820337	-	734	-	Mad3/Bub1 homology region 1	-
novel.936	26.1956	16.8872	14.7179	0	0	0	19.2669	0	6.75792	4.0893e-07	9.18188e-06	-	Chr15	8312570	8324702	+	879	-	- && - && -	-
gene:MD11G1093100	79.6347	126.654	237.448	389.167	383.762	466.192	147.912	413.04	-1.47942	4.13552e-07	9.2799e-06	MD11G1093100	Chr11	7722006	7724115	-	1804	-	PPM-type phosphatase domain	PP2C
gene:MD06G1175800	178.13	159.373	79.4765	47.8408	44.4356	46.7165	138.993	46.331	1.58291	4.16112e-07	9.33154e-06	MD06G1175800	Chr06	31527995	31530198	+	2071	-	-	-
gene:MD13G1164200	44.0086	48.5506	58.8715	109.482	143.406	115.818	50.4769	122.902	-1.28056	4.19679e-07	9.39987e-06	MD13G1164200	Chr13	12960754	12964668	+	2173	-	Sucrose synthase	Glycos_transf_1
gene:MD09G1270700	251.478	238.531	187.407	82.8014	119.168	117.765	225.806	106.578	1.08443	4.34803e-07	9.70855e-06	MD09G1270700	Chr09	34497842	34505045	+	3412	-	Nuclear condensin complex subunit 3, C-terminal domain	-
gene:MD10G1087700	164.509	156.206	249.223	370.766	347.405	518.748	189.979	412.307	-1.11636	4.40923e-07	9.82416e-06	MD10G1087700	Chr10	12995649	12996920	+	1029	-	-	-
gene:MD09G1118600	47.1521	49.606	41.21	9.20016	9.08909	12.6524	45.9894	10.3139	2.15635	4.41471e-07	9.82707e-06	MD09G1118600	Chr09	9118613	9119509	+	604	-	-	-
gene:MD17G1182700	351.021	249.086	204.088	106.722	133.307	124.577	268.065	121.535	1.14144	4.46735e-07	9.93814e-06	MD17G1182700	Chr17	21404311	21413834	-	2817	-	Squalene cyclase, C-terminal	-
gene:MD07G1078500	106.878	85.4912	38.2665	11.0402	9.08909	24.3315	76.8786	14.8203	2.37337	4.52024e-07	1.00496e-05	MD07G1078500	Chr07	7569777	7577175	+	2321	-	Mechanosensitive ion channel MscS	-
gene:MD13G1153100	127.835	184.703	89.2884	25.7605	25.2475	59.3689	133.942	36.7923	1.8637	4.52397e-07	1.00517e-05	MD13G1153100	Chr13	12003661	12004931	-	1271	-	-	-
gene:MD13G1113300	103.735	142.485	115.781	40.4807	49.485	56.4491	120.667	48.805	1.30733	4.55529e-07	1.01151e-05	MD13G1113300	Chr13	8235771	8239746	+	2162	-	-	-
gene:MD11G1217700	52.3912	33.7743	28.4545	0.920016	5.04949	7.78609	38.2067	4.5852	3.07155	4.58134e-07	1.01667e-05	MD11G1217700	Chr11	31778621	31780532	+	979	-	-	-
gene:MD09G1096800	22.0043	27.4416	45.1348	173.883	94.9305	78.8341	31.5269	115.883	-1.87551	4.61128e-07	1.02143e-05	MD09G1096800	Chr09	7039096	7039368	-	273	-	-	-
novel.381	44.0086	34.8298	22.5674	6.44011	2.0198	1.94652	33.8019	3.46881	3.26309	4.76752e-07	1.05475e-05	-	Chr06	35946116	35961076	+	2073	-	- && - && -	-
gene:MD09G1137600	1068.78	1097.67	1520.85	2040.6	3500.31	2084.72	1229.1	2541.88	-1.04794	4.77197e-07	1.05509e-05	MD09G1137600	Chr09	10697041	10698357	+	971	-	-	-
gene:MD16G1123700	224.235	158.317	127.555	55.201	49.485	84.6737	170.035	63.1199	1.42868	4.78835e-07	1.05774e-05	MD16G1123700	Chr16	8939902	8942815	+	1821	-	-	ACT
gene:MD14G1220100	230.521	227.977	165.821	78.2014	89.881	115.818	208.106	94.6335	1.1369	4.83573e-07	1.06723e-05	MD14G1220100	Chr14	30226999	30231421	-	3090	-	Kinesin motor domain	Kinesin
gene:MD06G1103200	115.261	83.3803	70.6458	29.4405	31.3069	31.1443	89.7623	30.6306	1.55045	4.87373e-07	1.07496e-05	MD06G1103200	Chr06	24022662	24023312	+	651	-	-	-
gene:MD17G1284100	452.66	400.014	306.132	198.723	214.099	128.47	386.269	180.431	1.09773	4.88026e-07	1.07509e-05	MD17G1284100	Chr17	34307774	34311511	-	2669	-	-	-
gene:MD17G1267600	133.074	115.044	101.063	46.9208	36.3564	55.4759	116.393	46.251	1.32908	4.95489e-07	1.08755e-05	MD17G1267600	Chr17	32767637	32769557	-	938	-	-	-
gene:MD09G1078800	3.14347	1.05545	5.88715	41.4007	35.3465	23.3583	3.36202	33.3685	-3.29434	4.95491e-07	1.08755e-05	MD09G1078800	Chr09	5522825	5523160	-	336	-	-	-
gene:MD03G1283500	39.8173	36.9407	13.7367	0.920016	2.0198	0.973261	30.1649	1.30436	4.54287	5.05331e-07	1.10646e-05	MD03G1283500	Chr03	36360734	36365613	+	2268	-	Potassium transporter	K_trans
gene:MD02G1224000	35.626	44.3288	15.6991	0	0	0.973261	31.8846	0.32442	6.52165	5.12154e-07	1.11937e-05	MD02G1224000	Chr02	26257974	26261351	+	3242	-	Serine-threonine/tyrosine-protein kinase, catalytic domain	Pkinase_Tyr
gene:MD01G1215200	77.539	63.3268	45.1348	22.0804	7.06929	7.78609	62.0002	12.3119	2.31886	5.12933e-07	1.12039e-05	MD01G1215200	Chr01	30847251	30849505	+	1200	-	Myc-type, basic helix-loop-helix (bHLH) domain	HLH
gene:MD10G1058200	156.126	135.097	117.743	64.4011	60.5939	57.4224	136.322	60.8058	1.1632	5.19963e-07	1.13438e-05	MD10G1058200	Chr10	7866308	7877339	+	3089	-	Cation/H+ exchanger	Na_H_Exchanger
gene:MD11G1062300	399.221	381.016	272.771	152.723	124.218	209.251	351.003	162.064	1.11386	5.2447e-07	1.14283e-05	MD11G1062300	Chr11	5409873	5413005	-	2045	-	UDP-glucuronosyl/UDP-glucosyltransferase	UDPGT
gene:MD04G1028900	8.3826	11.6099	19.6238	62.5611	47.4653	57.4224	13.2054	55.8162	-2.0727	5.29048e-07	1.15142e-05	MD04G1028900	Chr04	3286206	3290705	+	2161	-	Pectinesterase, catalytic	-
gene:MD04G1181500	311.204	318.745	252.166	156.403	104.02	167.401	294.038	142.608	1.04184	5.30737e-07	1.1544e-05	MD04G1181500	Chr04	27256030	27259385	+	2644	-	-	GRAS
gene:MD03G1120500	38.7695	37.9961	22.5674	3.68006	4.0396	4.8663	33.111	4.19532	2.9801	5.34973e-07	1.16073e-05	MD03G1120500	Chr03	11147559	11153926	-	851	-	-	-
gene:MD01G1141700	29.3391	49.606	73.5893	150.883	126.237	153.775	50.8448	143.632	-1.4946	5.3557e-07	1.16073e-05	MD01G1141700	Chr01	25132567	25134498	+	1116	-	-	-
gene:MD09G1051600	254.621	199.48	161.897	92.0016	85.8414	105.112	205.333	94.3184	1.12112	5.35575e-07	1.16073e-05	MD09G1051600	Chr09	3455330	3457351	+	1303	-	-	Aa_trans
gene:MD08G1090400	15.7174	12.6654	27.4733	80.0414	63.6236	61.3154	18.6187	68.3268	-1.86941	5.45169e-07	1.18082e-05	MD08G1090400	Chr08	7487705	7488355	+	484	-	-	-
gene:MD13G1077000	51.3434	54.8833	39.2476	15.6403	5.04949	3.89304	48.4914	8.19427	2.5485	5.4944e-07	1.18864e-05	MD13G1077000	Chr13	5425529	5426996	+	1113	-	-	-
gene:MD08G1093800	241	164.65	122.649	82.8014	45.4455	31.1443	176.099	53.1304	1.72463	5.50695e-07	1.19065e-05	MD08G1093800	Chr08	7791325	7793550	+	1419	-	-	-
gene:MD02G1008100	227.378	162.539	135.404	85.5615	70.6929	59.3689	175.107	71.8744	1.28235	5.61273e-07	1.21135e-05	MD02G1008100	Chr02	508606	511191	-	2586	-	Protein kinase domain	Pkinase
gene:MD03G1120800	192.8	207.923	140.31	66.2412	52.5147	97.3261	180.344	72.0273	1.32254	5.61753e-07	1.21166e-05	MD03G1120800	Chr03	11224572	11225502	-	697	-	-	-
gene:MD06G1213300	39.8173	51.7169	85.3636	153.643	135.326	188.813	58.966	159.261	-1.42974	5.69472e-07	1.22684e-05	MD06G1213300	Chr06	34590428	34596372	+	1550	-	Cytochrome P450	p450
gene:MD11G1288500	7.33477	20.0535	28.4545	90.1616	87.8612	57.4224	18.6143	78.4817	-2.06997	5.79204e-07	1.24707e-05	MD11G1288500	Chr11	40818002	40823151	-	1045	-	Phenazine biosynthesis PhzF protein	-
gene:MD06G1050100	78.5869	98.1566	76.5329	20.2404	37.3663	26.278	84.4255	27.9616	1.59904	5.88953e-07	1.2673e-05	MD06G1050100	Chr06	6831015	6832673	-	1659	-	Fungal lipase-like domain	Lipase_3
gene:MD03G1130100	91.1608	116.099	39.2476	19.3203	23.2277	11.6791	82.1692	18.0757	2.18374	5.94216e-07	1.2771e-05	MD03G1130100	Chr03	12772747	12778850	+	1518	-	Peptidase S28	Peptidase_S28
gene:MD16G1008600	73.3477	77.0476	67.7022	29.4405	16.1584	23.3583	72.6992	22.9857	1.6549	5.9484e-07	1.27769e-05	MD16G1008600	Chr16	641984	643781	-	944	-	-	-
gene:MD07G1228100	162.413	164.65	115.781	42.3207	75.7424	56.4491	147.614	58.1708	1.34612	6.10564e-07	1.30773e-05	MD07G1228100	Chr07	30350743	30353867	-	3013	-	Serine-threonine/tyrosine-protein kinase, catalytic domain	Pkinase_Tyr
gene:MD15G1171300	40.8652	43.2733	102.044	184.003	176.732	182.973	62.0608	181.236	-1.54148	6.1265e-07	1.31127e-05	MD15G1171300	Chr15	13305132	13306744	+	1452	-	Equilibrative nucleoside transporter	-
gene:MD12G1193200	427.513	507.67	717.251	1004.66	1572.41	952.822	550.811	1176.63	-1.09428	6.14374e-07	1.31418e-05	MD12G1193200	Chr12	27490404	27495034	-	3735	-	Toll/interleukin-1 receptor homology (TIR) domain	TIR
gene:MD12G1210600	5.23912	4.22179	29.4357	301.765	256.514	171.294	12.9655	243.191	-4.2234	6.209e-07	1.32578e-05	MD12G1210600	Chr12	28929822	28932379	+	2203	-	Pectinesterase, catalytic	-
gene:MD13G1140000	30.3869	22.1644	41.21	78.2014	109.069	90.5132	31.2538	92.5946	-1.56119	6.38461e-07	1.36007e-05	MD13G1140000	Chr13	10781995	10784600	-	2096	-	-	-
gene:MD06G1132900	159.269	167.816	72.6081	37.7207	31.3069	52.5561	133.231	40.5279	1.71487	6.47277e-07	1.37561e-05	MD06G1132900	Chr06	27686629	27688179	+	1188	-	-	-
gene:MD07G1306900	544.869	485.506	410.138	159.163	165.623	308.524	480.171	211.103	1.18564	6.4989e-07	1.38035e-05	MD07G1306900	Chr07	36326910	36328991	+	1856	-	UDP-glucuronosyl/UDP-glucosyltransferase	UDPGT
gene:MD08G1237800	123.643	87.6021	49.0596	29.4405	17.1683	19.4652	86.7683	22.0247	1.97199	6.58599e-07	1.39557e-05	MD08G1237800	Chr08	30494653	30497898	+	1640	-	Peptidase S10, serine carboxypeptidase	Peptidase_S10
gene:MD05G1163400	57.6304	59.105	35.3229	13.8002	3.0297	10.7059	50.6861	9.1786	2.45149	6.64622e-07	1.40586e-05	MD05G1163400	Chr05	29235885	29237165	-	770	-	Stomagen	-
gene:MD02G1187500	44.0086	30.608	35.3229	92.0016	84.8315	123.604	36.6465	100.146	-1.45069	6.71402e-07	1.41854e-05	MD02G1187500	Chr02	17091112	17094646	-	1063	-	-	-
gene:MD03G1139900	61.8217	39.0515	38.2665	4.60008	9.08909	12.6524	46.3799	8.78052	2.40726	6.87098e-07	1.45085e-05	MD03G1139900	Chr03	14510585	14511715	+	1131	-	F-box domain	F-box
gene:MD05G1207300	211.661	267.028	425.837	540.049	837.206	671.55	301.509	682.935	-1.17812	7.12461e-07	1.4948e-05	MD05G1207300	Chr05	33773983	33775827	-	1845	-	Carotenoid oxygenase	RPE65
gene:MD00G1127800	16.7652	59.105	21.5862	0.920016	0	2.91978	32.4855	1.27993	4.6567	7.17342e-07	1.5033e-05	MD00G1127800	Chr00	27174217	27175275	-	688	-	-	-
gene:MD09G1059700	31.4347	22.1644	35.3229	107.642	76.7523	77.8609	29.6407	87.4184	-1.55903	7.3145e-07	1.53109e-05	MD09G1059700	Chr09	4050257	4052347	-	1483	-	-	-
gene:MD00G1073200	45.0565	39.0515	40.2288	7.36013	6.05939	11.6791	41.4456	8.36622	2.30749	7.33432e-07	1.53258e-05	MD00G1073200	Chr00	14599354	14599623	-	270	-	-	-
gene:MD14G1188400	282.913	313.468	245.298	79.1214	166.633	117.765	280.559	121.173	1.21367	7.39867e-07	1.54513e-05	MD14G1188400	Chr14	28012276	28014968	+	1293	-	Signal transduction response regulator, receiver domain	Response_reg
gene:MD14G1116800	214.804	341.965	564.185	887.816	858.414	923.624	373.651	889.951	-1.2511	7.42572e-07	1.54988e-05	MD14G1116800	Chr14	18978802	18979471	-	630	-	-	-
gene:MD08G1250000	83.826	64.3823	51.0219	19.3203	19.1881	20.4385	66.4101	19.649	1.75547	7.71688e-07	1.60694e-05	MD08G1250000	Chr08	31430542	31432937	-	1511	-	NAC domain	NAM
gene:MD17G1181700	221.091	236.42	142.273	94.7617	74.7325	93.433	199.928	87.6424	1.1873	7.72517e-07	1.60774e-05	MD17G1181700	Chr17	21198305	21201092	-	2499	-	-	-
gene:MD13G1147700	61.8217	73.8813	45.1348	14.7203	15.1485	19.4652	60.2793	16.4447	1.87293	7.76967e-07	1.61527e-05	MD13G1147700	Chr13	11543866	11546147	-	1321	-	Glycosyl transferase, family 8	Glyco_transf_8
novel.80	119.452	144.596	197.219	554.77	339.326	263.754	153.756	385.95	-1.32735	7.91553e-07	1.64357e-05	-	Chr01	13157816	13176497	+	1240	-	- && - && -	-
gene:MD05G1336700	16.7652	9.49903	37.2853	124.202	105.029	58.3956	21.1832	95.8758	-2.17092	7.92457e-07	1.64451e-05	MD05G1336700	Chr05	45858154	45860169	-	1521	-	Transmembrane protein TauE-like	-
gene:MD03G1053900	38.7695	45.3842	15.6991	0.920016	1.0099	0	33.2843	0.643305	5.68903	8.02311e-07	1.664e-05	MD03G1053900	Chr03	4296275	4296935	+	396	-	-	-
gene:MD13G1263000	20.9565	22.1644	20.605	78.2014	81.8018	50.6096	21.242	70.2042	-1.72516	8.08205e-07	1.67526e-05	MD13G1263000	Chr13	33446627	33447172	+	546	-	-	-
gene:MD09G1015800	44.0086	34.8298	63.7774	109.482	114.119	170.321	47.5386	131.307	-1.46193	8.13466e-07	1.68327e-05	MD09G1015800	Chr09	974717	979032	+	1481	-	-	-
gene:MD15G1016700	436.943	393.682	350.285	249.324	140.376	192.706	393.637	194.135	1.01754	8.28662e-07	1.7108e-05	MD15G1016700	Chr15	977456	981270	+	3754	-	Serine-threonine/tyrosine-protein kinase, catalytic domain	Pkinase_Tyr
novel.292	174.987	240.642	333.605	709.332	505.959	450.62	249.745	555.304	-1.15216	8.72042e-07	1.79014e-05	-	Chr05	7999385	8044123	+	881	-	- && - && -	-
gene:MD08G1087600	228.426	160.428	190.351	481.168	471.623	283.219	193.068	412.003	-1.09365	9.01848e-07	1.84818e-05	MD08G1087600	Chr08	7249873	7250827	-	655	-	-	-
gene:MD08G1011600	385.6	467.563	294.357	231.844	150.475	134.31	382.507	172.21	1.14918	9.24572e-07	1.89153e-05	MD08G1011600	Chr08	881763	884183	-	1337	-	-	Thaumatin
gene:MD11G1261100	51.3434	64.3823	82.42	161.923	179.762	125.551	66.0486	155.745	-1.2349	9.29191e-07	1.8999e-05	MD11G1261100	Chr11	37599098	37602586	-	3275	-	Protein kinase domain	Pkinase
gene:MD15G1236600	33.5304	64.3823	82.42	172.963	184.812	134.31	60.1109	164.028	-1.44531	9.35859e-07	1.91245e-05	MD15G1236600	Chr15	19456646	19459912	+	1056	-	-	Rhodanese
gene:MD12G1143900	115.261	157.262	195.257	336.726	347.405	270.566	155.926	318.233	-1.02766	9.55381e-07	1.94904e-05	MD12G1143900	Chr12	22294478	22297195	-	1225	-	-	-
gene:MD09G1098400	212.708	169.927	130.498	88.3215	64.6335	66.1817	171.045	73.0456	1.22434	9.57038e-07	1.95132e-05	MD09G1098400	Chr09	7155949	7158430	+	1582	-	Cyclin, C-terminal domain	Cyclin_C
gene:MD06G1073500	209.565	208.979	167.784	67.1612	85.8414	113.872	195.442	88.958	1.13641	9.71034e-07	1.97651e-05	MD06G1073500	Chr06	18288623	18290677	-	2055	-	-	GRAS
gene:MD07G1211100	6.28695	14.7763	11.7743	52.4409	53.5246	39.9037	10.9458	48.6231	-2.15069	9.79068e-07	1.99063e-05	MD07G1211100	Chr07	28974975	28975947	-	741	-	-	-
novel.282	34.5782	35.8852	35.3229	0	2.0198	8.75935	35.2621	3.59305	3.30659	9.94302e-07	2.01819e-05	-	Chr04	29298182	29299218	-	506	-	- && Q9M8K5.1 RecName: Full=Heavy metal-associated isoprenylated plant protein 32; Short=AtHIP32; Flags: Precursor && PF00403:Heavy-metal-associated domain	HMA
gene:MD10G1286300	33.5304	34.8298	92.232	212.524	229.247	119.711	53.5307	187.161	-1.80145	1.00362e-06	2.03595e-05	MD10G1286300	Chr10	37571420	37572034	-	615	-	DNA-binding domain	AP2
gene:MD00G1133300	68.1086	46.4397	19.6238	3.68006	7.06929	7.78609	44.724	6.17848	2.86024	1.0055e-06	2.03844e-05	MD00G1133300	Chr00	28955334	28956697	-	831	-	-	-
gene:MD12G1009100	11.5261	13.7208	24.5298	87.4015	57.5642	51.5828	16.5922	65.5162	-1.97627	1.10577e-06	2.22694e-05	MD12G1009100	Chr12	960422	963044	+	1339	-	Cysteine oxygenase/2-aminoethanethiol dioxygenase	-
gene:MD12G1154800	147.743	193.147	301.226	484.848	452.435	429.208	214.039	455.497	-1.08801	1.15184e-06	2.31585e-05	MD12G1154800	Chr12	23551485	23554868	+	1117	-	-	-
gene:MD13G1173500	310.156	378.906	546.523	1021.22	791.761	692.962	411.862	835.313	-1.0196	1.15467e-06	2.32025e-05	MD13G1173500	Chr13	14254661	14257251	+	1226	-	-	-
gene:MD13G1124800	14.6695	32.7189	8.83072	0	0	0	18.7397	0	6.71649	1.18389e-06	2.3737e-05	MD13G1124800	Chr13	9253172	9254777	+	945	-	Glycerophosphodiester phosphodiesterase domain	-
gene:MD10G1313800	14.6695	10.5545	25.511	57.041	63.6236	66.1817	16.9117	62.2821	-1.87224	1.19417e-06	2.39032e-05	MD10G1313800	Chr10	39827354	39830185	-	2225	-	Serine-threonine/tyrosine-protein kinase, catalytic domain	Pkinase_Tyr
gene:MD17G1258400	417.034	359.908	283.564	159.163	133.307	218.984	353.502	170.484	1.05117	1.19846e-06	2.39626e-05	MD17G1258400	Chr17	31878350	31880345	-	1221	-	Linker histone H1/H5, domain H15	-
gene:MD15G1073600	26.1956	22.1644	37.2853	101.202	64.6335	93.433	28.5484	86.4228	-1.59541	1.20048e-06	2.39897e-05	MD15G1073600	Chr15	5032176	5033454	-	1080	-	-	-
gene:MD14G1111100	159.269	163.594	131.48	57.961	83.8216	67.155	151.448	69.6459	1.12255	1.21608e-06	2.42611e-05	MD14G1111100	Chr14	17851911	17853089	+	1179	-	-	-
gene:MD10G1303500	12.5739	6.33268	38.2665	82.8014	89.881	95.3795	19.0577	89.354	-2.21843	1.22151e-06	2.43427e-05	MD10G1303500	Chr10	38996349	38997245	+	897	-	-	-
gene:MD10G1132300	53.4391	37.9961	33.3605	9.20016	6.05939	9.73261	41.5986	8.33072	2.31456	1.22702e-06	2.44121e-05	MD10G1132300	Chr10	21331195	21334998	+	1724	-	-	-
gene:MD11G1262700	86.9695	110.822	93.2132	47.8408	25.2475	19.4652	97.0015	30.8512	1.64642	1.25399e-06	2.49076e-05	MD11G1262700	Chr11	37759734	37761101	+	1368	-	-	B_lectin
gene:MD02G1078400	32.4826	24.2753	42.1912	107.642	83.8216	83.7004	32.983	91.7213	-1.47276	1.25885e-06	2.49904e-05	MD02G1078400	Chr02	6193304	6203492	-	1443	-	-	-
gene:MD04G1111700	44.0086	46.4397	42.1912	12.8802	7.06929	10.7059	44.2132	10.2185	2.10607	1.26077e-06	2.49962e-05	MD04G1111700	Chr04	19745395	19747807	+	913	-	Glutathione S-transferase, N-terminal	-
gene:MD06G1233800	74.3956	93.9348	117.743	182.163	228.237	190.759	95.3578	200.386	-1.06852	1.26118e-06	2.49962e-05	MD06G1233800	Chr06	36502108	36507270	+	2043	-	-	-
gene:MD16G1198400	51.3434	60.1605	41.21	7.36013	17.1683	11.6791	50.9046	12.0692	2.0841	1.26122e-06	2.49962e-05	MD16G1198400	Chr16	17810748	17812982	-	1765	-	IQ motif, EF-hand binding site	IQ
gene:MD02G1228800	36.6739	86.5467	112.837	258.525	183.802	233.583	78.6858	225.303	-1.51586	1.29506e-06	2.55409e-05	MD02G1228800	Chr02	27110155	27115346	-	2294	-	Proton-dependent oligopeptide transporter family	-
gene:MD10G1182600	104.782	132.986	173.671	246.564	272.673	319.23	137.147	279.489	-1.02492	1.29936e-06	2.55978e-05	MD10G1182600	Chr10	27550292	27554586	-	1300	-	NAC domain	NAM
novel.617	143.552	70.715	64.7586	23.9204	31.3069	25.3048	93.0085	26.844	1.79357	1.31004e-06	2.57659e-05	-	Chr10	3293054	3553844	+	7395	-	- && - && -	-
gene:MD04G1162200	24.1	41.1624	45.1348	104.882	113.109	84.6737	36.7991	100.888	-1.4523	1.3336e-06	2.61724e-05	MD04G1162200	Chr04	25331900	25336010	-	1640	-	Ammonium transporter AmtB-like domain	Ammonium_transp
novel.1055	47.1521	54.8833	80.4577	130.642	150.475	143.069	60.831	141.396	-1.21282	1.36934e-06	2.67903e-05	-	Chr16	8693354	8698007	-	4654	-	- && P10978.1 RecName: Full=Retrovirus-related Pol polyprotein from transposon TNT 1-94; Includes: RecName: Full=Protease; Includes: RecName: Full=Reverse transcriptase; Includes: RecName: Full=Endonuclease && PF13976:GAG-pre-integrase domain|PF00665:Integrase core domain|PF07727:Reverse transcriptase (RNA-dependent DNA polymerase)	RVT_2
gene:MD07G1194300	66.013	101.323	82.42	381.807	318.118	111.925	83.252	270.617	-1.70116	1.37262e-06	2.68362e-05	MD07G1194300	Chr07	27378747	27379463	-	717	-	Crotonase superfamily	ECH
gene:MD11G1254300	163.461	179.426	178.577	85.5615	60.5939	99.2726	173.821	81.8093	1.08563	1.38329e-06	2.70155e-05	MD11G1254300	Chr11	36720979	36723093	-	2115	-	Legume lectin domain	Pkinase
gene:MD15G1083300	246.239	239.587	160.915	110.402	79.782	108.032	215.58	99.4053	1.11418	1.40642e-06	2.74229e-05	MD15G1083300	Chr15	5701983	5704933	+	2174	-	-	-
gene:MD09G1201400	449.517	385.238	324.774	138.922	215.108	224.823	386.51	192.951	1.00331	1.41959e-06	2.76201e-05	MD09G1201400	Chr09	18582422	18585253	+	1211	-	-	-
gene:MD02G1295200	13.6217	16.8872	21.5862	147.203	88.8711	31.1443	17.365	89.0727	-2.35775	1.5153e-06	2.93019e-05	MD02G1295200	Chr02	34972904	34978327	+	4314	-	Reverse transcriptase, RNA-dependent DNA polymerase	RVT_2
gene:MD07G1255800	1522.49	1394.25	1040.06	565.81	888.711	473.978	1318.93	642.833	1.03714	1.53838e-06	2.966e-05	MD07G1255800	Chr07	32284234	32284878	-	645	-	Pectinesterase inhibitor domain	-
gene:MD17G1236100	169.748	155.151	130.498	51.5209	75.7424	77.8609	151.799	68.3747	1.1525	1.6232e-06	3.11293e-05	MD17G1236100	Chr17	28498142	28502763	+	1938	-	Mad3/Bub1 homology region 1	Pkinase
gene:MD08G1013100	17.813	18.9981	16.6802	56.121	51.5048	69.1015	17.8304	58.9091	-1.72552	1.63649e-06	3.13508e-05	MD08G1013100	Chr08	967088	967495	+	408	-	-	-
gene:MD10G1263600	9.43042	8.44358	8.83072	57.041	60.5939	24.3315	8.90157	47.3222	-2.41048	1.65758e-06	3.17093e-05	MD10G1263600	Chr10	35766413	35768505	+	1155	-	-	Cytochrom_B561
gene:MD03G1217900	69.1564	89.713	117.743	325.686	169.663	201.465	92.2041	232.271	-1.3325	1.65916e-06	3.17168e-05	MD03G1217900	Chr03	30229204	30230620	+	1011	-	Dynein light chain, type 1/2	-
gene:MD07G1300900	35.626	32.7189	26.4922	5.5201	6.05939	1.94652	31.6124	4.50867	2.80861	1.67347e-06	3.19577e-05	MD07G1300900	Chr07	35965442	35968772	-	1294	-	O-methyltransferase, family 2	-
gene:MD06G1146000	573.16	585.773	984.135	1560.35	1711.78	1112.44	714.356	1461.52	-1.0322	1.68554e-06	3.21687e-05	MD06G1146000	Chr06	28845205	28847249	-	1679	-	Cytochrome P450	p450
gene:MD07G1097400	40.8652	44.3288	42.1912	11.9602	10.099	7.78609	42.4617	9.94843	2.09063	1.71015e-06	3.25893e-05	MD07G1097400	Chr07	10686391	10688506	-	885	-	Cyclin PHO80-like	-
gene:MD07G1048400	198.039	182.592	147.179	76.3613	97.9602	83.7004	175.937	86.0073	1.03324	1.725e-06	3.28163e-05	MD07G1048400	Chr07	4143090	4147447	-	1227	-	NUDIX hydrolase domain-like	NUDIX
gene:MD03G1214100	146.695	155.151	107.931	52.4409	72.7127	46.7165	136.592	57.2901	1.25455	1.72569e-06	3.28163e-05	MD03G1214100	Chr03	29380661	29386685	-	1341	-	NAD-dependent epimerase/dehydratase	Epimerase
gene:MD10G1273300	70.2043	60.1605	176.614	460.008	530.197	566.438	102.326	518.881	-2.34082	1.73576e-06	3.29731e-05	MD10G1273300	Chr10	36509425	36522844	-	3333	-	Protein kinase domain	Pkinase
gene:MD14G1203000	196.991	274.416	387.57	707.492	523.128	558.652	286.326	596.424	-1.05791	1.7952e-06	3.40485e-05	MD14G1203000	Chr14	29132980	29135232	+	1750	-	NAC domain	NAM
gene:MD13G1086300	89.0651	160.428	105.969	289.805	549.385	198.545	118.487	345.912	-1.5456	1.84087e-06	3.48599e-05	MD13G1086300	Chr13	6072850	6075128	+	1610	-	Peptidase M20	Peptidase_M20
gene:MD11G1068600	104.782	106.6	79.4765	46.9208	25.2475	34.0641	96.953	35.4108	1.44698	1.98944e-06	3.74769e-05	MD11G1068600	Chr11	5901574	5902314	-	741	-	-	-
gene:MD10G1186400	31.4347	24.2753	21.5862	3.68006	2.0198	0	25.7654	1.89995	3.74246	2.01757e-06	3.79672e-05	MD10G1186400	Chr10	28068311	28070024	-	1366	-	Oxoglutarate/iron-dependent dioxygenase	2OG-FeII_Oxy
gene:MD10G1085800	10.4782	26.3862	49.0596	161.923	162.594	63.2619	28.6413	129.26	-2.1693	2.04856e-06	3.84904e-05	MD10G1085800	Chr10	12563958	12565403	-	1446	-	Cytochrome P450	p450
gene:MD02G1170900	228.426	188.925	147.179	98.4417	69.683	91.4865	188.177	86.5371	1.11782	2.07529e-06	3.89116e-05	MD02G1170900	Chr02	14763721	14764883	-	918	-	-	-
gene:MD05G1165600	470.473	481.284	756.498	825.254	1282.57	1452.1	569.419	1186.64	-1.05857	2.09399e-06	3.91608e-05	MD05G1165600	Chr05	29421697	29422629	-	933	-	-	-
gene:MD15G1379300	9.43042	15.8317	7.84953	53.3609	46.4554	39.9037	11.0372	46.5733	-2.08361	2.10057e-06	3.92433e-05	MD15G1379300	Chr15	46627113	46627795	-	683	-	-	-
gene:MD08G1072900	72.2999	66.4932	64.7586	208.844	260.554	99.2726	67.8506	189.557	-1.48215	2.10449e-06	3.9296e-05	MD08G1072900	Chr08	5893720	5897523	-	1930	-	Chalcone isomerase	-
gene:MD05G1356900	54.4869	37.9961	15.6991	0	5.04949	4.8663	36.0607	3.30527	3.46655	2.13493e-06	3.98439e-05	MD05G1356900	Chr05	47240551	47241662	-	981	-	-	-
gene:MD06G1142900	23.0521	52.7724	14.7179	0.920016	0	3.89304	30.1808	1.60435	4.2272	2.14769e-06	4.00342e-05	MD06G1142900	Chr06	28652241	28654178	+	1542	-	Cytochrome P450	p450
gene:MD00G1140300	276.626	278.638	230.58	112.242	170.673	101.219	261.948	128.045	1.03409	2.32592e-06	4.30308e-05	MD00G1140300	Chr00	30707595	30711043	+	1981	-	Glycoside hydrolase, family 28	-
gene:MD11G1299600	96.3999	82.3249	97.1379	43.2408	37.3663	29.1978	91.9542	36.6016	1.32765	2.35548e-06	4.35331e-05	MD11G1299600	Chr11	41597900	41601177	-	2157	-	CCT domain	CCT
gene:MD02G1017600	91.1608	104.489	104.987	245.644	148.455	277.379	100.212	223.826	-1.15995	2.38087e-06	4.39573e-05	MD02G1017600	Chr02	1316552	1317264	+	638	-	-	-
gene:MD16G1026400	184.417	161.483	146.197	85.5615	58.5741	87.5935	164.033	77.243	1.08371	2.39405e-06	4.41685e-05	MD16G1026400	Chr16	1875762	1876874	-	963	-	-	-
gene:MD10G1299100	23.0521	52.7724	100.081	232.764	217.128	149.882	58.6353	199.925	-1.7661	2.41396e-06	4.45e-05	MD10G1299100	Chr10	38631151	38632866	-	1659	-	Uncharacterised domain, di-copper centre	-
gene:MD13G1050100	254.621	199.48	154.047	86.4815	109.069	88.5667	202.716	94.7058	1.09814	2.42561e-06	4.46818e-05	MD13G1050100	Chr13	3552518	3553963	-	897	-	Cytidine deaminase-like	-
gene:MD07G1272000	1.04782	1.05545	1.96238	53.3609	65.6434	2.91978	1.35522	40.6414	-4.89634	2.42629e-06	4.46818e-05	MD07G1272000	Chr07	33849040	33852175	+	1695	-	Cytochrome P450	p450
gene:MD13G1122100	33.5304	64.3823	109.893	225.404	265.603	149.882	69.2687	213.63	-1.62163	2.45102e-06	4.50683e-05	MD13G1122100	Chr13	8993050	8995368	-	1221	-	WRKY domain	WRKY
gene:MD17G1146100	689.469	614.27	466.066	276.005	374.673	189.786	589.935	280.154	1.0746	2.54088e-06	4.65549e-05	MD17G1146100	Chr17	13184194	13193442	-	3521	-	P-type ATPase, transmembrane domain	Cation_ATPase_C
gene:MD15G1019000	38.7695	17.9426	27.4733	1.84003	5.04949	0.973261	28.0618	2.62093	3.43712	2.62175e-06	4.79263e-05	MD15G1019000	Chr15	1090464	1092480	-	1639	-	B-box-type zinc finger	zf-B_box
gene:MD04G1224700	136.217	147.763	237.448	403.887	567.563	277.379	173.809	416.277	-1.25837	2.62247e-06	4.79263e-05	MD04G1224700	Chr04	30456661	30461727	+	1757	-	Myc-type, basic helix-loop-helix (bHLH) domain	HLH
gene:MD08G1078700	177.082	153.04	124.611	76.3613	54.5345	75.9143	151.578	68.9367	1.13368	2.6237e-06	4.79263e-05	MD08G1078700	Chr08	6555333	6560489	-	2786	-	Kinesin motor domain	Kinesin
gene:MD13G1008700	0	0	0	17.4803	21.2079	9.73261	0	16.1403	-6.41543	2.6585e-06	4.85132e-05	MD13G1008700	Chr13	535651	537084	-	1008	-	Oxoglutarate/iron-dependent dioxygenase	2OG-FeII_Oxy
gene:MD09G1015700	83.826	89.713	156.991	241.964	223.188	259.861	110.177	241.671	-1.13045	2.76926e-06	5.04072e-05	MD09G1015700	Chr09	968405	970199	+	1427	-	-	-
gene:MD15G1155800	341.591	436.955	879.147	2155.6	2050.09	2074.99	552.564	2093.56	-1.92146	2.78051e-06	5.05865e-05	MD15G1155800	Chr15	11580215	11583638	-	2281	-	Signal transduction response regulator, receiver domain	Response_reg
gene:MD03G1288100	35.626	22.1644	16.6802	0	2.0198	1.94652	24.8236	1.32211	4.25822	2.83625e-06	5.15487e-05	MD03G1288100	Chr03	36683963	36685045	+	849	-	Pectinesterase inhibitor domain	-
gene:MD09G1066200	37.7217	45.3842	22.5674	7.36013	6.05939	3.89304	35.2244	5.77086	2.60362	2.83822e-06	5.15586e-05	MD09G1066200	Chr09	4512753	4516585	-	1319	-	-	-
gene:MD01G1091400	82.7782	66.4932	46.116	14.7203	26.2574	12.6524	65.1291	17.8767	1.86902	2.88968e-06	5.24144e-05	MD01G1091400	Chr01	20636289	20639121	+	1410	-	Inorganic pyrophosphatase	Pyrophosphatase
gene:MD07G1294000	56.5825	93.9348	165.821	275.085	254.495	293.925	105.446	274.501	-1.37768	2.92921e-06	5.30781e-05	MD07G1294000	Chr07	35516977	35517836	-	567	-	-	-
gene:MD05G1320000	161.365	159.373	113.818	54.2809	40.396	79.8074	144.852	58.1614	1.31449	2.98685e-06	5.40143e-05	MD05G1320000	Chr05	44742445	44743921	+	1292	-	-	-
gene:MD02G1233500	45.0565	46.4397	58.8715	11.0402	14.1386	16.5454	50.1225	13.9081	1.85382	2.99655e-06	5.41627e-05	MD02G1233500	Chr02	27973532	27988072	+	1232	-	Plant AUGMIN subunit 7	-
gene:MD10G1322300	122.596	113.988	61.815	31.2805	30.297	40.8769	99.4663	34.1515	1.54049	3.04103e-06	5.49117e-05	MD10G1322300	Chr10	40374029	40376945	-	2081	-	-	-
gene:MD00G1134000	98.4955	93.9348	103.025	41.4007	23.2277	47.6898	98.4851	37.4394	1.39219	3.0765e-06	5.55245e-05	MD00G1134000	Chr00	29012179	29012805	+	627	-	Pectinesterase inhibitor domain	-
gene:MD09G1133200	47.1521	61.2159	108.912	164.683	199.96	177.133	72.4268	180.592	-1.31395	3.08738e-06	5.5693e-05	MD09G1133200	Chr09	10210418	10211416	-	764	-	-	-
gene:MD07G1285100	41.913	43.2733	22.5674	8.28014	6.05939	2.91978	35.9179	5.75311	2.63396	3.10535e-06	5.59614e-05	MD07G1285100	Chr07	34741331	34743913	+	1494	-	Myc-type, basic helix-loop-helix (bHLH) domain	HLH
gene:MD15G1331300	60.7738	44.3288	81.4389	154.563	231.267	114.845	62.1805	166.891	-1.42109	3.11606e-06	5.61264e-05	MD15G1331300	Chr15	36715532	36718649	+	802	-	WRKY domain	WRKY
gene:MD02G1222600	35.626	25.3307	21.5862	80.0414	85.8414	66.1817	27.5143	77.3548	-1.49392	3.1555e-06	5.6752e-05	MD02G1222600	Chr02	25993738	25994733	-	833	-	-	-
gene:MD16G1025700	68.1086	88.6576	50.0407	27.6005	15.1485	18.492	68.9356	20.4136	1.7484	3.18601e-06	5.72152e-05	MD16G1025700	Chr16	1835102	1836434	+	461	-	-	-
gene:MD05G1011900	385.6	381.016	331.643	180.323	122.198	238.449	366.086	180.323	1.02047	3.23295e-06	5.80293e-05	MD05G1011900	Chr05	2393618	2395168	+	847	-	Thioredoxin domain	-
gene:MD16G1067000	272.434	282.86	223.712	155.483	89.881	137.23	259.669	127.531	1.02296	3.30866e-06	5.92413e-05	MD16G1067000	Chr16	4718745	4722564	-	3438	-	Piwi domain	Piwi
gene:MD06G1169600	272.434	221.644	181.52	98.4417	133.307	103.166	225.2	111.638	1.01311	3.44571e-06	6.15123e-05	MD06G1169600	Chr06	31019635	31027676	-	1966	-	Alliinase, C-terminal	-
gene:MD11G1251300	141.456	134.042	111.856	39.5607	35.3465	73.9678	129.118	49.625	1.37903	3.46434e-06	6.17534e-05	MD11G1251300	Chr11	36340540	36343234	-	1876	-	Multi antimicrobial extrusion protein	MatE
gene:MD16G1100200	111.069	125.598	92.232	38.6407	45.4455	55.4759	109.633	46.5207	1.23712	3.4927e-06	6.21364e-05	MD16G1100200	Chr16	6955268	6958404	+	1167	-	GDSL lipase/esterase	Lipase_GDSL
gene:MD16G1100900	89.0651	82.3249	83.4012	25.7605	40.396	34.0641	84.9304	33.4068	1.35017	3.50208e-06	6.22726e-05	MD16G1100900	Chr16	6981801	6982187	+	387	-	-	-
gene:MD14G1137800	234.713	213.2	147.179	57.041	56.5543	115.818	198.364	76.4711	1.37483	3.56393e-06	6.3279e-05	MD14G1137800	Chr14	22504080	22505066	-	987	-	Glutaredoxin	-
gene:MD01G1083000	194.895	173.093	203.107	80.0414	79.782	120.684	190.365	93.5026	1.02642	3.59761e-06	6.38457e-05	MD01G1083000	Chr01	18937339	18937899	-	561	-	DNA-binding domain	AP2
gene:MD05G1349600	51.3434	48.5506	52.0031	129.722	94.9305	115.818	50.6324	113.49	-1.16549	3.62662e-06	6.42973e-05	MD05G1349600	Chr05	46745516	46746937	-	1422	-	Protein kinase domain	Pkinase
gene:MD08G1123900	19.9087	21.1089	31.3981	56.121	87.8612	75.9143	24.1386	73.2988	-1.59644	3.77694e-06	6.6766e-05	MD08G1123900	Chr08	11608328	11610475	-	1134	-	-	-
gene:MD17G1044700	67.0608	66.4932	75.5517	27.6005	26.2574	23.3583	69.7019	25.7387	1.43723	3.78945e-06	6.69544e-05	MD17G1044700	Chr17	3244061	3246188	-	1548	-	Protein kinase domain	Pkinase
gene:MD15G1218000	105.83	119.266	144.235	308.205	248.435	192.706	123.11	249.782	-1.02024	3.87066e-06	6.83278e-05	MD15G1218000	Chr15	17562593	17564951	+	1850	-	Serine-threonine/tyrosine-protein kinase, catalytic domain	Pkinase_Tyr
gene:MD00G1033200	11.5261	11.6099	37.2853	126.962	96.9503	49.6363	20.1404	91.1829	-2.17142	3.95217e-06	6.96592e-05	MD00G1033200	Chr00	5766102	5766796	-	601	-	-	-
gene:MD06G1085400	15.7174	9.49903	41.21	104.882	86.8513	72.0213	22.1421	87.9181	-1.98099	3.95528e-06	6.968e-05	MD06G1085400	Chr06	20912763	20913626	-	864	-	Ribosome-inactivating protein	-
gene:MD13G1101300	404.46	508.726	1029.27	2449.08	2232.89	2548	647.485	2409.99	-1.89587	3.96274e-06	6.97774e-05	MD13G1101300	Chr13	7198340	7205421	-	5543	-	-	-
gene:MD13G1164900	141.456	110.822	113.818	56.121	46.4554	63.2619	122.032	55.2794	1.14089	4.02569e-06	7.07334e-05	MD13G1164900	Chr13	13028123	13032665	+	2586	-	Condensin-2 complex subunit H2, C-terminal	-
gene:MD00G1180100	46.1043	55.9387	45.1348	14.7203	14.1386	2.91978	49.0593	10.5929	2.20888	4.02616e-06	7.07334e-05	MD00G1180100	Chr00	42502624	42504667	+	1111	-	Glycoside hydrolase family 16	-
gene:MD15G1415700	103.735	111.877	71.6269	36.8006	25.2475	43.7967	95.7463	35.2816	1.43664	4.02682e-06	7.07334e-05	MD15G1415700	Chr15	51689615	51691311	+	1034	-	NAC domain	NAM
novel.519	127.835	127.709	179.558	360.646	230.257	285.165	145.034	292.023	-1.00918	4.07737e-06	7.15172e-05	-	Chr08	8983438	8991017	-	7580	-	- && Q99315.3 RecName: Full=Transposon Ty3-G Gag-Pol polyprotein; AltName: Full=Gag3-Pol3; AltName: Full=Transposon Ty3-1 TYA-TYB polyprotein; Contains: RecName: Full=Capsid protein; Short=CA; AltName: Full=p24; Contains: RecName: Full=Spacer peptide p3; Contains: RecName: Full=Nucleocapsid protein p11; Short=NC; Contains: RecName: Full=Ty3 protease; Short=PR; AltName: Full=p16; Contains: RecName…	-
gene:MD17G1010500	134.122	203.701	152.085	88.3215	43.4257	68.1282	163.303	66.6251	1.28947	4.10301e-06	7.18972e-05	MD17G1010500	Chr17	653760	655902	-	1852	-	-	-
gene:MD15G1205100	37.7217	33.7743	45.1348	93.8416	100.99	84.6737	38.8769	93.1684	-1.25827	4.12199e-06	7.20899e-05	MD15G1205100	Chr15	16311616	16313261	+	1433	-	Oxoglutarate/iron-dependent dioxygenase	2OG-FeII_Oxy
gene:MD15G1420500	26.1956	23.2198	24.5298	2.76005	1.0099	3.89304	24.6484	2.55433	3.26141	4.24672e-06	7.3985e-05	MD15G1420500	Chr15	52220035	52220869	+	427	-	-	-
gene:MD17G1190800	54.4869	45.3842	27.4733	10.1202	8.07919	9.73261	42.4482	9.31066	2.18411	4.31133e-06	7.48942e-05	MD17G1190800	Chr17	22727600	22730562	-	1634	-	Transmembrane protein TauE-like	-
gene:MD01G1104700	88.0173	103.434	69.6646	14.7203	24.2376	41.8502	87.0386	26.936	1.69456	4.43671e-06	7.68506e-05	MD01G1104700	Chr01	21790048	21793817	+	1315	-	-	Aa_trans
gene:MD07G1276700	195.943	186.814	148.16	69.9212	89.881	101.219	176.972	87.0071	1.02508	4.48192e-06	7.75335e-05	MD07G1276700	Chr07	34224895	34225773	-	879	-	-	C2
gene:MD05G1124400	433.8	407.403	273.752	168.363	150.475	232.609	371.651	183.816	1.01484	4.56122e-06	7.88183e-05	MD05G1124400	Chr05	24657551	24661781	+	2825	-	-	-
gene:MD05G1170300	7.33477	17.9426	37.2853	89.2416	110.079	61.3154	20.8542	86.8787	-2.05073	4.56716e-06	7.88834e-05	MD05G1170300	Chr05	29987233	29988725	+	1351	-	-	-
gene:MD10G1262000	17.813	42.2179	97.1379	530.849	423.148	345.508	52.3896	433.168	-3.04598	4.63461e-06	7.97814e-05	MD10G1262000	Chr10	35639451	35641331	-	1318	-	Oxoglutarate/iron-dependent dioxygenase	2OG-FeII_Oxy
gene:MD03G1121500	28.2913	41.1624	37.2853	93.8416	76.7523	95.3795	35.5797	88.6578	-1.31765	4.68583e-06	8.05481e-05	MD03G1121500	Chr03	11302894	11304058	+	925	-	L-Aspartase-like	-
gene:MD17G1064800	57.6304	61.2159	60.8338	119.602	124.218	123.604	59.8934	122.475	-1.03162	4.87755e-06	8.35261e-05	MD17G1064800	Chr17	5247293	5250190	+	1700	-	Cytochrome P450	p450
gene:MD05G1240300	10.4782	18.9981	22.5674	45.0808	56.5543	104.139	17.3479	68.5913	-1.9791	4.88009e-06	8.353e-05	MD05G1240300	Chr05	37103604	37104083	-	480	-	-	-
gene:MD17G1187100	35.626	27.4416	35.3229	85.5615	82.8117	76.8876	32.7969	81.7536	-1.31661	4.89894e-06	8.38129e-05	MD17G1187100	Chr17	22375211	22376089	-	879	-	-	-
gene:MD05G1183100	56.5825	41.1624	37.2853	8.28014	13.1287	12.6524	45.0101	11.3537	1.99112	5.01978e-06	8.5574e-05	MD05G1183100	Chr05	31165308	31168021	-	1047	-	-	-
gene:MD00G1073400	40.8652	39.0515	34.3417	122.362	78.7721	86.6202	38.0861	95.9182	-1.33576	5.06802e-06	8.63342e-05	MD00G1073400	Chr00	14835486	14837126	+	1191	-	-	-
gene:MD08G1205000	58.6782	68.6041	80.4577	138.922	147.445	135.283	69.2466	140.55	-1.01911	5.07968e-06	8.64144e-05	MD08G1205000	Chr08	26541730	26547707	-	2034	-	Carbohydrate-binding-like fold	-
novel.666	184.417	232.198	376.777	492.209	603.92	527.507	264.464	541.212	-1.0315	5.27071e-06	8.94955e-05	-	Chr10	13656737	13665776	-	7438	-	- && P0CT34.1 RecName: Full=Transposon Tf2-1 polyprotein; AltName: Full=Retrotransposable element Tf2 155 kDa protein >P0CT35.1 RecName: Full=Transposon Tf2-2 polyprotein; AltName: Full=Retrotransposable element Tf2 155 kDa protein >P0CT37.1 RecName: Full=Transposon Tf2-4 polyprotein; AltName: Full=Retrotransposable element Tf2 155 kDa protein >P0CT40.1 RecName: Full=Transposon Tf2-9 polyprotein;…	rve
gene:MD15G1075400	91.1608	96.0457	117.743	234.604	158.554	217.037	101.65	203.398	-1.0005	5.30287e-06	8.98728e-05	MD15G1075400	Chr15	5137626	5139933	-	1905	-	Cytochrome P450	p450
gene:MD11G1004000	60.7738	45.3842	52.0031	12.8802	15.1485	19.4652	52.7204	15.8313	1.73767	5.39013e-06	9.12662e-05	MD11G1004000	Chr11	334453	336901	-	1151	-	-	-
gene:MD05G1266000	163.461	140.374	102.044	29.4405	43.4257	72.9946	135.293	48.6202	1.4777	5.4397e-06	9.19762e-05	MD05G1266000	Chr05	40081637	40083262	+	1626	-	FAD-binding, type 2	FAD_binding_4
gene:MD06G1091500	119.452	153.04	202.125	308.205	444.356	261.807	158.206	338.123	-1.09386	5.59764e-06	9.45141e-05	MD06G1091500	Chr06	22069607	22070239	-	633	-	-	-
gene:MD13G1188400	69.1564	56.9942	72.6081	16.5603	28.2772	23.3583	66.2529	22.7319	1.54916	5.62017e-06	9.48502e-05	MD13G1188400	Chr13	16008137	16008862	-	726	-	-	-
gene:MD17G1069600	80.6825	102.378	56.9091	20.2404	29.2871	32.1176	79.99	27.215	1.55672	5.67578e-06	9.56548e-05	MD17G1069600	Chr17	5632424	5634831	-	1457	-	CCT domain	CCT
gene:MD11G1297900	31.4347	46.4397	9.81191	3.68006	0	1.94652	29.2288	1.87553	3.93114	5.7635e-06	9.69975e-05	MD11G1297900	Chr11	41496240	41500671	-	1935	-	Auxin response factor	Auxin_resp
gene:MD07G1255400	91.1608	53.8278	34.3417	12.8802	17.1683	14.5989	59.7768	14.8825	2.00658	5.84452e-06	9.83153e-05	MD07G1255400	Chr07	32260788	32261387	-	600	-	Pectinesterase inhibitor domain	-
gene:MD14G1010300	93.2564	96.0457	82.42	239.204	200.97	137.23	90.5741	192.468	-1.08896	5.85138e-06	9.83848e-05	MD14G1010300	Chr14	989088	990715	+	1396	-	Haem peroxidase	-
gene:MD03G1022700	220.043	168.872	144.235	89.2416	93.9206	79.8074	177.717	87.6565	1.01889	6.11799e-06	0.000102581	MD03G1022700	Chr03	1805196	1808119	+	1607	-	Cyclin, C-terminal domain	Cyclin_C
gene:MD02G1233800	6.28695	5.27724	11.7743	34.9606	32.3168	46.7165	7.77949	37.998	-2.27866	6.151e-06	0.000103087	MD02G1233800	Chr02	27998739	28001482	+	715	-	Plant AUGMIN subunit 7	-
gene:MD15G1443500	53.4391	35.8852	19.6238	5.5201	6.05939	6.81282	36.316	6.13077	2.56536	6.19639e-06	0.000103752	MD15G1443500	Chr15	54366137	54367267	-	1131	-	Homeobox domain-like	ZF-HD_dimer
gene:MD13G1128900	25.1478	28.4971	13.7367	0.920016	1.0099	1.94652	22.4605	1.29215	4.12032	6.24168e-06	0.000104268	MD13G1128900	Chr13	9725015	9727336	-	1309	-	Myc-type, basic helix-loop-helix (bHLH) domain	HLH
novel.224	62.8695	79.1585	53.9655	17.4803	29.2871	15.5722	65.3312	20.7798	1.65621	6.30534e-06	0.000105234	-	Chr03	28405220	28406575	-	1356	-	- && - && -	-
gene:MD08G1064300	132.026	138.264	90.2696	52.4409	43.4257	59.3689	120.186	51.7452	1.2132	6.3281e-06	0.000105517	MD08G1064300	Chr08	5119522	5122033	-	1824	-	-	-
gene:MD06G1211100	6.28695	12.6654	47.0972	276.925	264.594	213.144	22.0165	251.554	-3.51047	6.68746e-06	0.000111099	MD06G1211100	Chr06	34380518	34383361	-	1864	-	-	TCP
gene:MD04G1016700	341.591	192.091	148.16	100.282	73.7226	99.2726	227.281	91.0923	1.31727	6.73829e-06	0.000111892	MD04G1016700	Chr04	1805966	1809223	-	1538	-	Transferase	-
gene:MD11G1021900	90.1129	111.877	69.6646	39.5607	21.2079	36.9839	90.5516	32.5842	1.46909	6.77214e-06	0.000112403	MD11G1021900	Chr11	1900033	1901502	+	1470	-	UDP-glucuronosyl/UDP-glucosyltransferase	UDPGT
gene:MD16G1133100	136.217	194.202	134.423	39.5607	51.5048	89.54	154.948	60.2018	1.36484	6.77765e-06	0.000112442	MD16G1133100	Chr16	10230021	10231096	-	822	-	-	-
gene:MD01G1143200	108.974	53.8278	53.9655	28.5205	12.1188	16.5454	72.2557	19.0616	1.91482	6.79307e-06	0.000112647	MD01G1143200	Chr01	25312417	25314226	+	1423	-	UDP-glucuronosyl/UDP-glucosyltransferase	UDPGT
gene:MD16G1182500	103.735	117.155	130.498	65.3211	42.4158	48.663	117.129	52.1333	1.16502	6.81878e-06	0.000113021	MD16G1182500	Chr16	15640786	15645376	+	1684	-	Ribonucleotide reductase small subunit family	-
gene:MD11G1315500	60.7738	69.6595	111.856	156.403	215.108	172.267	80.763	181.259	-1.16237	7.00217e-06	0.000115689	MD11G1315500	Chr11	42749822	42752127	-	970	-	Zinc finger, RING-CH-type	-
gene:MD09G1224200	147.743	149.874	276.696	470.128	366.593	368.866	191.438	401.862	-1.06834	7.00717e-06	0.000115719	MD09G1224200	Chr09	27188298	27194408	-	1565	-	NAD-dependent epimerase/dehydratase	Epimerase
gene:MD04G1027800	25.1478	15.8317	4.90596	0	0	0	15.2952	0	6.42323	7.01567e-06	0.000115807	MD04G1027800	Chr04	3178806	3181411	+	1556	-	-	Aa_trans
gene:MD05G1267800	0	6.33268	4.90596	35.8806	32.3168	22.385	3.74621	30.1941	-3.00679	7.05535e-06	0.000116196	MD05G1267800	Chr05	40292424	40293365	+	942	-	Berberine/berberine-like	BBE
gene:MD15G1017600	50.2956	40.107	22.5674	4.60008	11.1089	3.89304	37.6567	6.534	2.53529	7.51644e-06	0.000123509	MD15G1017600	Chr15	1008401	1009114	+	714	-	-	-
gene:MD03G1047900	138.313	136.153	116.762	72.6813	55.5444	62.2887	130.409	63.5048	1.03512	7.5442e-06	0.000123909	MD03G1047900	Chr03	3844202	3847064	+	1776	-	B3 DNA binding domain	B3
gene:MD04G1031300	118.404	117.155	57.8903	30.3605	34.3366	38.9304	97.8164	34.5425	1.50072	7.66966e-06	0.000125684	MD04G1031300	Chr04	3511526	3512850	-	1216	-	-	-
gene:MD01G1184300	141.456	119.266	93.2132	48.7609	47.4653	60.3422	117.978	52.1894	1.17546	7.75909e-06	0.000126862	MD01G1184300	Chr01	28363880	28371196	+	2589	-	P-type ATPase, A domain	E1-E2_ATPase
gene:MD02G1250400	282.913	345.131	500.407	666.092	1032.12	616.074	376.15	771.427	-1.03516	7.86449e-06	0.000128469	MD02G1250400	Chr02	30200636	30202930	+	2152	-	Protein kinase domain	Pkinase
gene:MD09G1195000	10.4782	14.7763	24.5298	49.6809	67.6632	54.5026	16.5948	57.2822	-1.77917	8.13248e-06	0.000132607	MD09G1195000	Chr09	17658063	17659282	+	774	-	-	-
gene:MD06G1134100	27.2434	35.8852	28.4545	8.28014	4.0396	2.91978	30.5277	5.07984	2.57443	8.22026e-06	0.000133795	MD06G1134100	Chr06	27838905	27840149	+	848	-	-	-
gene:MD10G1111000	20.9565	32.7189	22.5674	64.4011	69.683	73.9678	25.4143	69.3507	-1.44988	8.25414e-06	0.000134107	MD10G1111000	Chr10	18230227	18231864	+	1522	-	UDP-glucuronosyl/UDP-glucosyltransferase	UDPGT
gene:MD05G1308200	91.1608	118.21	74.5705	28.5205	45.4455	36.9839	94.6471	36.9833	1.35791	8.51687e-06	0.000137818	MD05G1308200	Chr05	43939655	43941869	+	605	-	-	-
gene:MD05G1295800	51.3434	63.3268	38.2665	9.20016	14.1386	18.492	50.9789	13.9436	1.87291	8.60394e-06	0.000139105	MD05G1295800	Chr05	43035605	43036312	-	540	-	-	-
gene:MD10G1152400	15.7174	33.7743	54.9467	100.282	116.138	100.246	34.8128	105.555	-1.59474	8.66558e-06	0.000139911	MD10G1152400	Chr10	23933708	23935300	+	851	-	-	-
gene:MD08G1011400	64.9651	80.214	47.0972	23.9204	22.2178	16.5454	64.0921	20.8945	1.614	8.70179e-06	0.00014037	MD08G1011400	Chr08	872213	873854	-	1344	-	-	Thaumatin
gene:MD10G1250000	12.5739	10.5545	15.6991	45.0808	46.4554	44.77	12.9425	45.4354	-1.80762	8.87845e-06	0.000143028	MD10G1250000	Chr10	34277262	34278350	+	1089	-	Serine-threonine/tyrosine-protein kinase, catalytic domain	Pkinase_Tyr
gene:MD02G1143200	46.1043	27.4416	15.6991	4.60008	3.0297	3.89304	29.7483	3.84094	2.9455	8.88328e-06	0.000143043	MD02G1143200	Chr02	11895037	11895488	+	351	-	SAM dependent carboxyl methyltransferase	-
gene:MD03G1012800	209.565	202.646	192.313	74.5213	113.109	31.1443	201.508	72.9248	1.46776	9.19591e-06	0.000147813	MD03G1012800	Chr03	978704	981129	-	1043	-	Haem peroxidase	-
gene:MD05G1258300	92.2086	92.8794	87.326	25.7605	32.3168	49.6363	90.8047	35.9045	1.34048	9.28677e-06	0.000149075	MD05G1258300	Chr05	39453635	39455028	+	935	-	NAC domain	NAM
gene:MD11G1267500	549.06	509.781	347.342	217.124	303.98	163.508	468.728	228.204	1.03871	9.29527e-06	0.000149145	MD11G1267500	Chr11	38249843	38258073	-	3562	-	Serine-threonine/tyrosine-protein kinase, catalytic domain	Pkinase_Tyr
gene:MD09G1043800	5.23912	2.11089	3.92476	45.0808	56.5543	8.75935	3.75826	36.7982	-3.2896	9.50356e-06	0.000152217	MD09G1043800	Chr09	2824077	2824668	+	499	-	AAA-type ATPase, N-terminal domain	-
gene:MD09G1072200	549.06	424.29	277.677	63.4811	8.07919	13.6256	417.009	28.3953	3.87356	9.52923e-06	0.00015256	MD09G1072200	Chr09	4964673	4969705	-	2672	-	Cellulose synthase	-
gene:MD06G1120000	224.235	368.351	585.771	1593.47	2078.37	1126.06	392.786	1599.3	-2.02534	9.60128e-06	0.000153442	MD06G1120000	Chr06	25897420	25899498	+	1815	-	Myc-type, basic helix-loop-helix (bHLH) domain	HLH
gene:MD15G1244300	74.3956	88.6576	54.9467	32.2006	24.2376	18.492	72.6666	24.9767	1.53588	9.79642e-06	0.000156078	MD15G1244300	Chr15	20082607	20084486	-	1521	-	-	Thaumatin
gene:MD15G1071700	62.8695	59.105	52.9843	25.7605	16.1584	15.5722	58.3196	19.1637	1.59947	9.85037e-06	0.00015673	MD15G1071700	Chr15	4930722	4932178	-	965	-	-	-
gene:MD06G1087600	47.1521	41.1624	57.8903	109.482	108.059	101.219	48.7349	106.253	-1.122	9.88118e-06	0.000157082	MD06G1087600	Chr06	21422951	21426016	-	2490	-	ARID DNA-binding domain	ARID
gene:MD02G1175500	42.9608	55.9387	29.4357	8.28014	10.099	12.6524	42.7784	10.3438	2.04839	9.89652e-06	0.000157257	MD02G1175500	Chr02	15412331	15413683	-	1353	-	Transferase	-
gene:MD08G1121600	74.3956	60.1605	38.2665	2.76005	15.1485	18.492	57.6075	12.1335	2.25532	9.93198e-06	0.000157751	MD08G1121600	Chr08	11151868	11158461	+	1305	-	Oxoglutarate/iron-dependent dioxygenase	2OG-FeII_Oxy
gene:MD16G1197300	164.509	155.151	114.799	65.3211	68.6731	77.8609	144.82	70.6184	1.0353	1.00478e-05	0.000159311	MD16G1197300	Chr16	17609583	17614292	-	2866	-	-	-
gene:MD08G1176900	12.5739	27.4416	94.1943	550.17	460.514	459.379	44.7366	490.021	-3.45151	1.00691e-05	0.000159578	MD08G1176900	Chr08	21478586	21479411	+	593	-	Heavy metal-associated domain, HMA	HMA
gene:MD13G1112500	99.5434	108.711	72.6081	36.8006	40.396	40.8769	93.6209	39.3579	1.24938	1.00838e-05	0.000159741	MD13G1112500	Chr13	8168974	8170495	-	986	-	-	-
gene:MD11G1294000	160.317	117.155	123.63	66.2412	68.6731	60.3422	133.701	65.0855	1.03837	1.02178e-05	0.000161722	MD11G1294000	Chr11	41312021	41313238	+	1218	-	Leucine-rich repeat	LRRNT_2
gene:MD02G1031500	83.826	104.489	85.3636	48.7609	27.2673	32.1176	91.2263	36.0486	1.334	1.024e-05	0.000162002	MD02G1031500	Chr02	2461897	2462730	+	722	-	PLAT/LH2 domain	-
gene:MD02G1068200	97.4477	91.8239	79.4765	299.005	143.406	178.107	89.5827	206.839	-1.20954	1.02585e-05	0.000162153	MD02G1068200	Chr02	5547252	5550365	+	1838	-	-	-
gene:MD05G1017400	0	2.11089	7.84953	941.176	715.008	25.3048	3.32014	560.497	-7.39311	1.04723e-05	0.000165118	MD05G1017400	Chr05	3059273	3060663	+	969	-	-	-
gene:MD10G1275500	91.1608	123.487	153.066	281.525	472.633	181.026	122.571	311.728	-1.34516	1.05975e-05	0.000167	MD10G1275500	Chr10	36675500	36675790	-	291	-	-	-
gene:MD03G1210400	64.9651	56.9942	54.9467	11.9602	26.2574	18.492	58.9687	18.9032	1.64826	1.06871e-05	0.000168339	MD03G1210400	Chr03	28951413	28952626	+	774	-	Ubiquitin domain	ubiquitin
gene:MD09G1114100	212.708	128.765	124.611	34.0406	78.7721	63.2619	155.361	58.6916	1.40752	1.09346e-05	0.000172013	MD09G1114100	Chr09	8673727	8675353	+	1009	-	Fatty acid desaturase domain	-
gene:MD09G1104300	70.2043	63.3268	83.4012	168.363	131.287	136.256	72.3108	145.302	-1.00614	1.1006e-05	0.000172986	MD09G1104300	Chr09	7622247	7623063	-	703	-	-	-
gene:MD05G1192200	232.617	166.761	143.254	90.1616	64.6335	97.3261	180.877	84.0404	1.10357	1.10224e-05	0.000173168	MD05G1192200	Chr05	32040825	32045865	-	2361	-	-	-
gene:MD08G1021500	67.0608	67.5486	54.9467	123.282	134.317	121.658	63.1854	126.419	-1.00183	1.11566e-05	0.000175048	MD08G1021500	Chr08	1551263	1553745	-	1945	-	-	-
gene:MD10G1216700	90.1129	75.9922	70.6458	191.363	150.475	134.31	78.917	158.716	-1.01016	1.11869e-05	0.000175448	MD10G1216700	Chr10	31516532	31518713	+	1439	-	Homeobox domain-like	Myb_DNA-binding
gene:MD10G1270500	97.4477	64.3823	69.6646	19.3203	37.3663	24.3315	77.1649	27.006	1.51958	1.1211e-05	0.00017575	MD10G1270500	Chr10	36276063	36277331	+	993	-	-	-
gene:MD16G1015800	191.752	188.925	110.875	63.4811	90.8909	51.5828	163.851	68.6516	1.25556	1.12669e-05	0.000176549	MD16G1015800	Chr16	1219254	1221443	+	1343	-	-	-
gene:MD05G1110300	42.9608	31.6634	42.1912	133.402	111.089	66.1817	38.9385	103.558	-1.41102	1.13311e-05	0.000177478	MD05G1110300	Chr05	22688873	22689379	-	507	-	-	SCP
gene:MD09G1192100	181.274	177.315	139.329	103.042	67.6632	71.048	165.973	80.5844	1.03865	1.15929e-05	0.000181342	MD09G1192100	Chr09	17088602	17092857	-	1992	-	-	-
gene:MD09G1063100	99.5434	98.1566	63.7774	28.5205	40.396	33.0909	87.1591	34.0024	1.35913	1.16079e-05	0.000181499	MD09G1063100	Chr09	4273428	4276600	+	1846	-	TPX2, C-terminal	-
gene:MD15G1037000	95.3521	61.2159	59.8527	25.7605	25.2475	27.2513	72.1402	26.0864	1.46642	1.16585e-05	0.000182212	MD15G1037000	Chr15	2578581	2580117	+	1216	-	-	-
gene:MD05G1264500	90.1129	89.713	141.292	266.805	179.762	218.01	107.039	221.526	-1.04802	1.16667e-05	0.00018226	MD05G1264500	Chr05	39962647	39963958	+	1029	-	Cyclin, C-terminal domain	Cyclin_C
gene:MD13G1058000	9.43042	37.9961	40.2288	126.042	92.9107	81.7539	29.2185	100.236	-1.77631	1.16832e-05	0.00018244	MD13G1058000	Chr13	4054676	4057270	-	1967	-	Cytochrome P450	p450
gene:MD07G1205700	18.8608	27.4416	44.1536	82.8014	87.8612	78.8341	30.152	83.1656	-1.45797	1.17772e-05	0.000183749	MD07G1205700	Chr07	28355985	28360202	-	1855	-	Proton-dependent oligopeptide transporter family	-
gene:MD14G1169000	13.6217	8.44358	17.6614	76.3613	67.6632	27.2513	13.2422	57.092	-2.10421	1.20645e-05	0.000187664	MD14G1169000	Chr14	26232623	26234466	-	1577	-	Cytochrome P450	p450
gene:MD04G1006400	36.6739	23.2198	25.511	5.5201	2.0198	5.83956	28.4682	4.45982	2.66406	1.20725e-05	0.000187707	MD04G1006400	Chr04	729539	731412	+	1656	-	Myc-type, basic helix-loop-helix (bHLH) domain	HLH
gene:MD06G1196400	50.2956	66.4932	40.2288	9.20016	22.2178	6.81282	52.3392	12.7436	2.04542	1.21159e-05	0.000188302	MD06G1196400	Chr06	33054703	33056659	+	1335	-	Homeobox domain-like	Myb_DNA-binding
novel.184	30.3869	24.2753	32.3793	61.6411	91.9008	74.9411	29.0138	76.161	-1.3887	1.21309e-05	0.000188454	-	Chr02	37151495	37152242	-	748	-	- && - && -	-
gene:MD11G1310200	26.1956	20.0535	18.6426	0.920016	0	0.973261	21.6306	0.631092	5.07195	1.24517e-05	0.000193071	MD11G1310200	Chr11	42338076	42339158	-	963	-	Pectinesterase inhibitor domain	-
gene:MD01G1220800	66.013	81.2694	196.238	309.125	263.584	327.989	114.507	300.233	-1.38802	1.24678e-05	0.000193131	MD01G1220800	Chr01	31286401	31291940	+	1358	-	PPM-type phosphatase domain	PP2C
gene:MD15G1191300	7.33477	13.7208	10.7931	48.7609	47.4653	31.1443	10.6162	42.4568	-2.00034	1.24694e-05	0.000193131	MD15G1191300	Chr15	15040574	15043088	-	1245	-	Nucleoside phosphorylase domain	-
gene:MD01G1104600	84.8738	62.2714	60.8338	16.5603	26.2574	30.1711	69.3264	24.3296	1.51402	1.27626e-05	0.000196997	MD01G1104600	Chr01	21786348	21790046	+	1053	-	-	Aa_trans
gene:MD12G1219400	199.087	148.818	120.687	52.4409	59.584	90.5132	156.197	67.5127	1.21018	1.28434e-05	0.000198161	MD12G1219400	Chr12	29657240	29663481	+	2731	-	Kinesin motor domain	Kinesin
gene:MD07G1297900	115.261	123.487	97.1379	54.2809	49.485	56.4491	111.962	53.405	1.06622	1.28536e-05	0.000198233	MD07G1297900	Chr07	35761074	35763835	-	2014	-	IQ motif, EF-hand binding site	IQ
gene:MD07G1156800	128.882	155.151	96.1567	39.5607	56.5543	66.1817	126.73	54.0989	1.2291	1.2887e-05	0.000198578	MD07G1156800	Chr07	22779049	22783231	+	1916	-	Rho GTPase activation protein	RhoGAP
gene:MD16G1172000	18.8608	31.6634	94.1943	415.847	307.009	345.508	48.2395	356.121	-2.88211	1.31726e-05	0.000202376	MD16G1172000	Chr16	14477516	14479676	-	1354	-	Oxoglutarate/iron-dependent dioxygenase	2OG-FeII_Oxy
gene:MD08G1075600	42.9608	29.5525	28.4545	8.28014	5.04949	7.78609	33.656	7.03858	2.25109	1.31808e-05	0.000202415	MD08G1075600	Chr08	6165077	6172967	+	1541	-	Aminotransferase class IV	-
gene:MD03G1091900	13.6217	31.6634	35.3229	96.6017	77.7622	66.1817	26.8693	80.1819	-1.57491	1.33996e-05	0.000205426	MD03G1091900	Chr03	7684976	7686913	+	1557	-	FAD/NAD(P)-binding domain	-
gene:MD06G1082300	44.0086	44.3288	23.5486	7.36013	9.08909	0	37.2953	5.48307	2.76556	1.36413e-05	0.000208777	MD06G1082300	Chr06	20183516	20185381	-	801	-	Glutamate--cysteine ligase, GCS2	-
gene:MD12G1161800	47.1521	44.3288	48.0784	80.9614	116.138	117.765	46.5198	104.955	-1.17178	1.37221e-05	0.000209836	MD12G1161800	Chr12	24305238	24307003	+	441	-	-	-
gene:MD17G1086200	30.3869	42.2179	44.1536	135.242	110.079	66.1817	38.9195	103.834	-1.41546	1.38303e-05	0.000211224	MD17G1086200	Chr17	7071777	7075619	-	1898	-	Equilibrative nucleoside transporter	-
gene:MD09G1102800	218.995	191.036	163.859	103.962	62.6137	109.978	191.297	92.1847	1.05046	1.41972e-05	0.000216461	MD09G1102800	Chr09	7518344	7521578	-	2106	-	-	-
gene:MD05G1196800	68.1086	42.2179	6.86834	0	0	0	39.0649	0	7.77834	1.43129e-05	0.000218041	MD05G1196800	Chr05	32416809	32420400	+	2102	-	Cupin 1	-
gene:MD08G1069700	150.887	145.652	104.987	63.4811	51.5048	72.9946	133.842	62.6602	1.09251	1.43271e-05	0.000218165	MD08G1069700	Chr08	5526404	5527753	+	1350	-	-	-
gene:MD16G1089300	121.548	120.321	89.2884	46.0008	57.5642	48.663	110.386	50.7427	1.12169	1.44457e-05	0.000219694	MD16G1089300	Chr16	6183828	6184130	+	303	-	-	-
gene:MD16G1027800	90.1129	85.4912	65.7398	30.3605	38.3762	29.1978	80.448	32.6448	1.30188	1.4493e-05	0.00022032	MD16G1027800	Chr16	1955672	1959476	+	870	-	Homeobox domain-like	Homeobox
gene:MD17G1057000	124.691	118.21	104.006	41.4007	47.4653	68.1282	115.636	52.3314	1.14453	1.45896e-05	0.000221696	MD17G1057000	Chr17	4642585	4645279	+	1817	-	TPX2, C-terminal	-
gene:MD15G1057400	172.891	170.982	109.893	79.1214	57.5642	73.9678	151.256	70.2178	1.10385	1.49064e-05	0.00022594	MD15G1057400	Chr15	3848301	3850776	+	1820	-	-	-
gene:MD14G1035600	31.4347	48.5506	22.5674	9.20016	2.0198	5.83956	34.1842	5.68651	2.57114	1.49538e-05	0.000226374	MD14G1035600	Chr14	3196341	3197246	+	906	-	-	-
gene:MD08G1184900	68.1086	56.9942	47.0972	16.5603	25.2475	13.6256	57.4	18.4778	1.63815	1.53801e-05	0.00023205	MD08G1184900	Chr08	23060553	23065651	+	1446	-	RNA recognition motif domain	RRM_1
gene:MD13G1207700	127.835	77.0476	81.4389	31.2805	47.4653	32.1176	95.4404	36.9545	1.37121	1.56202e-05	0.000234986	MD13G1207700	Chr13	19040472	19044294	-	1324	-	TPX2, C-terminal	-
gene:MD08G1242800	8.3826	21.1089	14.7179	101.202	78.7721	25.3048	14.7365	68.4262	-2.21653	1.56903e-05	0.000235817	MD08G1242800	Chr08	30834089	30835175	-	929	-	Methyltransferase type 11	Methyltransf_11
gene:MD15G1098700	67.0608	54.8833	28.4545	9.20016	10.099	17.5187	50.1329	12.2726	2.02962	1.5695e-05	0.000235817	MD15G1098700	Chr15	6833888	6838031	-	2754	-	FAD/NAD(P)-binding domain	FMO-like
gene:MD09G1096900	23.0521	17.9426	30.4169	61.6411	62.6137	72.0213	23.8039	65.4254	-1.45417	1.57587e-05	0.000236642	MD09G1096900	Chr09	7046482	7050273	-	321	-	-	-
gene:MD05G1074200	76.4912	34.8298	20.605	5.5201	12.1188	3.89304	43.9753	7.17731	2.62122	1.57797e-05	0.000236794	MD05G1074200	Chr05	15601515	15607421	+	1800	-	Oxoglutarate/iron-dependent dioxygenase	2OG-FeII_Oxy
gene:MD09G1226600	28.2913	46.4397	50.0407	113.162	105.029	82.7272	41.5906	100.306	-1.26842	1.58728e-05	0.000237939	MD09G1226600	Chr09	28007490	28011281	+	1393	-	Transferase	-
gene:MD03G1038900	95.3521	88.6576	70.6458	35.8806	40.396	31.1443	84.8851	35.807	1.24492	1.58757e-05	0.000237939	MD03G1038900	Chr03	3087482	3088066	+	480	-	Heavy metal-associated domain, HMA	HMA
gene:MD01G1204800	250.43	211.089	153.066	69.9212	117.148	102.192	204.862	96.4206	1.08864	1.612e-05	0.000241399	MD01G1204800	Chr01	30032632	30036793	+	2344	-	Kinesin motor domain	Kinesin
gene:MD03G1056400	172.891	203.701	381.683	755.333	547.365	422.395	252.759	575.031	-1.18496	1.65789e-05	0.000247247	MD03G1056400	Chr03	4501429	4504208	-	2115	-	Multicopper oxidase, type 3	-
gene:MD13G1129700	150.887	159.373	96.1567	63.4811	66.6533	56.4491	135.472	62.1945	1.12171	1.6718e-05	0.000249013	MD13G1129700	Chr13	9808909	9812041	-	2325	-	Protein kinase domain	Pkinase
gene:MD12G1024900	63.9173	71.7704	45.1348	23.9204	13.1287	21.4117	60.2742	19.4869	1.62236	1.67981e-05	0.000249898	MD12G1024900	Chr12	2682294	2683478	+	1185	-	Glutaredoxin	-
gene:MD05G1254200	62.8695	50.6615	49.0596	115.922	119.168	102.192	54.1968	112.427	-1.05374	1.68282e-05	0.000250242	MD05G1254200	Chr05	38480134	38481743	-	1129	-	-	-
gene:MD14G1011400	44.0086	47.4951	29.4357	10.1202	13.1287	6.81282	40.3132	10.0206	2.00901	1.71056e-05	0.000254054	MD14G1011400	Chr14	1089496	1090962	-	1030	-	Homeobox domain-like	Myb_DNA-binding
gene:MD14G1079600	42.9608	35.8852	19.6238	5.5201	8.07919	4.8663	32.8233	6.1552	2.4169	1.71958e-05	0.000255247	MD14G1079600	Chr14	9082994	9085616	-	1698	-	IQ motif, EF-hand binding site	IQ
gene:MD11G1131500	14.6695	13.7208	38.2665	98.4417	66.6533	63.2619	22.2189	76.119	-1.76973	1.72023e-05	0.000255247	MD11G1131500	Chr11	11903936	11904342	-	206	-	-	-
gene:MD01G1119200	17.813	24.2753	18.6426	0.920016	1.0099	2.91978	20.2436	1.61657	3.64973	1.75736e-05	0.000260043	MD01G1119200	Chr01	23317924	23318862	-	939	-	FAE1/Type III polyketide synthase-like protein	-
gene:MD05G1224100	45.0565	74.9368	75.5517	211.604	147.445	110.952	65.1816	156.667	-1.26523	1.75852e-05	0.000260109	MD05G1224100	Chr05	35678670	35681650	+	1092	-	Homeobox domain-like	Myb_DNA-binding
gene:MD10G1342500	158.222	159.373	120.687	49.6809	86.8513	68.1282	146.094	68.2201	1.1011	1.76152e-05	0.000260339	MD10G1342500	Chr10	41738790	41742255	-	2097	-	-	-
gene:MD15G1063300	59.726	77.0476	104.987	286.125	153.505	148.909	80.587	196.18	-1.28307	1.76598e-05	0.000260891	MD15G1063300	Chr15	4363244	4364866	+	1289	-	Homeobox domain-like	Myb_DNA-binding
gene:MD06G1047600	2.09565	2.11089	0.981191	22.0804	22.2178	17.5187	1.72925	20.6056	-3.58611	1.81704e-05	0.000267451	MD06G1047600	Chr06	6451318	6453328	+	1115	-	-	-
gene:MD10G1306800	17.813	25.3307	60.8338	137.082	96.9503	95.3795	34.6592	109.804	-1.65827	1.8474e-05	0.00027181	MD10G1306800	Chr10	39241434	39244765	+	2653	-	Serine-threonine/tyrosine-protein kinase, catalytic domain	Pkinase_Tyr
gene:MD09G1022800	42.9608	84.4358	42.1912	20.2404	8.07919	15.5722	56.5293	14.6306	1.9416	1.84881e-05	0.000271906	MD09G1022800	Chr09	1363824	1367298	+	1595	-	-	-
gene:MD17G1077800	22.0043	13.7208	23.5486	69.0012	64.6335	45.7433	19.7579	59.7927	-1.59493	1.85158e-05	0.000272203	MD17G1077800	Chr17	6426580	6432795	-	1894	-	-	-
gene:MD07G1192000	58.6782	58.0496	62.7962	149.963	137.346	95.3795	59.8413	127.563	-1.09204	1.8588e-05	0.000273042	MD07G1192000	Chr07	27178563	27182148	-	1344	-	Myc-type, basic helix-loop-helix (bHLH) domain	-
gene:MD08G1248200	20.9565	12.6654	22.5674	42.3207	85.8414	58.3956	18.7298	62.1859	-1.72576	1.86543e-05	0.000273905	MD08G1248200	Chr08	31226687	31231330	+	2273	-	Proton-dependent oligopeptide transporter family	-
gene:MD14G1004200	192.8	206.868	116.762	70.8412	88.8711	82.7272	172.143	80.8132	1.0907	1.89463e-05	0.00027808	MD14G1004200	Chr14	476456	480919	-	2178	-	Glycoside hydrolase, family 3, N-terminal	Glyco_hydro_3
gene:MD03G1028900	29.3391	48.5506	67.7022	120.522	110.079	118.738	48.5306	116.446	-1.25918	1.91784e-05	0.000281143	MD03G1028900	Chr03	2353716	2358216	-	2431	-	Cellulose synthase	-
gene:MD03G1156200	93.2564	86.5467	102.044	176.643	255.504	145.989	93.949	192.712	-1.03474	1.93196e-05	0.000282984	MD03G1156200	Chr03	18339037	18341502	+	2299	-	-	-
gene:MD16G1225800	0	1.05545	3.92476	33.1206	21.2079	14.5989	1.66007	22.9758	-3.76101	1.94372e-05	0.000284361	MD16G1225800	Chr16	22803692	22807961	-	1690	-	CCT domain	CCT
gene:MD02G1068900	64.9651	69.6595	112.837	212.524	196.93	136.256	82.4872	181.904	-1.13853	1.99793e-05	0.000291584	MD02G1068900	Chr02	5591215	5594532	+	1912	-	Phosphofructokinase domain	PFK
gene:MD12G1014700	80.6825	56.9942	50.0407	15.6403	11.1089	29.1978	62.5725	18.649	1.7444	2.01942e-05	0.000294481	MD12G1014700	Chr12	1511347	1514983	+	1774	-	Multi antimicrobial extrusion protein	MatE
gene:MD17G1061600	59.726	65.4377	68.6834	166.523	111.089	123.604	64.6157	133.739	-1.05058	2.02383e-05	0.000295005	MD17G1061600	Chr17	4989713	4992788	+	1524	-	-	-
gene:MD03G1082800	5.23912	3.16634	2.94357	20.2404	46.4554	18.492	3.78301	28.3959	-2.90893	2.04416e-05	0.000297729	MD03G1082800	Chr03	6725529	6726934	+	665	-	UspA	Usp
gene:MD01G1118200	67.0608	61.2159	81.4389	245.644	193.901	94.4063	69.9052	177.984	-1.34788	2.068e-05	0.000300595	MD01G1118200	Chr01	23210555	23211439	+	844	-	-	-
gene:MD17G1193700	52.3912	61.2159	45.1348	4.60008	10.099	23.3583	52.914	12.6858	2.06495	2.08723e-05	0.000302783	MD17G1193700	Chr17	23222169	23228938	+	1729	-	-	-
gene:MD03G1066000	327.969	530.89	899.752	2039.68	1832.97	2118.79	586.204	1997.14	-1.76823	2.09064e-05	0.000303097	MD03G1066000	Chr03	5277766	5282454	+	2298	-	Asparagine synthase	-
gene:MD09G1073100	27.2434	29.5525	29.4357	84.6415	87.8612	53.5293	28.7439	75.344	-1.39003	2.10091e-05	0.0003044	MD09G1073100	Chr09	5068880	5072015	+	1353	-	PLC-like phosphodiesterase, TIM beta/alpha-barrel domain	-
gene:MD09G1096700	23.0521	29.5525	39.2476	94.7617	74.7325	67.155	30.6174	78.8831	-1.36303	2.14809e-05	0.00031049	MD09G1096700	Chr09	7022070	7025087	-	1358	-	-	Motile_Sperm
gene:MD17G1167200	235.761	255.418	225.674	118.682	152.495	67.155	238.951	112.777	1.08392	2.15059e-05	0.000310727	MD17G1167200	Chr17	16644767	16647022	+	1924	-	Cytochrome P450	p450
gene:MD11G1093800	32.4826	30.608	17.6614	2.76005	6.05939	3.89304	26.9173	4.23749	2.6753	2.15236e-05	0.000310859	MD11G1093800	Chr11	7798418	7801056	-	795	-	-	-
gene:MD12G1022700	118.404	134.042	82.42	20.2404	62.6137	22.385	111.622	35.0797	1.67493	2.18431e-05	0.000314844	MD12G1022700	Chr12	2254627	2256168	-	1542	-	Cytochrome P450	p450
gene:MD08G1096000	48.1999	71.7704	77.5141	127.882	135.326	139.176	65.8282	134.128	-1.02479	2.19841e-05	0.000316371	MD08G1096000	Chr08	8050518	8051605	+	963	-	DNA-binding domain	AP2
gene:MD03G1121400	20.9565	22.1644	32.3793	70.8412	75.7424	56.4491	25.1667	67.6776	-1.4229	2.2234e-05	0.00031984	MD03G1121400	Chr03	11301758	11302892	+	1000	-	L-Aspartase-like	-
gene:MD01G1072300	116.309	142.485	115.781	59.801	72.7127	43.7967	124.858	58.7702	1.08781	2.24902e-05	0.00032314	MD01G1072300	Chr01	17770091	17770857	+	669	-	-	-
gene:MD11G1115300	13.6217	14.7763	6.86834	0	0	0	11.7554	0	6.04393	2.25677e-05	0.000324126	MD11G1115300	Chr11	10411194	10412901	+	975	-	Cytochrome P450	p450
gene:MD15G1199200	15.7174	11.6099	10.7931	69.9212	31.3069	43.7967	12.7068	48.3416	-1.93271	2.29338e-05	0.00032899	MD15G1199200	Chr15	15858555	15859561	-	891	-	-	-
gene:MD09G1110500	205.374	204.757	120.687	87.4015	49.485	91.4865	176.939	76.1244	1.21365	2.30133e-05	0.000329785	MD09G1110500	Chr09	8214979	8218113	+	1959	-	Multicopper oxidase, type 1	-
gene:MD11G1280700	154.03	142.485	104.987	59.801	68.6731	69.1015	133.834	65.8586	1.02266	2.3022e-05	0.000329785	MD11G1280700	Chr11	39840013	39843134	+	1528	-	Homocysteine-binding domain	-
gene:MD01G1032800	53.4391	66.4932	29.4357	19.3203	8.07919	5.83956	49.7893	11.0797	2.15627	2.30257e-05	0.000329785	MD01G1032800	Chr01	11387617	11393024	+	1774	-	Multi antimicrobial extrusion protein	MatE
gene:MD08G1102800	54.4869	41.1624	44.1536	11.9602	12.1188	18.492	46.601	14.1903	1.71596	2.31121e-05	0.000330711	MD08G1102800	Chr08	8724390	8727196	-	991	-	B3 DNA binding domain	B3
gene:MD05G1169600	5.23912	20.0535	10.7931	467.368	272.673	36.0106	12.0286	258.684	-4.42733	2.33161e-05	0.000332889	MD05G1169600	Chr05	29929323	29931598	+	1928	-	Cytochrome P450	p450
gene:MD11G1186400	34.5782	46.4397	60.8338	103.962	103.01	108.032	47.2839	105.001	-1.14769	2.37521e-05	0.000338713	MD11G1186400	Chr11	25377767	25378414	-	648	-	-	-
gene:MD11G1268900	57.6304	80.214	87.326	245.644	184.812	109.005	75.0568	179.82	-1.26035	2.37814e-05	0.000338997	MD11G1268900	Chr11	38495343	38498368	+	1200	-	-	-
gene:MD02G1161000	155.078	197.369	281.602	554.77	374.673	346.481	211.35	425.308	-1.00824	2.41934e-05	0.000344327	MD02G1161000	Chr02	13498378	13500849	+	1558	-	GDSL lipase/esterase	Lipase_GDSL
gene:MD11G1138800	5.23912	3.16634	0	30.3605	53.5246	9.73261	2.80182	31.2059	-3.49409	2.50959e-05	0.00035647	MD11G1138800	Chr11	12775131	12779943	-	3157	-	-	-
gene:MD10G1109900	117.356	113.988	91.2508	47.8408	41.4059	60.3422	107.532	49.863	1.10698	2.5278e-05	0.000358775	MD10G1109900	Chr10	18057382	18057864	-	483	-	-	-
gene:MD05G1128000	41.913	41.1624	38.2665	9.20016	14.1386	11.6791	40.4473	11.6726	1.79741	2.56709e-05	0.00036321	MD05G1128000	Chr05	25188408	25189937	-	1297	-	O-methyltransferase, family 2	-
gene:MD06G1214400	48.1999	88.6576	152.085	470.128	511.009	286.139	96.314	422.425	-2.13183	2.56932e-05	0.000363384	MD06G1214400	Chr06	34714412	34719017	+	1875	-	Cytochrome P450	p450
gene:MD16G1040100	187.561	175.204	142.273	99.3617	58.5741	90.5132	168.346	82.8164	1.01993	2.5719e-05	0.000363607	MD16G1040100	Chr16	2848283	2848987	+	705	-	Zinc finger C2H2-type	-
gene:MD17G1233800	17.813	27.4416	58.8715	126.962	97.9602	88.5667	34.7087	104.496	-1.58485	2.57356e-05	0.000363699	MD17G1233800	Chr17	28245403	28250477	-	1952	-	Sodium/calcium exchanger membrane region	Na_Ca_ex
gene:MD04G1063600	80.6825	77.0476	93.2132	41.4007	38.3762	28.2246	83.6478	36.0005	1.21607	2.57563e-05	0.000363849	MD04G1063600	Chr04	8409858	8410856	+	999	-	Zinc finger C2H2-type	-
gene:MD15G1081100	9.43042	10.5545	9.81191	37.7207	31.3069	43.7967	9.93227	37.6081	-1.92189	2.58856e-05	0.00036539	MD15G1081100	Chr15	5551948	5552700	+	753	-	Myc-type, basic helix-loop-helix (bHLH) domain	HLH
gene:MD00G1087900	4.1913	7.38813	28.4545	74.5213	104.02	35.0374	13.3447	71.1928	-2.40441	2.62908e-05	0.000370676	MD00G1087900	Chr00	17831826	17834170	+	1571	-	Glycoside hydrolase, family 28	-
gene:MD10G1097100	72.2999	96.0457	106.95	333.966	290.851	109.005	91.7651	244.607	-1.41411	2.63454e-05	0.000371225	MD10G1097100	Chr10	15467853	15470440	-	653	-	Alcohol dehydrogenase, N-terminal	ADH_N
gene:MD02G1318100	9.43042	11.6099	28.4545	50.6009	88.8711	48.663	16.4983	62.7117	-1.91637	2.66791e-05	0.000375564	MD02G1318100	Chr02	37259035	37261467	+	2433	-	Protein kinase domain	Pkinase
gene:MD05G1138900	8.3826	7.38813	19.6238	46.9208	36.3564	54.5026	11.7982	45.9266	-1.95134	2.70403e-05	0.000380057	MD05G1138900	Chr05	26950939	26954248	-	2916	-	Protein kinase domain	Pkinase
gene:MD15G1190300	295.487	235.365	133.442	99.3617	97.9602	107.059	221.431	101.46	1.12474	2.73428e-05	0.00038386	MD15G1190300	Chr15	14986791	14989562	+	2472	-	-	-
gene:MD09G1173100	50.2956	80.214	68.6834	27.6005	26.2574	19.4652	66.3977	24.441	1.44102	2.739e-05	0.00038429	MD09G1173100	Chr09	14658762	14662428	-	1622	-	-	-
gene:MD03G1286600	70.2043	74.9368	73.5893	231.844	184.812	98.2993	72.9101	171.652	-1.23602	2.76001e-05	0.000386872	MD03G1286600	Chr03	36597717	36598755	-	430	-	Zinc finger, C3HC4 RING-type	zf-C3HC4
gene:MD07G1180100	76.4912	49.606	52.9843	24.8404	21.2079	14.5989	59.6939	20.2157	1.55931	2.78943e-05	0.000390089	MD07G1180100	Chr07	25939758	25942757	-	1218	-	RNA recognition motif domain	RRM_1
gene:MD02G1036200	6.28695	10.5545	0.981191	43.2408	37.3663	23.3583	5.94087	34.6551	-2.55997	2.80347e-05	0.000391521	MD02G1036200	Chr02	2741241	2742700	-	432	-	-	-
gene:MD10G1117900	50.2956	23.2198	84.3824	139.842	173.703	127.497	52.6326	147.014	-1.47734	2.804e-05	0.000391521	MD10G1117900	Chr10	19525196	19525585	+	390	-	-	-
gene:MD17G1246300	67.0608	51.7169	53.9655	17.4803	19.1881	25.3048	57.5811	20.6577	1.47983	2.82113e-05	0.000393608	MD17G1246300	Chr17	29454974	29460150	+	1148	-	Squalene cyclase, C-terminal	-
gene:MD13G1155300	17.813	36.9407	39.2476	86.4815	67.6632	97.3261	31.3338	83.8236	-1.41776	2.83747e-05	0.000395583	MD13G1155300	Chr13	12106319	12108111	+	1434	-	GNAT domain	Acetyltransf_1
gene:MD10G1163700	110.022	86.5467	77.5141	50.6009	23.2277	31.1443	91.3608	34.991	1.37813	2.84784e-05	0.000396792	MD10G1163700	Chr10	25441975	25449561	+	4797	-	Ribonuclease III domain	Ribonuclease_3
gene:MD00G1010200	61.8217	65.4377	47.0972	20.2404	24.2376	18.492	58.1189	20.99	1.46946	2.8718e-05	0.000399444	MD00G1010200	Chr00	1294139	1299070	+	1435	-	RNA recognition motif domain	RRM_1
gene:MD12G1178600	46.1043	66.4932	39.2476	10.1202	14.1386	20.4385	50.615	14.8991	1.76612	2.87328e-05	0.000399496	MD12G1178600	Chr12	25900833	25902290	+	1038	-	-	Mito_carr
gene:MD11G1189200	101.639	208.979	165.821	69.0012	77.7622	68.1282	158.813	71.6306	1.1493	2.93715e-05	0.000407437	MD11G1189200	Chr11	26663733	26668421	-	2354	-	RNA recognition motif domain	RRM_1
gene:MD13G1128400	20.9565	10.5545	23.5486	53.3609	49.485	67.155	18.3532	56.667	-1.62208	2.94132e-05	0.000407858	MD13G1128400	Chr13	9711711	9713147	-	773	-	-	-
gene:MD09G1017800	95.3521	83.3803	67.7022	28.5205	43.4257	29.1978	82.1449	33.7147	1.28713	2.95252e-05	0.000408941	MD09G1017800	Chr09	1107587	1109840	-	1634	-	-	-
gene:MD15G1084300	34.5782	47.4951	33.3605	10.1202	13.1287	6.81282	38.4779	10.0206	1.94262	2.96465e-05	0.000410184	MD15G1084300	Chr15	5830884	5833516	-	1047	-	B3 DNA binding domain	B3
gene:MD01G1223300	32.4826	17.9426	35.3229	97.5217	112.099	49.6363	28.5827	86.4189	-1.5933	2.97771e-05	0.000411545	MD01G1223300	Chr01	31508892	31509751	-	577	-	-	-
gene:MD14G1015500	69.1564	91.8239	97.1379	33.1206	37.3663	41.8502	86.0394	37.4457	1.20225	2.98077e-05	0.000411749	MD14G1015500	Chr14	1392321	1392720	+	400	-	Transferase	-
gene:MD03G1046700	22.0043	36.9407	56.9091	139.842	86.8513	91.4865	38.618	106.06	-1.45476	3.0122e-05	0.000415773	MD03G1046700	Chr03	3755086	3759953	+	1681	-	Cytochrome P450	p450
gene:MD05G1285000	178.13	134.042	122.649	64.4011	51.5048	87.5935	144.94	67.8331	1.0939	3.1076e-05	0.000428124	MD05G1285000	Chr05	41897026	41898543	+	1518	-	Cytochrome P450	p450
gene:MD14G1117800	110.022	88.6576	70.6458	38.6407	36.3564	41.8502	89.775	38.9491	1.20294	3.12677e-05	0.000430525	MD14G1117800	Chr14	19267471	19268367	+	897	-	-	-
gene:MD13G1061900	40.8652	39.0515	90.2696	129.722	173.703	126.524	56.7288	143.316	-1.33196	3.15665e-05	0.00043356	MD13G1061900	Chr13	4334828	4338108	+	1713	-	-	-
gene:MD05G1345400	56.5825	71.7704	31.3981	14.7203	19.1881	11.6791	53.2504	15.1958	1.80895	3.17089e-05	0.00043502	MD05G1345400	Chr05	46503289	46505955	+	1810	-	Autophagy protein Atg8 ubiquitin-like	-
gene:MD11G1098000	51.3434	66.4932	73.5893	127.882	151.485	110.952	63.8086	130.106	-1.02566	3.19133e-05	0.000437484	MD11G1098000	Chr11	8127739	8129778	-	2040	-	-	GRAS
gene:MD06G1024500	61.8217	51.7169	97.1379	182.163	131.287	145.016	70.2255	152.822	-1.11944	3.2455e-05	0.000444076	MD06G1024500	Chr06	2997128	2999977	+	2850	-	NB-ARC	NB-ARC
gene:MD16G1177000	0	0	0	8.28014	11.1089	14.5989	0	11.3293	-5.90421	3.28403e-05	0.00044833	MD16G1177000	Chr16	15066943	15068633	+	1112	-	Haem peroxidase	-
gene:MD01G1068700	52.3912	74.9368	93.2132	185.843	134.317	143.069	73.5137	154.41	-1.06953	3.29081e-05	0.000449	MD01G1068700	Chr01	17278370	17279867	+	1180	-	-	-
gene:MD16G1173500	5.23912	17.9426	12.7555	62.5611	29.2871	55.4759	11.9791	49.108	-2.03736	3.32282e-05	0.000452771	MD16G1173500	Chr16	14638719	14639279	+	428	-	-	-
gene:MD07G1258800	35.626	28.4971	40.2288	98.4417	68.6731	80.7806	34.784	82.6318	-1.24775	3.32522e-05	0.000452927	MD07G1258800	Chr07	32489583	32492144	+	1059	-	-	-
gene:MD05G1155100	2.09565	4.22179	15.6991	54.2809	41.4059	28.2246	7.33883	41.3038	-2.47724	3.32994e-05	0.000453399	MD05G1155100	Chr05	28523043	28526698	+	2069	-	Pyruvate carboxyltransferase	HMGL-like
gene:MD07G1227800	145.648	235.365	285.527	577.77	427.187	347.454	222.18	450.804	-1.0203	3.33419e-05	0.00045374	MD07G1227800	Chr07	30331646	30334278	-	2156	-	Multicopper oxidase, type 3	-
gene:MD15G1256500	52.3912	61.2159	26.4922	9.20016	10.099	16.5454	46.6998	11.9482	1.96564	3.34428e-05	0.000454593	MD15G1256500	Chr15	21775419	21777379	+	1234	-	SAM dependent carboxyl methyltransferase	-
gene:MD02G1261000	60.7738	52.7724	37.2853	11.0402	9.08909	22.385	50.2772	14.1714	1.82527	3.36787e-05	0.000457185	MD02G1261000	Chr02	31472370	31473765	-	1319	-	3-oxo-5-alpha-steroid 4-dehydrogenase, C-terminal	-
gene:MD16G1132600	2.09565	5.27724	6.86834	37.7207	25.2475	21.4117	4.74707	28.1266	-2.56078	3.39009e-05	0.00045934	MD16G1132600	Chr16	10123797	10125371	-	1228	-	-	-
gene:MD15G1144600	112.117	120.321	82.42	57.041	46.4554	35.0374	104.953	46.1779	1.1811	3.39441e-05	0.000459752	MD15G1144600	Chr15	10676120	10679495	-	2109	-	Nonaspanin (TM9SF)	-
gene:MD13G1160700	6.28695	15.8317	11.7743	249.324	169.663	29.1978	11.2977	149.395	-3.72523	3.40936e-05	0.000461431	MD13G1160700	Chr13	12613434	12613980	-	547	-	Bet v I/Major latex protein	-
gene:MD03G1147700	143.552	116.099	105.969	67.1612	59.584	55.4759	121.873	60.7404	1.00269	3.41399e-05	0.000461886	MD03G1147700	Chr03	16323806	16329771	-	1599	-	Rho GTPase activation protein	RhoGAP
gene:MD07G1021500	71.2521	91.8239	143.254	284.285	206.019	178.107	102.11	222.804	-1.12407	3.46263e-05	0.000467148	MD07G1021500	Chr07	1818742	1821463	-	951	-	3-beta hydroxysteroid dehydrogenase/isomerase	-
gene:MD13G1001800	184.417	147.763	178.577	473.808	321.148	230.663	170.252	341.873	-1.0063	3.46323e-05	0.000467148	MD13G1001800	Chr13	117170	119014	+	1845	-	Leucine-rich repeat	LRRNT_2
gene:MD00G1149300	50.2956	43.2733	78.4953	177.563	125.227	103.166	57.3547	135.319	-1.23636	3.46845e-05	0.000467678	MD00G1149300	Chr00	32831445	32835074	-	2270	-	-	-
gene:MD11G1229800	83.826	65.4377	60.8338	23.9204	28.2772	32.1176	70.0325	28.1051	1.318	3.53562e-05	0.000475493	MD11G1229800	Chr11	33422978	33424104	-	854	-	-	-
gene:MD00G1036300	51.3434	60.1605	136.386	218.964	195.92	188.813	82.6298	201.232	-1.28072	3.63425e-05	0.000487669	MD00G1036300	Chr00	6430446	6432342	-	1623	-	Homeobox domain-like	Homeobox
gene:MD13G1150700	176.035	212.145	254.128	416.767	669.563	285.165	214.103	457.165	-1.09341	3.65356e-05	0.000489715	MD13G1150700	Chr13	11807823	11809934	-	1539	-	WRKY domain	WRKY
novel.272	144.6	106.6	88.3072	61.6411	47.4653	32.1176	113.169	47.0746	1.26219	3.66366e-05	0.000490705	-	Chr04	21325944	21327255	-	1312	-	- && - && -	-
gene:MD06G1120700	212.708	176.26	243.335	645.851	427.187	270.566	210.768	447.868	-1.08746	3.69494e-05	0.000494528	MD06G1120700	Chr06	26121728	26124554	+	1879	-	Six-hairpin glycosidase-like	-
gene:MD07G1020400	54.4869	46.4397	67.7022	166.523	110.079	100.246	56.2096	125.616	-1.15969	3.71675e-05	0.000497263	MD07G1020400	Chr07	1751598	1753368	-	1324	-	3-beta hydroxysteroid dehydrogenase/isomerase	-
gene:MD16G1256300	56.5825	73.8813	76.5329	151.803	184.812	105.112	68.9989	147.242	-1.09214	3.74943e-05	0.000500893	MD16G1256300	Chr16	29578858	29580917	-	1473	-	Serine-threonine/tyrosine-protein kinase, catalytic domain	Pkinase_Tyr
gene:MD00G1167500	8.3826	3.16634	5.88715	71.7613	76.7523	4.8663	5.81203	51.1266	-3.13634	3.80194e-05	0.000507347	MD00G1167500	Chr00	38484124	38487736	-	1512	-	Aminotransferase, class I/classII	Aminotran_1_2
gene:MD11G1047000	44.0086	56.9942	60.8338	104.882	109.069	113.872	53.9455	109.274	-1.01666	3.83205e-05	0.000511175	MD11G1047000	Chr11	4076870	4083726	-	3422	-	NB-ARC	NB-ARC
gene:MD09G1217400	12.5739	8.44358	10.7931	0	0	0	10.6035	0	5.89778	3.8497e-05	0.000513281	MD09G1217400	Chr09	21849098	21851005	-	1317	-	Oxoglutarate/iron-dependent dioxygenase	2OG-FeII_Oxy
gene:MD08G1171700	3.14347	5.27724	9.81191	41.4007	26.2574	26.278	6.07754	31.312	-2.35636	3.89673e-05	0.000518847	MD08G1171700	Chr08	20554548	20555261	-	437	-	-	-
gene:MD16G1277000	1.04782	6.33268	6.86834	29.4405	29.2871	24.3315	4.74962	27.6864	-2.53578	3.96149e-05	0.000526295	MD16G1277000	Chr16	37477941	37479455	-	486	-	NAC domain	NAM
gene:MD14G1226400	30.3869	41.1624	27.4733	8.28014	5.04949	9.73261	33.0076	7.68742	2.0965	3.96365e-05	0.000526295	MD14G1226400	Chr14	30775935	30783415	+	1763	-	CCT domain	CCT
gene:MD10G1133200	434.847	457.009	496.483	1265.94	2082.41	821.432	462.78	1389.93	-1.58649	3.97562e-05	0.000527602	MD10G1133200	Chr10	21477166	21479138	+	1238	-	-	-
gene:MD10G1319400	25.1478	25.3307	19.6238	5.5201	3.0297	1.94652	23.3675	3.49877	2.72701	3.9851e-05	0.000528665	MD10G1319400	Chr10	40169759	40170934	-	837	-	-	-
gene:MD03G1087500	73.3477	83.3803	62.7962	21.1604	40.396	17.5187	73.1748	26.3583	1.47747	3.99649e-05	0.000529982	MD03G1087500	Chr03	7156519	7156818	-	300	-	-	-
gene:MD04G1031400	122.596	107.656	86.3448	53.3609	37.3663	54.5026	105.532	48.4099	1.12083	4.02323e-05	0.000532941	MD04G1031400	Chr04	3512889	3515059	+	1937	-	-	-
gene:MD06G1049100	144.6	179.426	97.1379	54.2809	36.3564	79.8074	140.388	56.8149	1.30277	4.10163e-05	0.000542333	MD06G1049100	Chr06	6596103	6596702	-	489	-	-	-
gene:MD10G1114900	88.0173	86.5467	61.815	36.8006	30.297	33.0909	78.793	33.3962	1.23503	4.12152e-05	0.000544764	MD10G1114900	Chr10	18989631	18992991	+	2142	-	-	-
gene:MD08G1037300	56.5825	53.8278	103.025	165.603	140.376	153.775	71.1451	153.251	-1.10373	4.1276e-05	0.000545368	MD08G1037300	Chr08	2743216	2745494	-	1008	-	-	Exo_endo_phos
gene:MD11G1022200	89.0651	136.153	69.6646	40.4807	41.4059	39.9037	98.2941	40.5968	1.27413	4.14088e-05	0.00054667	MD11G1022200	Chr11	1909890	1911386	+	1497	-	UDP-glucuronosyl/UDP-glucosyltransferase	UDPGT
gene:MD05G1021600	72.2999	53.8278	40.2288	19.3203	14.1386	21.4117	55.4522	18.2902	1.59614	4.15523e-05	0.000548217	MD05G1021600	Chr05	3631925	3634431	+	1636	-	Pyridoxal phosphate-dependent decarboxylase	-
gene:MD12G1012400	28.2913	28.4971	53.9655	118.682	89.881	75.9143	36.918	94.8258	-1.35724	4.25951e-05	0.000561157	MD12G1012400	Chr12	1267643	1269189	+	594	-	-	-
gene:MD03G1078900	22.0043	18.9981	21.5862	0.920016	3.0297	3.89304	20.8629	2.61425	3.01067	4.27383e-05	0.000562633	MD03G1078900	Chr03	6384237	6384896	-	365	-	-	-
gene:MD08G1222300	12.5739	9.49903	8.83072	34.9606	41.4059	35.0374	10.3012	37.1346	-1.85139	4.28307e-05	0.000563644	MD08G1222300	Chr08	28493191	28494535	+	950	-	NAC domain	NAM
gene:MD15G1290900	47.1521	49.606	17.6614	2.76005	4.0396	12.6524	38.1399	6.48401	2.55798	4.30122e-05	0.00056522	MD15G1290900	Chr15	26870302	26873401	+	2095	-	GH3 family	-
gene:MD07G1238800	52.3912	103.434	298.282	1343.22	941.226	1303.2	151.369	1195.88	-2.9814	4.3016e-05	0.00056522	MD07G1238800	Chr07	31049651	31054087	-	2089	-	Cytochrome P450	p450
gene:MD10G1270300	44.0086	35.8852	32.3793	12.8802	8.07919	9.73261	37.4244	10.2307	1.8646	4.31274e-05	0.000566311	MD10G1270300	Chr10	36237269	36239433	-	641	-	Peptidase S8 propeptide/proteinase inhibitor I9	-
gene:MD09G1089200	101.639	130.875	109.893	59.801	62.6137	46.7165	114.136	56.3771	1.01732	4.45007e-05	0.000581177	MD09G1089200	Chr09	6502568	6503997	-	1247	-	O-methyltransferase, family 2	-
gene:MD15G1436500	60.7738	64.3823	70.6458	118.682	111.089	163.508	65.2673	131.093	-1.00533	4.50395e-05	0.000587365	MD15G1436500	Chr15	53651165	53655331	-	1974	-	Cytochrome P450	p450
gene:MD09G1141700	38.7695	50.6615	67.7022	165.603	184.812	72.0213	52.3777	140.812	-1.42473	4.54979e-05	0.000592702	MD09G1141700	Chr09	11070351	11071802	-	1452	-	UDP-glucuronosyl/UDP-glucosyltransferase	UDPGT
gene:MD04G1189600	25.1478	24.2753	9.81191	1.84003	0	0	19.745	0.613344	4.94618	4.55532e-05	0.000593209	MD04G1189600	Chr04	27990062	27991893	+	950	-	Glycoside hydrolase, family 28	-
gene:MD17G1285300	174.987	154.095	101.063	63.4811	77.7622	65.2085	143.382	68.8173	1.0587	4.58207e-05	0.000596477	MD17G1285300	Chr17	34433080	34435824	-	1918	-	Palmitoyltransferase, DHHC domain	-
gene:MD15G1110200	137.265	130.875	92.232	46.0008	44.4356	72.0213	120.124	54.1526	1.14843	4.6645e-05	0.000605464	MD15G1110200	Chr15	7702158	7706059	+	1949	-	Cryptochrome/DNA photolyase, FAD-binding domain	-
gene:MD11G1062700	19.9087	18.9981	24.5298	69.0012	71.7028	40.8769	21.1455	60.527	-1.51505	4.70866e-05	0.000610758	MD11G1062700	Chr11	5439330	5441342	-	1416	-	UDP-glucuronosyl/UDP-glucosyltransferase	UDPGT
gene:MD17G1074600	46.1043	47.4951	91.2508	142.602	134.317	132.363	61.6167	136.428	-1.14267	4.94343e-05	0.000635961	MD17G1074600	Chr17	6057665	6060761	+	1558	-	Peptidase S54, rhomboid domain	Rhomboid
gene:MD06G1138500	17.813	34.8298	24.5298	113.162	88.8711	41.8502	25.7242	81.2944	-1.6618	4.96152e-05	0.000638061	MD06G1138500	Chr06	28356819	28357724	+	581	-	WRKY domain	WRKY
gene:MD13G1100900	15.7174	6.33268	7.84953	40.4807	38.3762	35.0374	9.96653	37.9648	-1.9326	4.97047e-05	0.000638984	MD13G1100900	Chr13	7141149	7141400	-	252	-	-	-
gene:MD06G1015900	58.6782	63.3268	62.7962	24.8404	26.2574	24.3315	61.6004	25.1431	1.29342	5.00889e-05	0.000643466	MD06G1015900	Chr06	1987926	1990885	-	1045	-	-	-
gene:MD00G1104700	39.8173	53.8278	37.2853	96.6017	89.881	92.4598	43.6435	92.9808	-1.0937	5.03305e-05	0.000646111	MD00G1104700	Chr00	21970709	21972003	-	1065	-	Homeobox domain-like	Myb_DNA-binding
gene:MD03G1182800	74.3956	72.8259	52.9843	20.2404	21.2079	34.0641	66.7352	25.1708	1.40627	5.041e-05	0.000646901	MD03G1182800	Chr03	24934934	24935767	+	738	-	Protein kinase domain	Pkinase
gene:MD16G1045600	16.7652	13.7208	33.3605	90.1616	39.3861	86.6202	21.2822	72.0559	-1.75516	5.07994e-05	0.000651205	MD16G1045600	Chr16	3189848	3191026	-	1179	-	Alpha/beta hydrolase fold-3	Abhydrolase_3
gene:MD08G1020300	35.626	45.3842	52.0031	9.20016	15.1485	0	44.3378	8.11622	2.45478	5.08538e-05	0.000651671	MD08G1020300	Chr08	1469601	1472186	-	1298	-	-	-
gene:MD13G1044600	74.3956	62.2714	34.3417	22.0804	18.1782	12.6524	57.0029	17.637	1.68789	5.13103e-05	0.000657027	MD13G1044600	Chr13	3093864	3097394	-	1755	-	Transcription factor TGA like domain	bZIP_1
gene:MD03G1217300	4.1913	5.27724	3.92476	22.0804	36.3564	19.4652	4.46443	25.9673	-2.54062	5.13263e-05	0.000657027	MD03G1217300	Chr03	30152900	30154673	-	1032	-	Homeobox domain-like	Myb_DNA-binding
gene:MD03G1058700	112.117	121.376	59.8527	27.6005	43.4257	42.8235	97.7821	37.9499	1.36647	5.13886e-05	0.000657592	MD03G1058700	Chr03	4724982	4726341	+	721	-	-	-
novel.451	11.5261	16.8872	35.3229	66.2412	65.6434	63.2619	21.2454	65.0488	-1.60647	5.1513e-05	0.00065895	-	Chr07	12153741	12159415	-	1039	-	- && - && -	-
novel.597	20.9565	25.3307	15.6991	4.60008	1.0099	0	20.6621	1.86999	3.43235	5.16798e-05	0.000660851	-	Chr09	20187427	20188825	-	1159	-	- && Q9CA89.1 RecName: Full=Rop guanine nucleotide exchange factor 12; Short=AtRopGEF12; AltName: Full=Protein MATERNAL EFFECT EMBRYO ARREST 64; AltName: Full=Rho of plants guanine nucleotide exchange factor 12 && PF03759:PRONE (Plant-specific Rop nucleotide exchanger)	DUF315
gene:MD14G1170600	59.726	51.7169	54.9467	235.524	113.109	87.5935	55.4632	145.409	-1.39224	5.18903e-05	0.000662839	MD14G1170600	Chr14	26487546	26488559	-	1014	-	-	-
gene:MD01G1204000	62.8695	43.2733	84.3824	123.282	184.812	120.684	63.5084	142.926	-1.16629	5.21178e-05	0.000664806	MD01G1204000	Chr01	29955061	29957446	+	1638	-	Cytochrome P450	p450
gene:MD05G1302500	84.8738	64.3823	72.6081	37.7207	30.297	24.3315	73.9547	30.783	1.26196	5.26408e-05	0.000670891	MD05G1302500	Chr05	43513957	43522321	+	893	-	-	-
gene:MD12G1039200	124.691	110.822	64.7586	45.0808	35.3465	44.77	100.091	41.7324	1.25872	5.2687e-05	0.000670943	MD12G1039200	Chr12	4256541	4259067	+	2442	-	Transferase	-
gene:MD09G1190900	73.3477	68.6041	78.4953	34.9606	30.297	32.1176	73.4824	32.4584	1.17802	5.26918e-05	0.000670943	MD09G1190900	Chr09	16674782	16677591	+	1819	-	-	-
gene:MD12G1084800	2.09565	3.16634	6.86834	27.6005	22.2178	24.3315	4.04344	24.7166	-2.59866	5.35547e-05	0.000680492	MD12G1084800	Chr12	10367933	10369261	-	666	-	RNA recognition motif domain	RRM_1
gene:MD15G1235300	68.1086	79.1585	142.273	208.844	346.395	156.695	96.5133	237.311	-1.29519	5.37574e-05	0.00068211	MD15G1235300	Chr15	19336502	19339718	+	1787	-	-	Aa_trans
gene:MD06G1057700	69.1564	92.8794	51.0219	30.3605	28.2772	22.385	71.0192	27.0076	1.392	5.38892e-05	0.000683302	MD06G1057700	Chr06	8900422	8901411	+	990	-	Zinc finger C2H2-type	-
gene:MD17G1169400	78.5869	96.0457	66.721	12.8802	41.4059	29.1978	80.4512	27.828	1.53777	5.41415e-05	0.000685539	MD17G1169400	Chr17	17229758	17230818	+	452	-	-	-
gene:MD15G1214500	1.04782	0	0.981191	34.9606	36.3564	2.91978	0.676339	24.7456	-5.17962	5.48181e-05	0.000692893	MD15G1214500	Chr15	17239485	17242290	+	2160	-	Mechanosensitive ion channel MscS	-
gene:MD03G1259300	26.1956	28.4971	19.6238	3.68006	4.0396	5.83956	24.7722	4.51974	2.45471	5.58584e-05	0.000705302	MD03G1259300	Chr03	34626426	34631071	-	1749	-	-	-
gene:MD10G1190500	77.539	64.3823	52.0031	24.8404	30.297	19.4652	64.6415	24.8675	1.37845	5.59526e-05	0.000706245	MD10G1190500	Chr10	28764519	28768185	-	3453	-	-	-
gene:MD09G1058000	99.5434	99.212	72.6081	34.9606	47.4653	40.8769	90.4545	41.1009	1.13909	5.75054e-05	0.000723572	MD09G1058000	Chr09	3828804	3830228	-	525	-	Chorismate mutase, type II	-
gene:MD01G1188700	47.1521	54.8833	57.8903	22.0804	18.1782	19.4652	53.3086	19.9079	1.4196	5.8107e-05	0.000730633	MD01G1188700	Chr01	28705813	28707637	+	1527	-	FAE1/Type III polyketide synthase-like protein	-
gene:MD06G1027800	74.3956	78.1031	77.5141	23.0004	39.3861	36.0106	76.6709	32.799	1.22965	5.82219e-05	0.000731823	MD06G1027800	Chr06	3379109	3380421	+	923	-	Oxoglutarate/iron-dependent dioxygenase	2OG-FeII_Oxy
gene:MD16G1283800	48.1999	84.4358	76.5329	31.2805	27.2673	20.4385	69.7229	26.3288	1.4038	5.91463e-05	0.000742152	MD16G1283800	Chr16	40161965	40164513	+	912	-	-	-
gene:MD15G1176500	117.356	132.986	84.3824	50.6009	38.3762	62.2887	111.575	50.4219	1.14313	5.92578e-05	0.000743035	MD15G1176500	Chr15	13815027	13816887	-	1609	-	Protein kinase domain	Pkinase
gene:MD11G1282200	39.8173	47.4951	52.9843	131.562	87.8612	88.5667	46.7656	102.663	-1.13484	5.97669e-05	0.000749159	MD11G1282200	Chr11	40084123	40085409	-	799	-	-	-
gene:MD14G1035700	25.1478	40.107	18.6426	5.5201	3.0297	6.81282	27.9658	5.12087	2.44176	5.98531e-05	0.000749979	MD14G1035700	Chr14	3222098	3222646	-	549	-	-	-
gene:MD15G1219000	11.5261	36.9407	49.0596	109.482	86.8513	92.4598	32.5088	96.2643	-1.56266	5.98921e-05	0.000750208	MD15G1219000	Chr15	17706756	17708679	+	1653	-	-	-
gene:MD04G1154600	16.7652	40.107	39.2476	92.0016	98.9701	65.2085	32.0399	85.3934	-1.41215	6.13043e-05	0.000766304	MD04G1154600	Chr04	24278326	24279926	+	1280	-	-	-
gene:MD13G1160900	1.04782	2.11089	0	37.7207	33.3267	2.91978	1.05291	24.6557	-4.57503	6.15479e-05	0.000768787	MD13G1160900	Chr13	12630831	12631310	-	480	-	Bet v I/Major latex protein	-
gene:MD06G1001900	100.591	131.931	86.3448	31.2805	51.5048	56.4491	106.289	46.4115	1.19753	6.15668e-05	0.000768787	MD06G1001900	Chr06	227031	228138	+	628	-	-	-
gene:MD04G1134500	60.7738	46.4397	69.6646	18.4003	20.198	27.2513	58.9594	21.9499	1.42817	6.21839e-05	0.00077569	MD04G1134500	Chr04	22126097	22128443	-	1626	-	-	-
gene:MD07G1291000	61.8217	66.4932	151.103	224.484	185.821	237.476	93.1394	215.927	-1.21007	6.23161e-05	0.000776973	MD07G1291000	Chr07	35175364	35177760	+	1285	-	PPM-type phosphatase domain	PP2C
gene:MD03G1119700	57.6304	65.4377	38.2665	17.4803	15.1485	22.385	53.7782	18.3379	1.54935	6.23298e-05	0.000776973	MD03G1119700	Chr03	10943047	10943577	-	473	-	-	-
gene:MD02G1024300	31.4347	41.1624	41.21	96.6017	67.6632	92.4598	37.9357	85.5749	-1.1742	6.23727e-05	0.00077713	MD02G1024300	Chr02	1809748	1812719	+	2298	-	-	-
gene:MD07G1153300	26.1956	30.608	41.21	90.1616	65.6434	76.8876	32.6712	77.5642	-1.2455	6.3046e-05	0.000784008	MD07G1153300	Chr07	22366665	22367967	+	931	-	Zinc finger, Dof-type	zf-Dof
gene:MD07G1002500	29.3391	27.4416	27.4733	68.0812	73.7226	58.3956	28.0847	66.7332	-1.24856	6.31017e-05	0.000784432	MD07G1002500	Chr07	275880	277826	+	1473	-	Homeobox domain-like	Homeobox
gene:MD04G1044100	28.2913	35.8852	14.7179	2.76005	7.06929	0	26.2981	3.27645	3.01638	6.55156e-05	0.000812205	MD04G1044100	Chr04	5162285	5164508	+	1801	-	Cytochrome P450	p450
gene:MD03G1128400	62.8695	72.8259	49.0596	22.0804	21.2079	28.2246	61.585	23.8376	1.36773	6.62739e-05	0.000819918	MD03G1128400	Chr03	12487314	12487514	+	201	-	-	-
gene:MD15G1444700	58.6782	61.2159	61.815	16.5603	27.2673	27.2513	60.5697	23.693	1.35892	6.66572e-05	0.000823988	MD15G1444700	Chr15	54509755	54511897	-	1446	-	NAC domain	NAM
gene:MD02G1240900	82.7782	110.822	98.1191	48.7609	41.4059	50.6096	97.2397	46.9254	1.04995	6.68667e-05	0.000825717	MD02G1240900	Chr02	28926577	28932114	-	2332	-	Exostosin , C-terminal	-
gene:MD03G1274900	116.309	119.266	82.42	55.201	54.5345	36.9839	105.998	48.9065	1.11409	6.68797e-05	0.000825717	MD03G1274900	Chr03	35793075	35795774	+	2004	-	Rho GTPase activation protein	RhoGAP
novel.825	5.23912	5.27724	14.7179	36.8006	32.3168	36.9839	8.41141	35.3671	-2.05989	6.69405e-05	0.000826187	-	Chr13	9714446	9717167	+	909	-	- && - && -	-
gene:MD09G1075500	62.8695	65.4377	45.1348	22.0804	24.2376	19.4652	57.814	21.9277	1.39766	6.72986e-05	0.000830039	MD09G1075500	Chr09	5312905	5314783	+	1282	-	-	-
gene:MD09G1220200	27.2434	24.2753	24.5298	38.6407	77.7622	119.711	25.3495	78.7047	-1.63322	6.84682e-05	0.000843314	MD09G1220200	Chr09	25079626	25080715	-	861	-	-	-
gene:MD13G1183200	46.1043	35.8852	31.3981	11.0402	9.08909	12.6524	37.7959	10.9272	1.78744	6.85112e-05	0.000843556	MD13G1183200	Chr13	15423586	15424107	+	522	-	-	-
gene:MD12G1141700	113.165	103.434	86.3448	50.6009	48.4752	51.5828	100.981	50.2196	1.00632	7.14847e-05	0.000877478	MD12G1141700	Chr12	22002043	22005341	-	1960	-	Kinesin motor domain	Kinesin
gene:MD05G1183000	32.4826	29.5525	20.605	7.36013	4.0396	5.83956	27.5467	5.74643	2.25207	7.16036e-05	0.000878639	MD05G1183000	Chr05	31164141	31165306	-	824	-	GDSL lipase/esterase	Lipase_GDSL
gene:MD10G1269600	17.813	18.9981	28.4545	55.201	61.6038	55.4759	21.7552	57.4269	-1.39524	7.16828e-05	0.000879313	MD10G1269600	Chr10	36215040	36215471	-	432	-	-	-
gene:MD17G1061100	78.5869	52.7724	31.3981	18.4003	11.1089	18.492	54.2524	16.0004	1.75598	7.25553e-05	0.000888808	MD17G1061100	Chr17	4956811	4958997	+	1803	-	-	TCP
gene:MD15G1138300	30.3869	21.1089	12.7555	0.920016	3.0297	3.89304	21.4171	2.61425	3.04502	7.30879e-05	0.000894121	MD15G1138300	Chr15	10151259	10155715	+	1592	-	-	-
gene:MD03G1173500	36.6739	58.0496	42.1912	16.5603	10.099	16.5454	45.6382	14.4016	1.65907	7.32474e-05	0.000895769	MD03G1173500	Chr03	23720612	23724744	-	1728	-	-	-
gene:MD14G1065900	268.243	282.86	361.078	514.289	1011.92	406.823	304.06	644.344	-1.08265	7.38878e-05	0.000902379	MD14G1065900	Chr14	7105757	7109319	-	549	-	-	-
gene:MD03G1102100	36.6739	37.9961	44.1536	121.442	87.8612	67.155	39.6079	92.1528	-1.21857	7.40238e-05	0.000903735	MD03G1102100	Chr03	8742445	8744091	-	1185	-	Heavy metal-associated domain, HMA	HMA
gene:MD16G1093000	52.3912	34.8298	33.3605	14.7203	8.07919	11.6791	40.1938	11.4929	1.79914	7.41088e-05	0.000904162	MD16G1093000	Chr16	6415965	6417024	-	939	-	Glucose-methanol-choline oxidoreductase, C-terminal	-
gene:MD02G1207400	141.456	131.931	91.2508	46.9208	56.5543	70.0748	121.546	57.85	1.07107	7.42704e-05	0.000905829	MD02G1207400	Chr02	20942381	20946481	+	822	-	RNA 3'-terminal phosphate cyclase/enolpyruvate transferase, alpha/beta	EPSP_synthase
gene:MD17G1094800	16.7652	20.0535	21.5862	47.8408	58.5741	50.6096	19.4683	52.3415	-1.42416	7.48094e-05	0.000910866	MD17G1094800	Chr17	7998970	7999860	-	662	-	-	-
gene:MD09G1110400	73.3477	81.2694	55.9279	18.4003	30.297	34.0641	70.1817	27.5871	1.34973	7.66648e-05	0.000930011	MD09G1110400	Chr09	8195457	8196179	-	723	-	Aquaporin-like	-
gene:MD13G1161700	15.7174	16.8872	29.4357	260.365	266.613	41.8502	20.6801	189.609	-3.19535	7.68692e-05	0.000931865	MD13G1161700	Chr13	12732001	12733718	+	884	-	Bet v I/Major latex protein	-
gene:MD11G1061400	399.221	562.553	799.671	2048.88	1722.89	1117.3	587.148	1629.69	-1.47264	7.90439e-05	0.000956304	MD11G1061400	Chr11	5338009	5341504	+	2065	-	Haem peroxidase	-
gene:MD03G1093800	102.687	73.8813	53.9655	18.4003	40.396	23.3583	76.8446	27.3848	1.49262	7.91532e-05	0.000957306	MD03G1093800	Chr03	7814279	7815199	-	600	-	-	-
gene:MD13G1099500	110.022	103.434	103.025	44.1608	36.3564	67.155	105.494	49.224	1.09897	7.93856e-05	0.000959796	MD13G1099500	Chr13	7024186	7026648	-	1741	-	PPM-type phosphatase domain	PP2C
gene:MD03G1156900	117.356	96.0457	71.6269	56.121	26.2574	25.3048	95.0097	35.8944	1.39789	8.06097e-05	0.000971994	MD03G1156900	Chr03	18484938	18488935	+	1142	-	Phytocyanin domain	Cu_bind_like
gene:MD09G1208000	267.195	229.032	167.784	87.4015	150.475	69.1015	221.337	102.326	1.11438	8.14583e-05	0.000981245	MD09G1208000	Chr09	19937208	19940388	-	1382	-	-	-
gene:MD05G1284400	44.0086	39.0515	37.2853	16.5603	10.099	2.91978	40.1152	9.85969	2.01643	8.18913e-05	0.000985804	MD05G1284400	Chr05	41824644	41829339	-	2831	-	Ion transport domain	Ion_trans
gene:MD09G1175900	168.7	170.982	93.2132	74.5213	69.683	60.3422	144.298	68.1822	1.07943	8.34183e-05	0.00100052	MD09G1175900	Chr09	15014088	15014793	-	614	-	-	-
gene:MD06G1089700	9.43042	11.6099	20.605	26.6805	57.5642	72.0213	13.8818	52.0887	-1.89986	8.45744e-05	0.00101271	MD06G1089700	Chr06	21817690	21819324	-	1010	-	Homeobox domain-like	Myb_DNA-binding
novel.25	62.8695	35.8852	84.3824	115.922	220.158	121.658	61.0457	152.579	-1.31778	8.52334e-05	0.00101992	-	Chr00	23265834	23268974	+	1568	-	- && - && -	-
gene:MD10G1153800	75.4434	68.6041	66.721	32.2006	35.3465	17.5187	70.2562	28.3552	1.30899	8.58685e-05	0.0010265	MD10G1153800	Chr10	24145354	24146121	-	768	-	-	-
gene:MD02G1010800	56.5825	77.0476	62.7962	283.365	524.138	130.417	65.4755	312.64	-2.2554	8.60455e-05	0.00102828	MD02G1010800	Chr02	698591	702248	+	2210	-	CALMODULIN-BINDING PROTEIN60	-
gene:MD05G1030800	3.14347	3.16634	9.81191	61.6411	26.2574	15.5722	5.37391	34.4902	-2.67242	8.65824e-05	0.00103345	MD05G1030800	Chr05	4960821	4963270	+	1860	-	DNA-binding domain	AP2
gene:MD04G1011100	92.2086	105.545	72.6081	38.6407	50.4949	24.3315	90.1205	37.8224	1.25319	8.67657e-05	0.00103518	MD04G1011100	Chr04	1221782	1222018	+	237	-	-	-
gene:MD06G1218600	13.6217	15.8317	19.6238	86.4815	32.3168	47.6898	16.3591	55.496	-1.76308	8.68472e-05	0.00103581	MD06G1218600	Chr06	35148578	35150349	+	1319	-	Serine-threonine/tyrosine-protein kinase, catalytic domain	Pkinase_Tyr
novel.1019	23.0521	14.7763	13.7367	0	0	1.94652	17.1884	0.64884	4.73486	8.72506e-05	0.00103927	-	Chr16	4449949	4450886	+	938	-	- && - && -	-
gene:MD06G1176000	4.1913	3.16634	7.84953	25.7605	33.3267	20.4385	5.06906	26.5085	-2.37479	8.77827e-05	0.00104421	MD06G1176000	Chr06	31577354	31577988	+	377	-	-	-
gene:MD02G1072000	108.974	89.713	60.8338	28.5205	34.3366	44.77	86.5069	35.8757	1.2697	8.81433e-05	0.00104781	MD02G1072000	Chr02	5865223	5866237	+	708	-	-	-
gene:MD14G1059400	6.28695	4.22179	11.7743	38.6407	23.2277	36.0106	7.42768	32.6263	-2.12666	8.87168e-05	0.00105324	MD14G1059400	Chr14	6207889	6209902	+	1287	-	Homeobox domain-like	Myb_DNA-binding
gene:MD05G1300400	77.539	104.489	146.197	253.004	160.574	258.887	109.409	224.155	-1.03365	8.95326e-05	0.00106153	MD05G1300400	Chr05	43357440	43358225	+	597	-	-	-
gene:MD01G1213100	576.304	1506.12	1006.7	3442.7	2599.48	2952.87	1029.71	2998.35	-1.54197	9.0199e-05	0.00106698	MD01G1213100	Chr01	30637543	30654886	-	1034	-	Glycoside hydrolase family 18, catalytic domain	-
gene:MD11G1299800	48.1999	52.7724	23.5486	11.0402	7.06929	14.5989	41.507	10.9028	1.92328	9.0408e-05	0.00106875	MD11G1299800	Chr11	41612263	41612568	-	306	-	Glutaredoxin	-
gene:MD11G1293900	64.9651	73.8813	119.705	173.883	224.198	142.096	86.1839	180.059	-1.05971	9.10673e-05	0.00107549	MD11G1293900	Chr11	41305280	41307736	+	989	-	Signal transduction histidine kinase, phosphotransfer (Hpt) domain	Hpt
gene:MD15G1349000	23.0521	52.7724	52.9843	135.242	143.406	68.1282	42.9363	115.592	-1.42728	9.18906e-05	0.00108451	MD15G1349000	Chr15	41348202	41349446	+	566	-	GDSL lipase/esterase	Lipase_GDSL
gene:MD13G1089700	52.3912	70.715	71.6269	169.283	156.534	91.4865	64.9111	139.101	-1.09931	9.47863e-05	0.00111395	MD13G1089700	Chr13	6314310	6318568	-	2853	-	Potassium transporter	K_trans
gene:MD08G1080000	13.6217	30.608	31.3981	89.2416	72.7127	50.6096	25.2093	70.8546	-1.48948	9.49366e-05	0.00111536	MD08G1080000	Chr08	6658815	6659345	+	531	-	-	-
gene:MD06G1128000	228.426	165.705	136.386	66.2412	115.128	47.6898	176.839	76.3531	1.21327	9.51761e-05	0.00111772	MD06G1128000	Chr06	27041351	27043625	+	1724	-	Protein kinase domain	Pkinase
gene:MD02G1140000	479.904	473.896	1048.89	2162.96	1632	2657.97	667.564	2150.98	-1.68781	9.58652e-05	0.00112481	MD02G1140000	Chr02	11665046	11666621	-	1099	-	Dehydrin	-
gene:MD02G1301000	1530.87	1487.13	1528.7	345.926	311.049	782.502	1515.56	479.826	1.65929	9.6566e-05	0.00113119	MD02G1301000	Chr02	35575194	35575959	-	657	-	-	-
gene:MD05G1260300	84.8738	88.6576	60.8338	28.5205	37.3663	36.9839	78.1217	34.2902	1.18861	9.7428e-05	0.00114018	MD05G1260300	Chr05	39552173	39552388	-	216	-	-	-
novel.850	8.3826	14.7763	21.5862	52.4409	56.5543	36.0106	14.915	48.3353	-1.69012	9.84801e-05	0.001151	-	Chr13	2394454	2400923	-	678	-	- && - && -	-
gene:MD17G1278100	39.8173	37.9961	40.2288	92.9216	135.326	60.3422	39.3474	96.1968	-1.2883	9.85798e-05	0.0011518	MD17G1278100	Chr17	33812003	33814316	+	1656	-	WRKY domain	WRKY
gene:MD17G1042800	47.1521	34.8298	15.6991	8.28014	7.06929	4.8663	32.5603	6.73858	2.2673	9.86548e-05	0.00115225	MD17G1042800	Chr17	3138371	3145858	-	4074	-	ABC transporter type 1, transmembrane domain	ABC_membrane
gene:MD02G1104500	17.813	21.1089	10.7931	0	1.0099	1.94652	16.5717	0.985473	4.09161	9.9655e-05	0.00116136	MD02G1104500	Chr02	8414309	8416425	-	1623	-	Pectinesterase, catalytic	-
gene:MD14G1197800	234.713	115.044	120.687	48.7609	88.8711	59.3689	156.814	65.667	1.2577	0.000100492	0.00116998	MD14G1197800	Chr14	28800107	28803594	+	1172	-	Calponin homology domain	CH
gene:MD05G1006800	36.6739	31.6634	43.1724	98.4417	96.9503	61.3154	37.1699	85.5691	-1.20125	0.000100645	0.00117029	MD05G1006800	Chr05	1649992	1652938	+	1027	-	Toll/interleukin-1 receptor homology (TIR) domain	TIR
gene:MD11G1237400	29.3391	56.9942	52.0031	100.282	102	97.3261	46.1121	99.8692	-1.11376	0.000100731	0.00117087	MD11G1237400	Chr11	34507959	34509527	-	1285	-	-	-
gene:MD03G1286900	38.7695	56.9942	48.0784	122.362	109.069	77.8609	47.9473	103.097	-1.10538	0.000101769	0.00118142	MD03G1286900	Chr03	36601690	36604523	-	639	-	-	-
gene:MD11G1267800	22.0043	23.2198	21.5862	54.2809	75.7424	45.7433	22.2701	58.5889	-1.39446	0.000102669	0.00119102	MD11G1267800	Chr11	38306083	38309765	+	1818	-	Protein kinase domain	Pkinase
gene:MD10G1287600	103.735	75.9922	60.8338	39.5607	34.3366	27.2513	80.1869	33.7162	1.247	0.000104935	0.00121311	MD10G1287600	Chr10	37682845	37683850	+	808	-	-	-
novel.228	15.7174	17.9426	36.3041	85.5615	62.6137	52.5561	23.3213	66.9104	-1.51546	0.000106675	0.00123165	-	Chr03	34472213	34476076	-	3829	-	- && - && -	-
gene:MD16G1091200	22.0043	21.1089	17.6614	131.562	49.485	36.0106	20.2582	72.3527	-1.84025	0.000107744	0.00124201	MD16G1091200	Chr16	6334488	6336158	-	1140	-	Glycoside hydrolase family 16	-
gene:MD17G1194900	137.265	131.931	73.5893	50.6009	58.5741	23.3583	114.262	44.1778	1.37015	0.000109935	0.00126324	MD17G1194900	Chr17	23359467	23360330	+	864	-	-	-
gene:MD16G1052300	12.5739	14.7763	7.84953	34.0406	40.396	40.8769	11.7332	38.4378	-1.71679	0.000111166	0.00127657	MD16G1052300	Chr16	3739164	3739742	-	579	-	Basic-leucine zipper domain	bZIP_1
gene:MD08G1194600	69.1564	85.4912	63.7774	29.4405	26.2574	38.9304	72.8084	31.5428	1.2053	0.000112154	0.0012871	MD08G1194600	Chr08	25004514	25007594	+	1276	-	Myosin head, motor domain	Myosin_head
gene:MD03G1182700	36.6739	26.3862	25.511	7.36013	7.06929	7.78609	29.5237	7.40517	1.99398	0.00011423	0.00130636	MD03G1182700	Chr03	24931665	24934511	+	2265	-	Leucine-rich repeat	LRRNT_2
gene:MD13G1196300	53.4391	67.5486	120.687	257.605	156.534	146.962	80.5581	187.034	-1.21345	0.000114569	0.001309	MD13G1196300	Chr13	17069067	17070323	+	844	-	-	-
gene:MD11G1236700	52.3912	44.3288	70.6458	88.3215	122.198	150.855	55.7886	120.458	-1.10681	0.000116046	0.00132295	MD11G1236700	Chr11	34425447	34428042	-	1374	-	Reverse transcriptase, RNA-dependent DNA polymerase	RVT_2
gene:MD05G1319100	11.5261	21.1089	15.6991	0.920016	0	0.973261	16.1114	0.631092	4.64841	0.00011749	0.00133772	MD05G1319100	Chr05	44686442	44688569	+	1906	-	Uncharacterised domain, di-copper centre	-
gene:MD17G1105800	24.1	50.6615	27.4733	1.84003	5.04949	12.6524	34.0783	6.51397	2.39296	0.000117909	0.00134207	MD17G1105800	Chr17	8991224	8993515	+	1091	-	Fatty acid desaturase domain	-
gene:MD16G1041700	8.3826	15.8317	30.4169	48.7609	58.5741	65.2085	18.2104	57.5145	-1.65062	0.000123498	0.00139995	MD16G1041700	Chr16	2935618	2936730	-	1113	-	tRNA dimethylallyltransferase	IPPT
gene:MD01G1228800	256.717	356.741	429.762	852.855	836.196	400.01	347.74	696.354	-1.00145	0.000123724	0.00140208	MD01G1228800	Chr01	31842732	31848051	+	2055	-	Oxoglutarate/iron-dependent dioxygenase	2OG-FeII_Oxy
gene:MD03G1135700	73.3477	60.1605	52.9843	25.7605	29.2871	22.385	62.1642	25.8108	1.26804	0.000125422	0.00141998	MD03G1135700	Chr03	13588608	13589513	+	906	-	-	-
gene:MD12G1205900	935.708	771.532	2058.54	5751.02	5349.43	3469.67	1255.26	4856.71	-1.9519	0.000126668	0.00143184	MD12G1205900	Chr12	28632794	28633847	-	1054	-	Nicotianamine synthase	-
gene:MD06G1145000	25.1478	28.4971	18.6426	3.68006	5.04949	5.83956	24.0958	4.85637	2.3133	0.000127749	0.00144271	MD06G1145000	Chr06	28785311	28788301	-	2395	-	Serine-threonine/tyrosine-protein kinase, catalytic domain	Pkinase_Tyr
gene:MD17G1181600	7.33477	5.27724	23.5486	67.1612	31.3069	51.5828	12.0535	50.017	-2.04341	0.000129289	0.00145782	MD17G1181600	Chr17	21182288	21188851	+	1477	-	-	-
gene:MD16G1056600	0	0	0	45.0808	73.7226	3.89304	0	40.8988	-7.75722	0.000129961	0.00146449	MD16G1056600	Chr16	4054837	4056867	-	1563	-	Cytochrome P450	p450
gene:MD17G1090800	45.0565	20.0535	28.4545	2.76005	2.0198	11.6791	31.1882	5.48632	2.50789	0.000130318	0.0014676	MD17G1090800	Chr17	7544673	7546001	-	1329	-	-	GRAS
gene:MD04G1133700	32.4826	48.5506	38.2665	11.0402	17.1683	7.78609	39.7665	11.9982	1.73284	0.000136376	0.00153153	MD04G1133700	Chr04	22080389	22081716	-	1328	-	Serine-threonine/tyrosine-protein kinase, catalytic domain	Pkinase_Tyr
gene:MD00G1105100	1.04782	0	0	9.20016	29.2871	7.78609	0.349275	15.4244	-5.38511	0.000136635	0.00153396	MD00G1105100	Chr00	21993386	21994012	-	627	-	Pectinesterase inhibitor domain	-
gene:MD05G1318800	78.5869	94.9903	233.523	481.168	479.702	500.256	135.7	487.042	-1.84258	0.000138961	0.00155621	MD05G1318800	Chr05	44672149	44673372	-	985	-	-	-
gene:MD09G1110300	971.334	659.655	333.605	184.003	224.198	207.305	654.864	205.168	1.67436	0.000140472	0.00157069	MD09G1110300	Chr09	8191941	8194155	+	1172	-	-	-
gene:MD10G1098500	73.3477	67.5486	43.1724	26.6805	21.2079	24.3315	61.3563	24.0733	1.34573	0.000141927	0.00158403	MD10G1098500	Chr10	15835871	15839206	-	2270	-	UDP-glucuronosyl/UDP-glucosyltransferase	UDPGT
gene:MD09G1161300	18.8608	25.3307	39.2476	93.8416	58.5741	64.2352	27.8131	72.217	-1.37382	0.000142839	0.00159273	MD09G1161300	Chr09	13035744	13038232	-	1893	-	Glycosyl transferase, family 14	-
gene:MD05G1188200	44.0086	25.3307	16.6802	4.60008	3.0297	8.75935	28.6732	5.46304	2.38798	0.000144431	0.0016085	MD05G1188200	Chr05	31608083	31608418	+	336	-	-	-
gene:MD05G1282700	51.3434	66.4932	39.2476	17.4803	19.1881	21.4117	52.3614	19.36	1.43449	0.00014651	0.00162964	MD05G1282700	Chr05	41621717	41623540	-	1824	-	Carotenoid oxygenase	RPE65
gene:MD15G1201800	185.465	179.426	122.649	54.2809	85.8414	100.246	162.513	80.1227	1.02142	0.000147099	0.00163518	MD15G1201800	Chr15	16053142	16054151	+	720	-	-	-
gene:MD03G1069000	137.265	118.21	59.8527	47.8408	47.4653	20.4385	105.109	38.5815	1.444	0.000150495	0.00166935	MD03G1069000	Chr03	5605718	5609597	-	2088	-	PLC-like phosphodiesterase, TIM beta/alpha-barrel domain	PI-PLC-X
gene:MD07G1083200	37.7217	45.3842	56.9091	87.4015	121.188	86.6202	46.6717	98.4032	-1.07238	0.000151447	0.00167733	MD07G1083200	Chr07	8192512	8197955	+	1763	-	Cytochrome P450	p450
gene:MD05G1337700	14.6695	25.3307	47.0972	83.7215	166.633	48.663	29.0325	99.6726	-1.77432	0.000153096	0.00169248	MD05G1337700	Chr05	45921403	45924506	-	2048	-	Protein kinase domain	Pkinase
gene:MD15G1201500	15.7174	23.2198	20.605	2.76005	0	4.8663	19.8474	2.54212	2.95248	0.000154608	0.00170763	MD15G1201500	Chr15	16033850	16035028	+	773	-	Homeobox domain-like	Myb_DNA-binding
gene:MD13G1047200	38.7695	41.1624	42.1912	81.8814	110.079	70.0748	40.7077	87.3451	-1.0997	0.000154794	0.00170916	MD13G1047200	Chr13	3317170	3318603	+	1434	-	-	TCP
gene:MD02G1063500	35.626	43.2733	34.3417	13.8002	8.07919	13.6256	37.747	11.835	1.66758	0.00015933	0.00175282	MD02G1063500	Chr02	5092851	5099137	-	985	-	Serine incorporator/TMS membrane protein	TMS_TDE
gene:MD17G1090200	5.23912	11.6099	26.4922	46.9208	54.5345	50.6096	14.4471	50.6883	-1.80045	0.000163941	0.00179699	MD17G1090200	Chr17	7466934	7470006	-	748	-	-	-
gene:MD09G1216200	122.596	121.376	80.4577	56.121	44.4356	58.3956	108.143	52.9841	1.02626	0.000164885	0.00180679	MD09G1216200	Chr09	21394292	21394995	+	609	-	-	-
gene:MD07G1227900	12.5739	7.38813	16.6802	50.6009	41.4059	30.1711	12.2141	40.7259	-1.73268	0.000165231	0.00181003	MD07G1227900	Chr07	30339208	30341644	-	1887	-	Multicopper oxidase, type 3	-
gene:MD01G1039400	88.0173	69.6595	65.7398	21.1604	27.2673	43.7967	74.4722	30.7415	1.27805	0.000166028	0.00181656	MD01G1039400	Chr01	13513657	13517947	-	3289	-	-	-
gene:MD03G1021500	44.0086	29.5525	31.3981	12.8802	6.05939	10.7059	34.9864	9.88183	1.81611	0.000168703	0.00184082	MD03G1021500	Chr03	1683577	1698927	-	1693	-	Glycoside hydrolase family 1	Glyco_hydro_1
gene:MD14G1114700	44.0086	45.3842	55.9279	100.282	118.158	78.8341	48.4403	99.0914	-1.03012	0.000169765	0.00185017	MD14G1114700	Chr14	18584000	18584647	+	648	-	-	-
gene:MD10G1301600	73.3477	79.1585	61.815	29.4405	25.2475	39.9037	71.4404	31.5306	1.17824	0.000172168	0.00187297	MD10G1301600	Chr10	38866098	38871792	-	3256	-	Glycoside hydrolase 35, catalytic domain	-
novel.14	5.23912	13.7208	9.81191	44.1608	37.3663	25.3048	9.59062	35.6106	-1.89403	0.000172234	0.00187312	-	Chr00	13693203	13694375	+	1100	-	- && - && -	-
gene:MD07G1252400	133.074	115.044	81.4389	46.0008	38.3762	67.155	109.852	50.5107	1.11906	0.00017237	0.00187347	MD07G1252400	Chr07	32026644	32028971	+	2008	-	F-box domain	-
gene:MD07G1053900	9.43042	12.6654	6.86834	37.7207	31.3069	31.1443	9.65471	33.3906	-1.79655	0.000172492	0.00187423	MD07G1053900	Chr07	4973222	4978977	+	4677	-	Protein kinase domain	Pkinase
gene:MD16G1017500	58.6782	70.715	62.7962	28.5205	32.3168	23.3583	64.0631	28.0652	1.19142	0.000174446	0.00189116	MD16G1017500	Chr16	1286375	1289303	-	2390	-	RNA-dependent RNA polymerase, eukaryotic-type	-
gene:MD02G1089100	70.2043	84.4358	54.9467	32.2006	34.3366	22.385	69.8622	29.6407	1.23554	0.000175909	0.00190507	MD02G1089100	Chr02	7056341	7057148	+	726	-	NADH:flavin oxidoreductase/NADH oxidase, N-terminal	Oxidored_FMN
gene:MD15G1076900	122.596	115.044	77.5141	19.3203	39.3861	62.2887	105.051	40.3317	1.38326	0.000184681	0.00198934	MD15G1076900	Chr15	5235444	5236084	+	504	-	-	-
gene:MD09G1078900	6.28695	9.49903	17.6614	48.7609	36.3564	32.1176	11.1491	39.0783	-1.80227	0.00018618	0.00200174	MD09G1078900	Chr09	5543504	5543833	-	330	-	-	-
gene:MD06G1112000	10.4782	11.6099	13.7367	52.4409	56.5543	20.4385	11.9416	43.1446	-1.85121	0.000186223	0.00200174	MD06G1112000	Chr06	25053642	25056504	-	1342	-	SWEET sugar transporter	-
gene:MD03G1223300	20.9565	20.0535	32.3793	69.9212	61.6038	50.6096	24.4631	60.7115	-1.30769	0.000187633	0.00201418	MD03G1223300	Chr03	30818821	30821801	-	1209	-	Haem peroxidase	-
gene:MD02G1183000	91.1608	82.3249	75.5517	41.4007	39.3861	42.8235	83.0125	41.2034	1.00946	0.000188563	0.00202212	MD02G1183000	Chr02	16521296	16522138	-	843	-	-	Thaumatin
gene:MD09G1068600	99.5434	96.0457	68.6834	39.5607	42.4158	45.7433	88.0908	42.5732	1.04807	0.000191797	0.00205132	MD09G1068600	Chr09	4691880	4694958	+	1638	-	-	-
gene:MD13G1114800	7.33477	8.44358	16.6802	37.7207	39.3861	33.0909	10.8195	36.7325	-1.75461	0.000191916	0.00205199	MD13G1114800	Chr13	8321924	8323330	-	1407	-	Transferase	-
gene:MD11G1037900	76.4912	104.489	95.1755	50.6009	33.3267	48.663	92.052	44.1969	1.05577	0.000195907	0.0020891	MD11G1037900	Chr11	3237981	3239203	-	1129	-	-	-
gene:MD08G1220700	14.6695	15.8317	12.7555	12.8802	98.9701	81.7539	14.4189	64.5347	-2.16099	0.000198086	0.0021086	MD08G1220700	Chr08	28352385	28355896	+	1796	-	Thioredoxin domain	-
gene:MD09G1088000	1841.03	1840.7	3489.12	5493.42	7206.64	5418.14	2390.28	6039.4	-1.33715	0.000199542	0.0021216	MD09G1088000	Chr09	6322487	6329435	-	2600	-	-	-
gene:MD00G1171800	190.704	288.137	489.614	961.417	1113.92	774.716	322.819	950.017	-1.5568	0.000202251	0.00214662	MD00G1171800	Chr00	39480002	39485023	-	3531	-	Glycosyl transferase, family 20	-
gene:MD13G1115700	70.2043	125.598	123.63	592.49	466.573	190.759	106.478	416.608	-1.96804	0.00020354	0.00215903	MD13G1115700	Chr13	8387769	8389839	+	1608	-	Cytochrome P450	p450
gene:MD01G1155900	55.5347	53.8278	37.2853	11.9602	22.2178	18.492	48.8826	17.5566	1.48122	0.000204272	0.00216615	MD01G1155900	Chr01	26374088	26374618	-	531	-	-	-
gene:MD09G1224500	143.552	202.646	238.429	325.686	578.672	271.54	194.876	391.966	-1.00688	0.000206639	0.00218869	MD09G1224500	Chr09	27404228	27406362	-	1397	-	WRKY domain	WRKY
gene:MD09G1130600	174.987	120.321	115.781	35.8806	76.7523	74.9411	137.029	62.5247	1.13483	0.000207751	0.00219725	MD09G1130600	Chr09	10050301	10053258	-	2958	-	Leucine-rich repeat	LRRNT_2
gene:MD03G1242400	234.713	269.139	173.671	163.763	75.7424	73.9678	225.841	104.491	1.10857	0.000208244	0.0022013	MD03G1242400	Chr03	32711680	32713002	-	1323	-	-	B_lectin
gene:MD08G1120100	31.4347	21.1089	17.6614	2.76005	4.0396	6.81282	23.4017	4.53749	2.37001	0.000208256	0.0022013	MD08G1120100	Chr08	11047196	11049007	+	525	-	-	-
gene:MD16G1092400	107.926	96.0457	85.3636	35.8806	46.4554	59.3689	96.4451	47.235	1.03118	0.000209318	0.00221059	MD16G1092400	Chr16	6378643	6381173	-	2200	-	-	-
gene:MD17G1102300	42.9608	37.9961	51.0219	88.3215	77.7622	101.219	43.993	89.101	-1.01651	0.000210349	0.00221824	MD17G1102300	Chr17	8703120	8705388	+	843	-	Domain of unknown function DUF861, cupin-3	Cupin_3
novel.932	15.7174	14.7763	24.5298	43.2408	48.4752	56.4491	18.3411	49.3883	-1.42335	0.000210591	0.00222014	-	Chr15	3107357	3108326	+	970	-	- && Q3E965.2 RecName: Full=Protein GLUTAMINE DUMPER 5 && -	-
novel.627	28.2913	18.9981	9.81191	0.920016	4.0396	1.94652	19.0337	2.30204	3.06359	0.000215775	0.00226621	-	Chr10	11700689	11701409	+	721	-	- && - && -	-
gene:MD11G1015000	33.5304	29.5525	45.1348	117.762	68.6731	68.1282	36.0726	84.8545	-1.23354	0.000216307	0.00227047	MD11G1015000	Chr11	1191890	1192138	-	249	-	-	-
gene:MD02G1088700	57.6304	6.33268	11.7743	0.920016	2.0198	3.89304	25.2458	2.27762	3.47644	0.0002164	0.00227079	MD02G1088700	Chr02	6988585	6989541	-	729	-	-	-
gene:MD10G1024000	16.7652	18.9981	17.6614	49.6809	56.5543	36.9839	17.8082	47.7397	-1.42236	0.00021711	0.00227757	MD10G1024000	Chr10	3007772	3008458	+	687	-	-	DUF125
gene:MD15G1415200	27.2434	49.606	71.6269	153.643	98.9701	100.246	49.4921	117.62	-1.24676	0.000218215	0.00228718	MD15G1415200	Chr15	51627724	51633604	+	2395	-	Cellulose synthase	-
gene:MD02G1077800	11.5261	4.22179	30.4169	46.9208	54.5345	72.0213	15.3883	57.8256	-1.89927	0.000220163	0.00230559	MD02G1077800	Chr02	6106330	6109398	-	1572	-	WD40-repeat-containing domain	-
gene:MD09G1009100	117.356	148.818	316.925	753.493	608.969	519.721	194.366	627.394	-1.68995	0.000220722	0.00231077	MD09G1009100	Chr09	651155	663313	+	1493	-	Transcription factor, MADS-box	SRF-TF
gene:MD07G1175000	129.93	96.0457	99.1003	65.3211	55.5444	36.0106	108.359	52.2921	1.04911	0.000220877	0.00231172	MD07G1175000	Chr07	25354416	25357242	-	2088	-	Amino acid/polyamine transporter 2	-
gene:MD08G1076200	7.33477	13.7208	21.5862	68.0812	47.4653	30.1711	14.2139	48.5725	-1.76824	0.00022228	0.00232372	MD08G1076200	Chr08	6211377	6212972	+	1265	-	Homeobox domain-like	Myb_DNA-binding
gene:MD03G1228500	149.839	135.097	84.3824	64.4011	64.6335	54.5026	123.106	61.1791	1.00697	0.000223091	0.00233153	MD03G1228500	Chr03	31407377	31412370	+	2748	-	-	-
gene:MD05G1301600	22.0043	23.2198	4.90596	1.84003	0	0.973261	16.71	0.937764	4.12018	0.000231645	0.00241116	MD05G1301600	Chr05	43436570	43437410	-	495	-	Heavy metal-associated domain, HMA	HMA
gene:MD11G1232900	57.6304	88.6576	104.987	221.724	184.812	116.791	83.7585	174.442	-1.05754	0.000232827	0.00241859	MD11G1232900	Chr11	33959508	33960700	+	1076	-	-	-
gene:MD15G1365200	39.8173	47.4951	46.116	131.562	95.9404	66.1817	44.4762	97.8948	-1.13942	0.000235498	0.00244213	MD15G1365200	Chr15	44221230	44227725	-	2537	-	Glycoside hydrolase family 3 C-terminal domain	Glyco_hydro_3_C
gene:MD15G1317500	2.09565	0	0.981191	4.60008	30.297	19.4652	1.02561	18.1208	-4.13768	0.000236523	0.00244918	MD15G1317500	Chr15	32749459	32750651	+	797	-	-	-
gene:MD07G1003900	129.93	82.3249	87.326	28.5205	59.584	43.7967	99.8604	43.9671	1.1873	0.000236651	0.00244918	MD07G1003900	Chr07	404604	412673	-	2763	-	Lipoxygenase, C-terminal	Lipoxygenase
gene:MD14G1154500	5.23912	9.49903	3.92476	57.041	45.4455	7.78609	6.22097	36.7575	-2.5691	0.00023724	0.00245385	MD14G1154500	Chr14	24914608	24915904	+	955	-	WRKY domain	WRKY
gene:MD12G1119200	80.6825	81.2694	47.0972	38.6407	15.1485	22.385	69.683	25.3914	1.44839	0.000239848	0.002478	MD12G1119200	Chr12	19099490	19101465	+	1193	-	Major intrinsic protein	-
gene:MD10G1053100	1.04782	3.16634	2.94357	36.8006	30.297	3.89304	2.38591	23.6636	-3.30762	0.000243898	0.00251123	MD10G1053100	Chr10	7089099	7090542	-	1196	-	Oxoglutarate/iron-dependent dioxygenase	2OG-FeII_Oxy
gene:MD00G1109200	24.1	32.7189	31.3981	6.44011	2.0198	11.6791	29.4057	6.71301	2.1259	0.000244335	0.002515	MD00G1109200	Chr00	22914935	22915771	-	837	-	-	-
gene:MD06G1147800	13.6217	17.9426	73.5893	185.843	228.237	285.165	35.0512	233.082	-2.73069	0.000247734	0.00254854	MD06G1147800	Chr06	28988378	28989301	-	924	-	-	-
gene:MD14G1021600	2.09565	6.33268	9.81191	27.6005	36.3564	20.4385	6.08008	28.1318	-2.19914	0.000248258	0.00255321	MD14G1021600	Chr14	2018493	2021107	+	1547	-	Basic-leucine zipper domain	bZIP_1
gene:MD13G1040900	58.6782	50.6615	36.3041	23.0004	14.1386	15.5722	48.5479	17.5704	1.45959	0.000252414	0.00259153	MD13G1040900	Chr13	2812741	2814769	-	981	-	-	-
gene:MD17G1110300	23.0521	20.0535	23.5486	66.2412	42.4158	56.4491	22.2181	55.0353	-1.30981	0.000253878	0.00260508	MD17G1110300	Chr17	9500095	9501901	+	741	-	-	-
gene:MD06G1131800	46.1043	45.3842	25.511	13.8002	14.1386	7.78609	38.9998	11.9083	1.70876	0.000254516	0.00261014	MD06G1131800	Chr06	27560230	27565609	+	2762	-	Arf GTPase activating protein	PH
gene:MD06G1237200	60.7738	45.3842	32.3793	98.4417	95.9404	90.5132	46.1791	94.9651	-1.04353	0.000255473	0.00261921	MD06G1237200	Chr06	36846259	36850391	+	2843	-	Sucrose synthase	Glycos_transf_1
gene:MD03G1016900	71.2521	78.1031	64.7586	36.8006	27.2673	36.0106	71.3713	33.3595	1.094	0.000256397	0.00262719	MD03G1016900	Chr03	1331151	1333526	-	1495	-	Non-structural maintenance of chromosome element 4, C-terminal	-
gene:MD09G1004300	72.2999	71.7704	52.0031	31.2805	32.3168	19.4652	65.3578	27.6875	1.23748	0.000257884	0.00264168	MD09G1004300	Chr09	364695	366289	+	1482	-	DYW domain	-
gene:MD15G1128600	5.23912	8.44358	9.81191	35.8806	22.2178	31.1443	7.83154	29.7476	-1.92352	0.000259992	0.00265951	MD15G1128600	Chr15	9304095	9306149	-	2055	-	Endo-1,3(4)-beta-glucanase	-
gene:MD10G1204600	91.1608	58.0496	52.9843	19.3203	31.3069	31.1443	67.3982	27.2572	1.30856	0.000261906	0.00267758	MD10G1204600	Chr10	30357258	30357866	+	609	-	-	-
gene:MD14G1141000	5.23912	2.11089	0.981191	184.923	120.178	3.89304	2.77707	102.998	-5.2174	0.000265022	0.00270408	MD14G1141000	Chr14	23111875	23113865	-	1041	-	Oxoglutarate/iron-dependent dioxygenase	2OG-FeII_Oxy
gene:MD05G1320500	12.5739	31.6634	24.5298	77.2814	80.7919	38.9304	22.9224	65.6679	-1.51823	0.000265461	0.00270703	MD05G1320500	Chr05	44778751	44780508	+	1758	-	Uncharacterised domain, di-copper centre	-
gene:MD15G1126600	41.913	49.606	70.6458	142.602	120.178	81.7539	54.0549	114.845	-1.08528	0.000274836	0.00279003	MD15G1126600	Chr15	9204522	9205690	-	1057	-	-	-
gene:MD07G1105900	48.1999	37.9961	21.5862	11.0402	11.1089	0.973261	35.9274	7.70745	2.21762	0.000278819	0.00282462	MD07G1105900	Chr07	11946340	11947549	-	1053	-	DNA-binding domain	AP2
gene:MD17G1188800	76.4912	32.7189	46.116	21.1604	17.1683	14.5989	51.7754	17.6425	1.55069	0.000279291	0.00282757	MD17G1188800	Chr17	22509973	22511352	+	1380	-	WD40-repeat-containing domain	-
gene:MD02G1155900	14.6695	13.7208	15.6991	46.0008	46.4554	32.1176	14.6965	41.5246	-1.49753	0.000281448	0.00284677	MD02G1155900	Chr02	12957041	12957566	+	180	-	-	-
gene:MD06G1225000	102.687	72.8259	66.721	42.3207	38.3762	32.1176	80.7446	37.6048	1.1003	0.000283345	0.00286275	MD06G1225000	Chr06	35595024	35597391	+	1062	-	Calcineurin-like phosphoesterase domain, ApaH type	Metallophos
gene:MD11G1096600	55.5347	53.8278	39.2476	16.5603	13.1287	25.3048	49.5367	18.3313	1.43171	0.000283471	0.00286285	MD11G1096600	Chr11	8032136	8032429	-	294	-	-	-
gene:MD15G1182500	17.813	29.5525	47.0972	57.961	99.98	84.6737	31.4876	80.8716	-1.35465	0.000285608	0.00287998	MD15G1182500	Chr15	14463060	14469580	-	3678	-	NB-ARC	NB-ARC
gene:MD14G1074400	90.1129	100.267	56.9091	34.0406	35.3465	42.8235	82.4298	37.4035	1.13844	0.000287181	0.00289342	MD14G1074400	Chr14	8291637	8299224	-	3862	-	Kinesin motor domain	Kinesin
gene:MD13G1173700	46.1043	43.2733	24.5298	11.0402	15.1485	8.75935	37.9691	11.6493	1.70519	0.000287483	0.00289565	MD13G1173700	Chr13	14307197	14309099	+	258	-	-	-
gene:MD02G1078700	36.6739	41.1624	21.5862	10.1202	3.0297	11.6791	33.1408	8.27633	1.99174	0.000289061	0.00290911	MD02G1078700	Chr02	6213084	6214956	-	1478	-	Zinc finger, GATA-type	GATA
gene:MD17G1138300	92.2086	88.6576	85.3636	49.6809	50.4949	32.1176	88.7433	44.0978	1.00837	0.000290568	0.00292185	MD17G1138300	Chr17	12424135	12425741	+	608	-	-	Ion_trans_2
gene:MD03G1108700	5.23912	10.5545	20.605	48.7609	53.5246	28.2246	12.1329	43.5034	-1.83333	0.000292049	0.00293266	MD03G1108700	Chr03	9467766	9470916	+	1683	-	Proton-dependent oligopeptide transporter family	-
gene:MD15G1022800	6.28695	14.7763	9.81191	30.3605	34.3366	37.9572	10.2917	34.2181	-1.73409	0.000292293	0.0029343	MD15G1022800	Chr15	1321595	1325159	+	1654	-	Transferase	-
gene:MD02G1141200	40.8652	26.3862	23.5486	9.20016	5.04949	9.73261	30.2666	7.99409	1.9141	0.000293039	0.00294096	MD02G1141200	Chr02	11742137	11743294	+	594	-	-	-
gene:MD08G1073100	10.4782	25.3307	26.4922	89.2416	45.4455	48.663	20.767	61.1167	-1.55696	0.000293664	0.00294642	MD08G1073100	Chr08	5908697	5910713	+	1351	-	Serine-threonine/tyrosine-protein kinase, catalytic domain	Pkinase_Tyr
gene:MD10G1111300	9.43042	16.8872	17.6614	49.6809	42.4158	35.0374	14.6597	42.378	-1.52974	0.0002965	0.00297095	MD10G1111300	Chr10	18283281	18285122	+	1727	-	UDP-glucuronosyl/UDP-glucosyltransferase	UDPGT
gene:MD14G1127500	53.4391	56.9942	58.8715	23.0004	26.2574	25.3048	56.4349	24.8542	1.1848	0.000298045	0.00298375	MD14G1127500	Chr14	20326896	20329857	+	1359	-	DNA primase, small subunit	-
gene:MD03G1006400	44.0086	41.1624	24.5298	14.7203	7.06929	10.7059	36.567	10.8318	1.74597	0.000298794	0.00298959	MD03G1006400	Chr03	526896	534523	-	653	-	-	-
novel.401	14.6695	41.1624	18.6426	3.68006	7.06929	2.91978	24.8249	4.55638	2.4518	0.000300662	0.00300662	-	Chr06	34365475	34367753	-	1084	-	- && - && -	-
gene:MD14G1084000	13.6217	13.7208	29.4357	200.564	232.277	34.0641	18.9261	155.635	-3.03783	0.000301078	0.00300911	MD14G1084000	Chr14	10195517	10197263	-	1155	-	Methyltransferase type 11	Methyltransf_11
gene:MD14G1167500	3.14347	1.05545	2.94357	22.0804	21.2079	10.7059	2.38083	17.998	-2.91269	0.000301843	0.00301593	MD14G1167500	Chr14	26032319	26035659	-	2331	-	-	-
gene:MD13G1085700	41.913	67.5486	89.2884	130.642	157.544	115.818	66.25	134.668	-1.02018	0.000308609	0.00307673	MD13G1085700	Chr13	6025712	6026880	+	1110	-	Peptidase M10, metallopeptidase	PG_binding_1
gene:MD16G1160000	54.4869	63.3268	62.7962	258.525	130.277	72.0213	60.2033	153.608	-1.35252	0.000309824	0.00308628	MD16G1160000	Chr16	12969494	12972256	-	918	-	Bet v I/Major latex protein	-
gene:MD00G1038300	22.0043	11.6099	28.4545	63.4811	74.7325	37.9572	20.6896	58.7236	-1.49994	0.00031305	0.00311431	MD00G1038300	Chr00	6690882	6695677	+	2463	-	Protein kinase domain	Pkinase
gene:MD02G1056600	57.6304	42.2179	36.3041	108.562	91.9008	77.8609	45.3841	92.7745	-1.03456	0.000314347	0.00312298	MD02G1056600	Chr02	4578078	4581985	-	2688	-	WD40-repeat-containing domain	-
gene:MD09G1131400	601.452	711.371	1333.44	2415.96	1996.57	3220.52	882.087	2544.35	-1.52816	0.000314372	0.00312298	MD09G1131400	Chr09	10124268	10126628	-	1794	-	-	-
gene:MD09G1135900	14.6695	30.608	33.3605	69.0012	60.5939	61.3154	26.2127	63.6369	-1.27716	0.000328033	0.00324621	MD09G1135900	Chr09	10442257	10443923	-	1437	-	UDP-glucuronosyl/UDP-glucosyltransferase	UDPGT
gene:MD13G1006600	69.1564	101.323	83.4012	46.9208	35.3465	41.8502	84.6269	41.3725	1.02996	0.00034023	0.00335588	MD13G1006600	Chr13	419574	422887	-	1354	-	Glutamine synthetase, beta-Grasp domain	-
gene:MD15G1279900	2.09565	5.27724	11.7743	44.1608	20.198	26.278	6.38239	30.2123	-2.23307	0.000342216	0.00337271	MD15G1279900	Chr15	24886316	24888457	+	1258	-	Haem peroxidase	-
gene:MD04G1047900	2.09565	4.22179	0.981191	18.4003	14.1386	19.4652	2.43288	17.3347	-2.8483	0.000344208	0.00338404	MD04G1047900	Chr04	5596530	5597486	+	957	-	-	-
gene:MD03G1204800	0	0	0	5.5201	17.1683	3.89304	0	8.86047	-5.54701	0.000345874	0.00339949	MD03G1204800	Chr03	28100997	28104327	-	1476	-	Glycoside hydrolase family 1	Glyco_hydro_1
gene:MD08G1166100	25.1478	20.0535	40.2288	111.322	103.01	36.0106	28.4767	83.4474	-1.5481	0.000346603	0.00340574	MD08G1166100	Chr08	19713833	19714552	+	720	-	DNA-binding domain	AP2
novel.897	31.4347	30.608	34.3417	12.8802	10.099	2.91978	32.1281	8.633	1.89162	0.000346916	0.00340789	-	Chr14	28815630	28817420	+	1468	-	- && - && PF13976:GAG-pre-integrase domain	-
gene:MD06G1218300	29.3391	41.1624	65.7398	102.122	126.237	78.8341	45.4138	102.398	-1.16853	0.000349852	0.00343113	MD06G1218300	Chr06	35111149	35115887	+	1899	-	Serine-threonine/tyrosine-protein kinase, catalytic domain	Pkinase_Tyr
gene:MD01G1161300	132.026	97.1011	59.8527	43.2408	33.3267	49.6363	96.3266	42.0679	1.19231	0.000350505	0.0034366	MD01G1161300	Chr01	26661965	26664885	+	1645	-	-	Aa_trans
gene:MD14G1155500	2.09565	0	3.92476	11.0402	23.2277	18.492	2.0068	17.5866	-3.10682	0.000352316	0.00345343	MD14G1155500	Chr14	24964301	24968951	-	819	-	Transcription factor, MADS-box	SRF-TF
gene:MD13G1196200	53.4391	62.2714	99.1003	201.484	126.237	119.711	71.6036	149.144	-1.05726	0.000354191	0.00346992	MD13G1196200	Chr13	17065485	17066616	-	826	-	-	-
gene:MD16G1046000	93.2564	130.875	82.42	61.6411	45.4455	43.7967	102.184	50.2944	1.01903	0.000356918	0.00349285	MD16G1046000	Chr16	3204871	3208631	-	1987	-	Transcription factor TGA like domain	bZIP_1
gene:MD06G1094700	90.1129	72.8259	120.687	139.842	289.841	160.588	94.5418	196.757	-1.0545	0.000359845	0.00351769	MD06G1094700	Chr06	22706966	22707625	+	660	-	-	-
gene:MD17G1227000	130.978	87.6021	70.6458	57.961	36.3564	33.0909	96.4087	42.4694	1.17824	0.000361741	0.00353336	MD17G1227000	Chr17	27503353	27506338	-	1556	-	-	Tub
gene:MD16G1259000	27.2434	41.1624	12.7555	5.5201	5.04949	6.81282	27.0538	5.79414	2.21941	0.000364823	0.00355865	MD16G1259000	Chr16	31439181	31440230	-	840	-	-	GATase
gene:MD05G1339400	1.04782	1.05545	5.88715	17.4803	20.198	18.492	2.66347	18.7234	-2.78772	0.000365219	0.00356155	MD05G1339400	Chr05	46034936	46035610	-	675	-	Lipoxygenase, C-terminal	Lipoxygenase
gene:MD15G1232100	36.6739	36.9407	49.0596	83.7215	68.6731	100.246	40.8914	84.2135	-1.04049	0.000365986	0.00356807	MD15G1232100	Chr15	18952362	18955044	-	1302	-	-	-
gene:MD05G1092000	76.4912	68.6041	62.7962	30.3605	32.3168	36.9839	69.2972	33.2204	1.06072	0.000366969	0.00357552	MD05G1092000	Chr05	19502734	19505811	-	1253	-	Cyclin, C-terminal domain	Cyclin_C
gene:MD03G1209200	5.23912	16.8872	20.605	71.7613	44.4356	31.1443	14.2438	49.1137	-1.78293	0.000374813	0.00363941	MD03G1209200	Chr03	28869191	28870425	+	970	-	-	-
gene:MD16G1276900	8.3826	14.7763	21.5862	53.3609	32.3168	48.663	14.915	44.7802	-1.58211	0.000376791	0.00365566	MD16G1276900	Chr16	37476474	37477886	-	1218	-	-	-
gene:MD14G1078600	3.14347	6.33268	47.0972	246.564	248.435	238.449	18.8578	244.483	-3.69318	0.000381685	0.0036962	MD14G1078600	Chr14	8961980	8965020	-	2149	-	Cytokinin dehydrogenase 1, FAD/cytokinin binding domain	FAD_binding_4
gene:MD00G1078200	25.1478	13.7208	15.6991	0	5.04949	1.94652	18.1892	2.33201	2.99219	0.000388412	0.00375531	MD00G1078200	Chr00	15578900	15579859	-	861	-	-	-
gene:MD16G1122900	46.1043	60.1605	38.2665	17.4803	22.2178	16.5454	48.1771	18.7478	1.36208	0.000389011	0.00375909	MD16G1122900	Chr16	8858506	8861923	-	1458	-	-	-
gene:MD08G1050600	233.665	226.921	171.708	99.3617	143.406	44.77	210.765	95.8458	1.13749	0.000397484	0.00382169	MD08G1050600	Chr08	3960195	3962712	-	1754	-	-	-
gene:MD10G1051200	2.09565	0	0.981191	12.8802	14.1386	14.5989	1.02561	13.8726	-3.75561	0.00041078	0.00392953	MD10G1051200	Chr10	6809892	6812875	-	1234	-	-	Peptidase_C14
gene:MD16G1024700	71.2521	82.3249	63.7774	36.8006	25.2475	39.9037	72.4515	33.9839	1.08863	0.000419915	0.0040042	MD16G1024700	Chr16	1770430	1772018	-	1067	-	Bet v I/Major latex protein	-
gene:MD12G1253000	48.1999	32.7189	37.2853	7.36013	18.1782	13.6256	39.4014	13.0547	1.60156	0.000422002	0.00402198	MD12G1253000	Chr12	32192999	32196402	+	3208	-	Protein kinase domain	Pkinase
gene:MD13G1021200	82.7782	97.1011	138.348	236.444	281.762	129.444	106.076	215.883	-1.02343	0.000426563	0.00405903	MD13G1021200	Chr13	1529240	1534892	-	1566	-	Serine-threonine/tyrosine-protein kinase, catalytic domain	Pkinase_Tyr
novel.318	29.3391	35.8852	34.3417	79.1214	67.6632	61.3154	33.1887	69.3667	-1.06424	0.000427016	0.0040612	-	Chr05	41443769	41449881	+	264	-	- && - && -	-
gene:MD00G1095400	22.0043	24.2753	10.7931	2.76005	3.0297	3.89304	19.0242	3.2276	2.55795	0.000433891	0.00411252	MD00G1095400	Chr00	19920238	19922067	+	1240	-	-	-
gene:MD17G1031000	29.3391	17.9426	22.5674	4.60008	5.04949	6.81282	23.283	5.48747	2.08667	0.000439058	0.00415713	MD17G1031000	Chr17	2246405	2246824	+	420	-	-	-
gene:MD10G1298500	31.4347	75.9922	113.818	364.326	287.821	197.572	73.7484	283.24	-1.94041	0.000439285	0.00415773	MD10G1298500	Chr10	38562790	38564622	-	1833	-	Uncharacterised domain, di-copper centre	-
gene:MD10G1272900	0	0	0	11.9602	12.1188	1.94652	0	8.67517	-5.52067	0.000439496	0.00415802	MD10G1272900	Chr10	36434129	36436835	-	1060	-	Leucine-rich repeat	-
gene:MD12G1078700	44.0086	60.1605	96.1567	149.043	138.356	115.818	66.7753	134.406	-1.00609	0.000447753	0.00422618	MD12G1078700	Chr12	9597412	9597963	-	552	-	-	-
gene:MD13G1169200	16.7652	12.6654	4.90596	0	1.0099	0	11.4455	0.336633	5.0429	0.000449335	0.00423558	MD13G1169200	Chr13	13691304	13692305	-	765	-	Heavy metal-associated domain, HMA	HMA
gene:MD16G1191900	2.09565	9.49903	11.7743	47.8408	20.198	31.1443	7.78966	33.0611	-2.08162	0.00045173	0.00425372	MD16G1191900	Chr16	16955726	16969515	+	2064	-	Copper amine oxidase, C-terminal	-
gene:MD03G1177000	66.013	102.378	63.7774	30.3605	29.2871	44.77	77.3896	34.8059	1.15175	0.00045725	0.00430346	MD03G1177000	Chr03	24324875	24331301	+	1209	-	Acyltransferase, C-terminal domain	Acyltransferase
gene:MD06G1088600	88.0173	55.9387	50.0407	34.0406	21.2079	25.3048	64.6656	26.8511	1.26298	0.000465949	0.00437394	MD06G1088600	Chr06	21598167	21600066	-	1376	-	-	-
gene:MD01G1084700	8.3826	16.8872	35.3229	84.6415	59.584	43.7967	20.1975	62.6741	-1.62781	0.000466673	0.0043796	MD01G1084700	Chr01	19126080	19127626	+	970	-	Zinc finger, Dof-type	zf-Dof
gene:MD02G1283600	0	2.11089	0.981191	27.6005	31.3069	0.973261	1.0307	19.9602	-4.27873	0.00047368	0.00443385	MD02G1283600	Chr02	34007741	34009102	+	484	-	-	-
gene:MD03G1150200	17.813	22.1644	20.605	64.4011	41.4059	44.77	20.1941	50.1923	-1.31578	0.000477866	0.00446956	MD03G1150200	Chr03	16718755	16719753	+	999	-	F-box domain	-
gene:MD16G1123500	45.0565	27.4416	16.6802	5.5201	11.1089	0.973261	29.7261	5.86742	2.34659	0.000479346	0.00448167	MD16G1123500	Chr16	8918407	8919120	+	714	-	-	-
gene:MD08G1232200	48.1999	131.931	268.846	752.573	679.662	744.544	149.659	725.593	-2.27693	0.000484528	0.00452135	MD08G1232200	Chr08	29874746	29877673	+	1526	-	Cupin 1	-
gene:MD08G1128300	12.5739	23.2198	13.7367	0	4.0396	1.94652	16.5101	1.99537	3.07654	0.000485167	0.00452614	MD08G1128300	Chr08	12030580	12032004	-	1425	-	Calmodulin-binding domain, plant	-
gene:MD02G1300900	22.0043	31.6634	18.6426	60.7211	53.5246	53.5293	24.1035	55.925	-1.21846	0.000485537	0.00452665	MD02G1300900	Chr02	35558207	35564746	-	1821	-	Peptidase S10, serine carboxypeptidase	Peptidase_S10
gene:MD12G1039400	46.1043	74.9368	63.7774	25.7605	28.2772	28.2246	61.6062	27.4207	1.16874	0.000495739	0.00461246	MD12G1039400	Chr12	4282845	4287833	-	1371	-	Transferase	-
gene:MD02G1232400	75.4434	55.9387	55.9279	32.2006	23.2277	29.1978	62.4367	28.2087	1.14281	0.000497564	0.00462713	MD02G1232400	Chr02	27856068	27858153	+	772	-	-	-
novel.478	22.0043	24.2753	126.574	379.967	442.336	367.893	57.6178	396.732	-2.78206	0.000497656	0.00462713	-	Chr07	35512072	35513653	-	1286	-	- && - && -	-
gene:MD16G1275100	14.6695	32.7189	34.3417	74.5213	90.8909	45.7433	27.2434	70.3852	-1.36656	0.000498748	0.0046349	MD16G1275100	Chr16	36779293	36779679	+	387	-	-	-
gene:MD03G1078400	35.626	45.3842	25.511	6.44011	13.1287	13.6256	35.5071	11.0648	1.68656	0.000498897	0.00463509	MD03G1078400	Chr03	6348196	6350626	-	1373	-	-	-
gene:MD09G1228600	134.122	122.432	85.3636	49.6809	43.4257	75.9143	113.972	56.3403	1.01491	0.000499794	0.00464103	MD09G1228600	Chr09	28243733	28246346	-	1387	-	-	Tub
gene:MD15G1037600	1.04782	1.05545	0.981191	17.4803	10.099	12.6524	1.02815	13.4106	-3.70899	0.000501587	0.00465359	MD15G1037600	Chr15	2617592	2622265	+	198	-	-	-
gene:MD07G1230700	501.908	527.724	1238.26	2644.13	2208.65	1877.42	755.965	2243.4	-1.56912	0.000501661	0.00465359	MD07G1230700	Chr07	30507239	30509107	+	1175	-	Haem peroxidase	-
gene:MD01G1101200	15.7174	18.9981	19.6238	69.9212	46.4554	32.1176	18.1131	49.4981	-1.45159	0.000501935	0.00465494	MD01G1101200	Chr01	21416861	21418069	-	1209	-	-	-
gene:MD14G1001600	17.813	10.5545	20.605	58.881	48.4752	31.1443	16.3242	46.1668	-1.49719	0.00050861	0.00471201	MD14G1001600	Chr14	299627	302108	+	1732	-	Homeobox domain-like	Myb_DNA-binding
gene:MD06G1202100	30.3869	26.3862	16.6802	3.68006	8.07919	5.83956	24.4845	5.86627	2.06792	0.000510188	0.00472464	MD06G1202100	Chr06	33539336	33541899	+	1673	-	-	-
gene:MD02G1139900	75.4434	179.426	255.11	369.846	343.366	351.347	169.993	354.853	-1.06046	0.000513445	0.00474647	MD02G1139900	Chr02	11658186	11659876	-	935	-	Dehydrin	-
gene:MD16G1263000	51.3434	37.9961	27.4733	16.5603	7.06929	13.6256	38.9376	12.4184	1.63997	0.000513643	0.00474647	MD16G1263000	Chr16	32907522	32908781	+	1260	-	-	-
gene:MD03G1245500	24.1	20.0535	19.6238	52.4409	59.584	40.8769	21.2591	50.9673	-1.26194	0.000513823	0.00474692	MD03G1245500	Chr03	33275434	33276506	+	664	-	-	-
gene:MD06G1218400	126.787	142.485	209.975	241.044	514.039	229.69	159.749	328.257	-1.03721	0.000520865	0.00480093	MD06G1218400	Chr06	35128074	35129616	+	1373	-	CALMODULIN-BINDING PROTEIN60	-
gene:MD05G1276200	40.8652	47.4951	18.6426	8.28014	9.08909	13.6256	35.6676	10.3316	1.78596	0.000536542	0.00493161	MD05G1276200	Chr05	41058782	41060871	-	815	-	-	-
gene:MD09G1240900	84.8738	62.2714	55.9279	37.7207	26.2574	28.2246	67.691	30.7342	1.13479	0.000539311	0.00495453	MD09G1240900	Chr09	30805867	30809564	-	1995	-	Basic-leucine zipper domain	bZIP_1
novel.930	6.28695	5.27724	9.81191	25.7605	31.3069	22.385	7.12537	26.4841	-1.88632	0.000541837	0.00497477	-	Chr15	448268	449819	+	1250	-	- && F4HSQ2.1 RecName: Full=Subtilisin-like protease SBT5.1; AltName: Full=Subtilase subfamily 5 member 1; Short=AtSBT5.1; Flags: Precursor && -	-
gene:MD17G1027200	74.3956	61.2159	82.42	27.6005	35.3465	41.8502	72.6772	34.9324	1.06022	0.000543293	0.00498478	MD17G1027200	Chr17	1944957	1945289	-	333	-	-	-
gene:MD12G1219500	98.4955	65.4377	53.9655	40.4807	29.2871	24.3315	72.6329	31.3664	1.20716	0.000550533	0.00503842	MD12G1219500	Chr12	29665111	29667373	+	1402	-	-	-
gene:MD02G1181500	24.1	30.608	68.6834	106.722	94.9305	89.54	41.1304	97.0641	-1.23361	0.000552893	0.00505363	MD02G1181500	Chr02	16332523	16335709	-	1022	-	-	Abhydrolase_1
gene:MD17G1136300	49.2478	40.107	21.5862	6.44011	12.1188	14.5989	36.9803	11.0526	1.74529	0.000553972	0.00506221	MD17G1136300	Chr17	12217753	12219881	+	1184	-	-	Cytochrom_B561
gene:MD12G1032000	22.0043	16.8872	16.6802	5.5201	0	2.91978	18.5239	2.81329	2.69322	0.000554658	0.00506719	MD12G1032000	Chr12	3512242	3516659	-	1784	-	B3 DNA binding domain	B3
gene:MD09G1152300	35.626	41.1624	36.3041	10.1202	9.08909	19.4652	37.6975	12.8915	1.54796	0.000555506	0.00507366	MD09G1152300	Chr09	12057116	12059606	+	648	-	-	-
gene:MD14G1111500	69.1564	66.4932	91.2508	174.803	307.009	77.8609	75.6335	186.558	-1.30094	0.000561849	0.00511737	MD14G1111500	Chr14	17953030	17955957	-	2042	-	Aminotransferase, class I/classII	Aminotran_1_2
gene:MD17G1283900	39.8173	24.2753	36.3041	12.8802	10.099	9.73261	33.4656	10.9039	1.61575	0.00056328	0.00512911	MD17G1283900	Chr17	34288554	34289966	+	1212	-	Homeobox domain-like	-
gene:MD00G1053600	17.813	50.6615	18.6426	10.1202	5.04949	2.91978	29.039	6.02982	2.25675	0.000571321	0.00518795	MD00G1053600	Chr00	10021032	10022110	-	958	-	-	-
gene:MD02G1050400	18.8608	50.6615	63.7774	110.402	123.208	84.6737	44.4332	106.094	-1.25248	0.000577741	0.00523836	MD02G1050400	Chr02	4165147	4168730	-	932	-	Toll/interleukin-1 receptor homology (TIR) domain	TIR
gene:MD04G1087200	39.8173	40.107	12.7555	8.28014	7.06929	7.78609	30.8933	7.71184	1.99734	0.000581159	0.00526671	MD04G1087200	Chr04	12902897	12904171	+	711	-	-	-
gene:MD03G1068100	349.974	641.712	510.219	143.523	18.1782	44.77	500.635	68.8236	2.86161	0.000581376	0.00526735	MD03G1068100	Chr03	5455295	5458574	-	1746	-	Glycoside hydrolase family 1	Glyco_hydro_1
gene:MD00G1200100	4.1913	0	0	8.28014	19.1881	21.4117	1.3971	16.2933	-3.56053	0.000581593	0.005268	MD00G1200100	Chr00	47300564	47301707	-	797	-	Glycolipid transfer protein domain	-
gene:MD07G1117000	40.8652	33.7743	17.6614	10.1202	10.099	2.91978	30.767	7.71298	1.99242	0.000582094	0.00527122	MD07G1117000	Chr07	14225909	14227924	-	1270	-	-	-
gene:MD05G1198900	2.09565	0	0	12.8802	16.1584	10.7059	0.69855	13.2482	-4.26792	0.00058971	0.0053332	MD05G1198900	Chr05	32673890	32674324	-	435	-	DNA-binding domain	AP2
gene:MD16G1007300	28.2913	29.5525	48.0784	91.0816	109.069	50.6096	35.3074	83.5867	-1.23951	0.000596716	0.00538743	MD16G1007300	Chr16	550143	555164	-	2659	-	DEP domain	-
gene:MD16G1109600	113.165	94.9903	61.815	37.7207	54.5345	33.0909	89.9901	41.782	1.10755	0.000599963	0.00540729	MD16G1109600	Chr16	7705587	7707533	+	1221	-	-	HORMA
gene:MD15G1184700	47.1521	46.4397	65.7398	146.283	88.8711	87.5935	53.1105	107.582	-1.01811	0.000614962	0.00552183	MD15G1184700	Chr15	14570667	14571344	+	678	-	-	-
gene:MD13G1101200	28.2913	40.107	15.6991	8.28014	3.0297	8.75935	28.0324	6.68973	2.05696	0.000615645	0.00552569	MD13G1101200	Chr13	7185510	7196576	-	1329	-	-	Aldo_ket_red
gene:MD17G1120300	34.5782	52.7724	17.6614	6.44011	15.1485	4.8663	35.004	8.8183	1.99424	0.000617199	0.00553542	MD17G1120300	Chr17	10478903	10484667	-	2448	-	Peptidase S8/S53 domain	Peptidase_S8
gene:MD06G1133000	41.913	23.2198	29.4357	4.60008	14.1386	7.78609	31.5229	8.84158	1.84433	0.000618687	0.00554563	MD06G1133000	Chr06	27690289	27692640	+	1262	-	-	Mito_carr
gene:MD08G1195000	17.813	2.11089	37.2853	2.76005	1.0099	0.973261	19.0697	1.58107	3.58073	0.000641693	0.00572771	MD08G1195000	Chr08	25090421	25092360	+	930	-	-	-
gene:MD15G1215400	127.835	93.9348	54.9467	3.68006	0	13.6256	92.2387	5.76857	3.9976	0.000645198	0.00575614	MD15G1215400	Chr15	17357464	17358916	+	996	-	Homeobox domain-like	Myb_DNA-binding
gene:MD02G1306200	22.0043	28.4971	26.4922	71.7613	58.5741	44.77	25.6645	58.3685	-1.18649	0.00064764	0.00577508	MD02G1306200	Chr02	35927595	35934510	-	1107	-	FAD/NAD(P)-binding domain	Amino_oxidase
gene:MD03G1024600	103.735	119.266	70.6458	39.5607	58.5741	48.663	97.882	48.9326	1.00108	0.000648913	0.00578501	MD03G1024600	Chr03	2037947	2046161	+	5859	-	Inner centromere protein, ARK-binding domain	-
gene:MD02G1084600	102.687	175.204	314.962	584.21	553.425	593.689	197.618	577.108	-1.54548	0.000650427	0.00579347	MD02G1084600	Chr02	6661830	6664308	+	2139	-	PPM-type phosphatase domain	PP2C
gene:MD14G1147100	26.1956	15.8317	38.2665	63.4811	79.782	51.5828	26.7646	64.9486	-1.27309	0.000652476	0.00580817	MD14G1147100	Chr14	23978106	23980121	-	1247	-	DNA-binding domain	AP2
gene:MD10G1321900	19.9087	15.8317	15.6991	4.60008	3.0297	0.973261	17.1465	2.86768	2.57003	0.00065699	0.0058426	MD10G1321900	Chr10	40362207	40362737	+	531	-	-	-
gene:MD03G1240300	108.974	88.6576	45.1348	33.1206	41.4059	28.2246	80.9221	34.2503	1.23963	0.000660704	0.00586697	MD03G1240300	Chr03	32561041	32563095	+	1310	-	-	-
gene:MD06G1152800	47.1521	48.5506	40.2288	26.6805	10.099	9.73261	45.3105	15.504	1.53704	0.00066761	0.00592393	MD06G1152800	Chr06	29612562	29615956	+	2967	-	NB-ARC	NB-ARC
gene:MD06G1135700	52.3912	24.2753	37.2853	104.882	86.8513	62.2887	37.9839	84.6739	-1.15721	0.000672792	0.00596259	MD06G1135700	Chr06	28061855	28063088	-	914	-	NAC domain	NAM
gene:MD15G1173400	19.9087	16.8872	32.3793	55.201	52.5147	55.4759	23.0584	54.3972	-1.23286	0.00067409	0.00597117	MD15G1173400	Chr15	13550291	13551886	+	1097	-	Alcohol dehydrogenase, C-terminal	ADH_zinc_N
gene:MD06G1241500	9.43042	20.0535	9.81191	0.920016	2.0198	0	13.0986	0.979938	3.75394	0.000679534	0.00601203	MD06G1241500	Chr06	37121628	37123177	+	1206	-	Major intrinsic protein	-
gene:MD01G1075400	60.7738	60.1605	79.4765	14.7203	38.3762	31.1443	66.8036	28.0803	1.25764	0.000682	0.00603237	MD01G1075400	Chr01	18127549	18128397	+	849	-	DNA-binding domain	AP2
gene:MD04G1010500	35.626	16.8872	27.4733	1.84003	9.08909	7.78609	26.6622	6.2384	2.10862	0.000682864	0.00603853	MD04G1010500	Chr04	1151590	1153837	+	911	-	Paired amphipathic helix	-
gene:MD16G1153100	76.4912	80.214	57.8903	37.7207	34.3366	34.0641	71.5318	35.3738	1.01341	0.000683747	0.00604486	MD16G1153100	Chr16	12112901	12117101	+	1224	-	GDSL lipase/esterase	Lipase_GDSL
gene:MD07G1282400	27.2434	67.5486	125.592	191.363	172.693	168.374	73.4615	177.477	-1.26973	0.0006847	0.00605181	MD07G1282400	Chr07	34553136	34556640	+	2583	-	Protein kinase domain	Pkinase
gene:MD14G1019500	41.913	61.2159	26.4922	13.8002	17.1683	14.5989	43.207	15.1891	1.50745	0.000685554	0.0060564	MD14G1019500	Chr14	1833021	1834559	-	1539	-	Cytochrome P450	p450
gene:MD09G1201900	25.1478	41.1624	21.5862	9.20016	0	8.75935	29.2988	5.9865	2.27644	0.000686713	0.0060637	MD09G1201900	Chr09	18653548	18655443	-	1215	-	-	-
gene:MD11G1310900	6.28695	5.27724	6.86834	26.6805	22.2178	21.4117	6.14417	23.4367	-1.93022	0.000686945	0.00606424	MD11G1310900	Chr11	42360673	42361696	-	683	-	UspA	Usp
gene:MD10G1246900	33.5304	17.9426	30.4169	62.5611	50.4949	73.9678	27.2966	62.3413	-1.19036	0.000691693	0.00610168	MD10G1246900	Chr10	33976345	33977641	-	845	-	-	-
gene:MD05G1233500	24.1	44.3288	30.4169	66.2412	73.7226	69.1015	32.9486	69.6884	-1.08158	0.000696526	0.00613832	MD05G1233500	Chr05	36619690	36621387	+	1069	-	-	-
gene:MD04G1159700	9.43042	7.38813	9.81191	34.0406	32.3168	21.4117	8.87682	29.2564	-1.71921	0.000699691	0.00616021	MD04G1159700	Chr04	24780266	24783380	-	3014	-	Leucine-rich repeat	LRRNT_2
gene:MD14G1163500	8.3826	7.38813	4.90596	0	0	0	6.89223	0	5.27435	0.000702366	0.00618075	MD14G1163500	Chr14	25758800	25760139	+	1212	-	Cytochrome P450	p450
gene:MD13G1093300	76.4912	73.8813	52.0031	29.4405	38.3762	27.2513	67.4586	31.6893	1.0904	0.000726642	0.00636032	MD13G1093300	Chr13	6580738	6583553	+	2255	-	-	-
gene:MD07G1095700	29.3391	43.2733	50.0407	70.8412	106.039	76.8876	40.8844	84.5894	-1.04503	0.00073609	0.00643367	MD07G1095700	Chr07	10430953	10432386	-	1434	-	Transferase	-
gene:MD06G1190200	0	0	0.981191	9.20016	17.1683	5.83956	0.327064	10.736	-4.86354	0.000737582	0.00644515	MD06G1190200	Chr06	32652286	32653606	-	732	-	-	-
gene:MD07G1227100	50.2956	53.8278	20.605	10.1202	12.1188	17.5187	41.5761	13.2526	1.64846	0.000747765	0.00652624	MD07G1227100	Chr07	30258592	30259215	-	624	-	-	-
gene:MD10G1209800	28.2913	17.9426	14.7179	6.44011	3.0297	2.91978	20.3172	4.12986	2.2859	0.000748736	0.0065286	MD10G1209800	Chr10	30885134	30885909	-	535	-	-	-
gene:MD02G1096400	11.5261	13.7208	11.7743	0	2.0198	0.973261	12.3404	0.997686	3.6631	0.000757212	0.00659278	MD02G1096400	Chr02	7620293	7622687	+	1312	-	-	-
gene:MD00G1157200	7.33477	1.05545	2.94357	13.8002	45.4455	12.6524	3.77793	23.966	-2.66414	0.000761388	0.00662594	MD00G1157200	Chr00	34793742	34796130	+	1556	-	EamA domain	DUF6
gene:MD12G1035800	39.8173	52.7724	20.605	6.44011	15.1485	12.6524	37.7316	11.4137	1.7292	0.000773811	0.00671949	MD12G1035800	Chr12	3892132	3892614	+	483	-	-	-
gene:MD04G1183600	42.9608	40.107	52.9843	127.882	70.6929	80.7806	45.3507	93.1186	-1.03859	0.000778722	0.00675565	MD04G1183600	Chr04	27484653	27486232	+	1435	-	-	-
gene:MD13G1216500	42.9608	36.9407	28.4545	6.44011	7.06929	19.4652	36.1187	10.9915	1.71707	0.000779823	0.00676196	MD13G1216500	Chr13	20634293	20637153	-	807	-	-	-
gene:MD16G1229700	2.09565	5.27724	4.90596	23.9204	14.1386	21.4117	4.09295	19.8236	-2.27521	0.000785265	0.00680588	MD16G1229700	Chr16	23426585	23428224	-	885	-	-	-
gene:MD08G1072700	6.28695	12.6654	27.4733	55.201	40.396	45.7433	15.4752	47.1134	-1.59837	0.000788929	0.00682991	MD08G1072700	Chr08	5883859	5885431	-	1207	-	-	-
gene:MD15G1117600	25.1478	34.8298	42.1912	66.2412	84.8315	63.2619	34.0563	71.4449	-1.06502	0.000790583	0.0068409	MD15G1117600	Chr15	8386341	8387125	-	673	-	-	-
gene:MD14G1037100	58.6782	54.8833	65.7398	32.2006	23.2277	29.1978	59.7671	28.2087	1.08124	0.000792719	0.00685569	MD14G1037100	Chr14	3414763	3415245	+	483	-	-	-
gene:MD10G1158900	346.83	197.369	124.611	76.3613	46.4554	19.4652	222.937	47.4273	2.23161	0.000795443	0.00687432	MD10G1158900	Chr10	24933142	24935764	-	1747	-	O-acyltransferase WSD1, C-terminal	-
gene:MD07G1258400	35.626	35.8852	55.9279	85.5615	70.6929	100.246	42.4797	85.5001	-1.00621	0.000798082	0.00689383	MD07G1258400	Chr07	32447342	32448895	+	1554	-	-	-
gene:MD04G1100400	74.3956	54.8833	49.0596	3.68006	29.2871	22.385	59.4461	18.4507	1.69573	0.000806918	0.00696683	MD04G1100400	Chr04	18583832	18585692	+	1430	-	NAC domain	NAM
gene:MD15G1294600	27.2434	25.3307	19.6238	10.1202	0	1.94652	24.066	4.02223	2.55349	0.000810436	0.00699553	MD15G1294600	Chr15	27506241	27507587	-	1347	-	-	GRAS
gene:MD09G1152600	225.282	262.806	313	830.775	1826.91	453.539	267.03	1037.07	-1.95729	0.000817629	0.00705013	MD09G1152600	Chr09	12137760	12139185	-	1189	-	Glycoside hydrolase family 16	-
gene:MD02G1122700	16.7652	15.8317	13.7367	2.76005	2.0198	2.91978	15.4445	2.56654	2.5846	0.000817932	0.00705013	MD02G1122700	Chr02	9982059	9984779	+	1556	-	Ammonium transporter AmtB-like domain	Ammonium_transp
novel.871	60.7738	82.3249	55.9279	30.3605	24.2376	37.9572	66.3422	30.8518	1.10206	0.000822381	0.00708004	-	Chr13	34266375	34271608	-	1701	-	- && - && -	-
gene:MD01G1033300	27.2434	20.0535	13.7367	4.60008	4.0396	4.8663	20.3445	4.50199	2.17235	0.000824713	0.00709673	MD01G1033300	Chr01	11571417	11572345	-	694	-	-	-
gene:MD10G1225500	72.2999	83.3803	62.7962	42.3207	26.2574	37.9572	72.8255	35.5118	1.0315	0.000832497	0.0071569	MD10G1225500	Chr10	32283607	32287692	-	3881	-	Protein kinase domain	Pkinase
gene:MD15G1348900	17.813	40.107	41.21	78.2014	82.8117	61.3154	33.0433	74.1095	-1.16293	0.000837738	0.0071934	MD15G1348900	Chr15	41345118	41347925	+	511	-	-	-
novel.123	70.2043	49.606	47.0972	23.9204	29.2871	20.4385	55.6358	24.5487	1.18096	0.000847186	0.00725901	-	Chr02	421066	421586	+	437	-	- && - && -	-
gene:MD09G1270500	71.2521	62.2714	28.4545	14.7203	18.1782	26.278	53.9927	19.7255	1.45204	0.000851086	0.00728552	MD09G1270500	Chr09	34473621	34474301	+	681	-	-	-
gene:MD15G1196900	24.1	29.5525	36.3041	69.9212	87.8612	45.7433	29.9855	67.8419	-1.17481	0.000860425	0.0073585	MD15G1196900	Chr15	15621520	15624902	+	3069	-	Protein kinase domain	Pkinase
gene:MD17G1018600	75.4434	52.7724	40.2288	27.6005	20.198	23.3583	56.1482	23.7189	1.23882	0.000870417	0.00743196	MD17G1018600	Chr17	1454654	1456778	-	1457	-	Zinc finger, C3HC4 RING-type	zf-C3HC4
gene:MD17G1211900	38.7695	31.6634	29.4357	12.8802	14.1386	6.81282	33.2896	11.2772	1.56116	0.000871702	0.0074391	MD17G1211900	Chr17	25911289	25912804	-	921	-	Signal transduction histidine kinase, phosphotransfer (Hpt) domain	-
gene:MD11G1075100	16.7652	22.1644	28.4545	5.5201	8.07919	1.94652	22.4614	5.18194	2.12181	0.000877533	0.00747475	MD11G1075100	Chr11	6356201	6365580	-	4723	-	ABC-2 type transporter	ABC2_membrane
novel.748	47.1521	85.4912	287.489	1014.78	660.474	721.186	140.044	798.813	-2.5114	0.000881296	0.0075015	-	Chr11	39537988	39548895	-	10908	-	- && Q6NMB6.1 RecName: Full=UDP-galactose/UDP-glucose transporter 5B; Short=AtUTr5B && -	-
gene:MD17G1007600	58.6782	43.2733	36.3041	16.5603	24.2376	13.6256	46.0852	18.1412	1.34697	0.000883314	0.00751589	MD17G1007600	Chr17	495161	495743	-	431	-	-	-
gene:MD08G1037100	32.4826	32.7189	34.3417	11.0402	16.1584	5.83956	33.181	11.0127	1.59519	0.000884608	0.0075226	MD08G1037100	Chr08	2733140	2733715	+	576	-	EF-hand domain	-
gene:MD16G1184600	6.28695	12.6654	19.6238	45.0808	33.3267	36.0106	12.8587	38.1394	-1.56282	0.000891801	0.00757308	MD16G1184600	Chr16	15893332	15893743	+	298	-	-	-
gene:MD01G1162900	6.28695	10.5545	9.81191	31.2805	32.3168	22.385	8.88444	28.6608	-1.68842	0.000910521	0.00772057	MD01G1162900	Chr01	26802391	26804100	-	1173	-	-	-
gene:MD17G1076700	51.3434	71.7704	42.1912	28.5205	22.2178	20.4385	55.1017	23.7256	1.21132	0.000923192	0.00780846	MD17G1076700	Chr17	6346480	6349496	+	1557	-	Cytochrome P450	p450
gene:MD14G1140400	3.14347	0	0.981191	193.203	160.574	0.973261	1.37489	118.25	-6.42772	0.000926096	0.00782754	MD14G1140400	Chr14	23046375	23048624	-	1230	-	Oxoglutarate/iron-dependent dioxygenase	2OG-FeII_Oxy
gene:MD11G1279400	6.28695	8.44358	4.90596	0	0	0	6.54549	0	5.19995	0.000952578	0.00801203	MD11G1279400	Chr11	39713593	39716581	-	804	-	Chlorophyllase	-
gene:MD12G1178300	5.23912	7.38813	16.6802	46.0008	27.2673	27.2513	9.76917	33.5065	-1.77056	0.000968215	0.00811899	MD12G1178300	Chr12	25887613	25888902	+	1057	-	-	-
gene:MD17G1044800	23.0521	28.4971	23.5486	7.36013	6.05939	8.75935	25.0326	7.39296	1.75737	0.000976109	0.00817192	MD17G1044800	Chr17	3248008	3248988	+	825	-	-	Thaumatin
gene:MD12G1058400	19.9087	11.6099	23.5486	56.121	42.4158	39.9037	18.3557	46.1468	-1.32729	0.000982516	0.00821795	MD12G1058400	Chr12	6743591	6746221	-	1922	-	Homeobox domain-like	Myb_DNA-binding
gene:MD12G1001900	23.0521	22.1644	18.6426	82.8014	43.4257	36.9839	21.2864	54.4037	-1.3581	0.00098706	0.0082445	MD12G1001900	Chr12	371128	373456	+	1566	-	Homeobox domain-like	Myb_DNA-binding
gene:MD02G1238000	73.3477	63.3268	38.2665	24.8404	29.2871	21.4117	58.3137	25.1797	1.21049	0.00100537	0.00837424	MD02G1238000	Chr02	28595053	28597816	-	1121	-	Mechanosensitive ion channel MscS	-
gene:MD09G1102100	135.169	106.6	73.5893	63.4811	51.5048	22.385	105.12	45.7903	1.1962	0.00100653	0.00838196	MD09G1102100	Chr09	7474742	7475059	-	318	-	-	-
gene:MD01G1015700	2.09565	7.38813	7.84953	29.4405	27.2673	15.5722	5.77777	24.0933	-2.05549	0.0010178	0.00846799	MD01G1015700	Chr01	7233559	7234034	+	349	-	-	-
gene:MD12G1007300	89.0651	56.9942	33.3605	20.2404	25.2475	25.3048	59.8066	23.5975	1.34107	0.00103162	0.0085672	MD12G1007300	Chr12	815654	817117	+	1169	-	Annexin repeat	-
gene:MD01G1034900	10.4782	9.49903	11.7743	28.5205	25.2475	40.8769	10.5839	31.5483	-1.57403	0.00103343	0.00857831	MD01G1034900	Chr01	11802786	11804049	+	1029	-	Haem peroxidase	-
gene:MD10G1065800	53.4391	45.3842	40.2288	21.1604	13.1287	23.3583	46.3507	19.2158	1.26587	0.001034	0.00858104	MD10G1065800	Chr10	9001324	9005113	-	1720	-	Carbohydrate kinase, FGGY, N-terminal	FGGY_N
gene:MD17G1204500	189.656	134.042	84.3824	67.1612	36.3564	82.7272	136.027	62.0816	1.12887	0.00103891	0.00861788	MD17G1204500	Chr17	24766824	24769140	+	834	-	-	zf-RanBP
gene:MD07G1248200	31.4347	45.3842	66.721	111.322	75.7424	107.059	47.8467	98.041	-1.03264	0.00103955	0.00862076	MD07G1248200	Chr07	31736004	31740913	+	2333	-	-	cNMP_binding
gene:MD12G1147300	18.8608	11.6099	9.81191	2.76005	1.0099	0.973261	13.4276	1.58107	3.06664	0.0010417	0.00862909	MD12G1147300	Chr12	22601732	22609308	-	2005	-	Legume lectin domain	Pkinase
gene:MD15G1242800	79.6347	74.9368	51.0219	39.5607	21.2079	33.0909	68.5311	31.2865	1.12533	0.00104519	0.00865463	MD15G1242800	Chr15	19962986	19967470	-	3099	-	-	-
gene:MD04G1031500	122.596	124.543	44.1536	46.0008	37.3663	40.8769	97.0973	41.4147	1.22624	0.00104659	0.00865813	MD04G1031500	Chr04	3515061	3517248	+	1526	-	-	-
gene:MD16G1054800	107.926	82.3249	73.5893	38.6407	59.584	31.1443	87.9467	43.123	1.03013	0.00105105	0.0086906	MD16G1054800	Chr16	3871263	3874513	+	1199	-	DNA glycosylase	-
gene:MD09G1014800	88.0173	116.099	64.7586	39.5607	26.2574	57.4224	89.625	41.0801	1.12261	0.00105249	0.00870053	MD09G1014800	Chr09	936349	940085	+	2391	-	-	-
gene:MD03G1046800	1.04782	2.11089	6.86834	17.4803	17.1683	20.4385	3.34235	18.3624	-2.4379	0.00106218	0.00876943	MD03G1046800	Chr03	3763079	3765620	+	1479	-	Cytochrome P450	p450
gene:MD14G1118200	11.5261	18.9981	23.5486	5.5201	3.0297	0	18.0242	2.84993	2.64926	0.00106228	0.00876943	MD14G1118200	Chr14	19292648	19298341	-	4542	-	ABC transporter type 1, transmembrane domain	ABC_tran
gene:MD10G1314500	23.0521	24.2753	18.6426	0.920016	8.07919	5.83956	21.99	4.94626	2.16831	0.00107556	0.00886494	MD10G1314500	Chr10	39874287	39877183	+	1099	-	Oxoglutarate/iron-dependent dioxygenase	2OG-FeII_Oxy
gene:MD11G1080900	40.8652	74.9368	61.815	195.963	117.148	76.8876	59.2057	130	-1.136	0.001089	0.00896546	MD11G1080900	Chr11	6894801	6899330	-	1716	-	Multicopper oxidase, type 3	-
novel.1083	15.7174	25.3307	1.96238	1.84003	0	0	14.3368	0.613344	4.49189	0.00109327	0.00899109	-	Chr17	9112349	9113165	+	817	-	- && - && -	-
gene:MD10G1168400	30.3869	30.608	27.4733	67.1612	48.4752	68.1282	29.4894	61.2549	-1.05708	0.00109336	0.00899109	MD10G1168400	Chr10	26043511	26044583	-	626	-	Thiolase-like	Thiolase_N
gene:MD10G1221400	6.28695	5.27724	7.84953	24.8404	23.2277	21.4117	6.47124	23.1599	-1.83591	0.00110456	0.00907082	MD10G1221400	Chr10	31997895	32000852	-	2958	-	Leucine-rich repeat	LRRNT_2
gene:MD00G1049200	18.8608	30.608	72.6081	161.923	103.01	66.1817	40.6923	110.371	-1.43612	0.00110717	0.00908405	MD00G1049200	Chr00	9253069	9261444	+	2081	-	Aluminum-activated malate transporter	-
gene:MD10G1148300	79.6347	67.5486	39.2476	21.1604	20.198	36.0106	62.1437	25.7897	1.26711	0.00111493	0.00913618	MD10G1148300	Chr10	23586867	23589941	+	1300	-	-	Abhydrolase_1
gene:MD01G1027800	29.3391	33.7743	25.511	10.1202	8.07919	11.6791	29.5415	9.9595	1.5655	0.0011164	0.00914519	MD01G1027800	Chr01	10395873	10399801	-	1845	-	Major facilitator superfamily	MFS_1
gene:MD02G1193600	14.6695	10.5545	3.92476	0.920016	0	0	9.71626	0.306672	4.80643	0.00111776	0.00915433	MD02G1193600	Chr02	18430092	18431221	+	969	-	-	-
gene:MD17G1098000	18.8608	21.1089	14.7179	4.60008	5.04949	1.94652	18.2292	3.86537	2.23619	0.00112031	0.00917124	MD17G1098000	Chr17	8341548	8342658	+	880	-	-	-
gene:MD17G1125900	3.14347	2.11089	14.7179	34.0406	39.3861	17.5187	6.65741	30.3151	-2.17055	0.00112118	0.00917607	MD17G1125900	Chr17	11057977	11059779	-	1588	-	UDP-glucuronosyl/UDP-glucosyltransferase	UDPGT
gene:MD17G1105900	73.3477	71.7704	38.2665	29.4405	17.1683	30.1711	61.1282	25.5933	1.25069	0.00112283	0.00918331	MD17G1105900	Chr17	9017267	9020267	-	1111	-	Fatty acid desaturase domain	-
gene:MD06G1225900	125.739	111.877	110.875	43.2408	40.396	89.54	116.164	57.7256	1.009	0.00113099	0.00924377	MD06G1225900	Chr06	35644034	35644994	+	809	-	-	-
gene:MD12G1046500	70.2043	53.8278	37.2853	30.3605	14.1386	19.4652	53.7724	21.3214	1.32692	0.00113305	0.00925716	MD12G1046500	Chr12	5303347	5307135	-	1297	-	Alpha/beta hydrolase fold-3	Abhydrolase_3
gene:MD11G1070800	733.477	868.633	4373.17	15234.5	12509.6	14498.7	1991.76	14080.9	-2.82159	0.00113374	0.00926001	MD11G1070800	Chr11	6056815	6061464	+	2357	-	Asparagine synthase	-
gene:MD13G1023300	11.5261	18.9981	8.83072	0.920016	3.0297	0	13.1183	1.31657	3.33595	0.00113476	0.00926362	MD13G1023300	Chr13	1675296	1679094	+	778	-	Bet v I/Major latex protein	-
gene:MD14G1066000	53.4391	58.0496	51.0219	23.9204	26.2574	27.2513	54.1702	25.8097	1.06999	0.00113578	0.00926829	MD14G1066000	Chr14	7140514	7145181	-	1620	-	Tail specific protease	Peptidase_S41
gene:MD03G1117800	106.878	87.6021	76.5329	63.4811	31.3069	36.9839	90.3377	43.924	1.03474	0.00114267	0.00932241	MD03G1117800	Chr03	10596600	10597010	-	411	-	-	-
gene:MD10G1291400	226.33	293.414	1008.66	2271.52	1839.03	3233.17	509.47	2447.91	-2.2643	0.00115565	0.00941126	MD10G1291400	Chr10	37997564	37998759	-	674	-	-	-
gene:MD13G1257600	30.3869	30.608	57.8903	79.1214	114.119	66.1817	39.6284	86.4739	-1.12034	0.00115956	0.00943674	MD13G1257600	Chr13	30227836	30228219	-	384	-	-	-
gene:MD03G1228400	2.09565	2.11089	1.96238	11.9602	24.2376	8.75935	2.05631	14.9857	-2.86332	0.0011614	0.00944961	MD03G1228400	Chr03	31399050	31399502	-	453	-	-	-
gene:MD14G1023700	70.2043	48.5506	29.4357	16.5603	15.1485	24.3315	49.3969	18.6801	1.40059	0.00116776	0.00949491	MD14G1023700	Chr14	2148225	2149415	+	1191	-	Glutaredoxin	-
gene:MD07G1132200	36.6739	62.2714	54.9467	17.4803	22.2178	26.278	51.2973	21.992	1.22442	0.00116893	0.00950017	MD07G1132200	Chr07	19144776	19145077	+	302	-	-	-
gene:MD05G1243100	24.1	13.7208	12.7555	3.68006	3.0297	2.91978	16.8588	3.20985	2.38843	0.00118449	0.00960504	MD05G1243100	Chr05	37585909	37590583	-	3584	-	-	-
gene:MD09G1246100	64.9651	43.2733	57.8903	16.5603	25.2475	31.1443	55.3763	24.3174	1.19117	0.00119092	0.0096529	MD09G1246100	Chr09	31528982	31530512	-	1195	-	-	-
gene:MD12G1057100	67.0608	43.2733	40.2288	20.2404	26.2574	16.5454	50.1877	21.0144	1.2568	0.00119308	0.00966822	MD12G1057100	Chr12	6531951	6533864	-	840	-	-	-
gene:MD10G1268500	55.5347	48.5506	119.705	136.162	129.267	206.331	74.5969	157.254	-1.07254	0.00120072	0.00971991	MD10G1268500	Chr10	36139905	36143766	+	1323	-	Oxoglutarate/iron-dependent dioxygenase	2OG-FeII_Oxy
gene:MD03G1068800	10.4782	6.33268	2.94357	0	0	0	6.58484	0	5.20737	0.00121321	0.00980058	MD03G1068800	Chr03	5596720	5599131	+	2412	-	Protein kinase domain	Pkinase
gene:MD00G1129600	22.0043	24.2753	22.5674	47.8408	52.5147	48.663	22.949	49.6729	-1.11382	0.00123924	0.00997521	MD00G1129600	Chr00	27806136	27807681	-	1301	-	-	-
